# Supplementary material for: Development and Characterization of Potent Succinate Receptor Fluorescent Tracers
Source: J Med Chem. 2023 Jun 15;66(13):8951–74. doi: 10.1021/acs.jmedchem.3c00552 (PMC10350927; doi:10.1021/acs.jmedchem.3c00552)
Supplement: Supplementary file 2 — jm3c00552_si_003.pdb [file jm3c00552_si_003.pdb]

CRYST1   76.830  150.930   68.230  90.00 112.42  90.00 C 1 2 1       0
ATOM      1  N   CYS A   7      -8.279  -7.491   2.946  1.00 66.09           N  
ANISOU    1  N   CYS A   7    10337   7014   7759   -166    228  -1253       N  
ATOM      2  CA  CYS A   7      -7.860  -6.102   2.763  1.00 65.85           C  
ANISOU    2  CA  CYS A   7    10306   7078   7635   -128    237  -1188       C  
ATOM      3  C   CYS A   7      -6.348  -5.945   3.024  1.00 64.69           C  
ANISOU    3  C   CYS A   7    10162   6964   7453    -57    435  -1119       C  
ATOM      4  O   CYS A   7      -5.917  -4.953   3.620  1.00 63.05           O  
ANISOU    4  O   CYS A   7     9853   6841   7264    -34    481  -1036       O  
ATOM      5  CB  CYS A   7      -8.691  -5.169   3.646  1.00 67.32           C  
ANISOU    5  CB  CYS A   7    10314   7339   7926   -162    145  -1131       C  
ATOM      6  SG  CYS A   7     -10.481  -5.283   3.376  1.00 72.02           S  
ANISOU    6  SG  CYS A   7    10870   7894   8600   -244    -88  -1215       S  
ATOM      7  HA  CYS A   7      -8.021  -5.811   1.724  1.00  0.00           H  
ATOM      8  HB2 CYS A   7      -8.510  -5.386   4.700  1.00  0.00           H  
ATOM      9  HB3 CYS A   7      -8.409  -4.126   3.490  1.00  0.00           H  
ATOM     10  H1  CYS A   7      -9.275  -7.580   2.802  1.00  0.00           H  
ATOM     11  H2  CYS A   7      -7.851  -8.109   2.268  1.00  0.00           H  
ATOM     12  N   GLU A   8      -5.548  -6.933   2.562  1.00 58.60           N  
ANISOU   12  N   GLU A   8     9504   6122   6642    -23    549  -1161       N  
ATOM     13  CA  GLU A   8      -4.087  -6.976   2.720  1.00 57.45           C  
ANISOU   13  CA  GLU A   8     9358   5987   6484     48    741  -1114       C  
ATOM     14  C   GLU A   8      -3.387  -5.784   2.038  1.00 56.85           C  
ANISOU   14  C   GLU A   8     9351   5969   6279     85    800  -1080       C  
ATOM     15  O   GLU A   8      -2.326  -5.358   2.497  1.00 56.07           O  
ANISOU   15  O   GLU A   8     9175   5915   6216    132    934  -1016       O  
ATOM     16  CB  GLU A   8      -3.501  -8.300   2.191  1.00 59.37           C  
ANISOU   16  CB  GLU A   8     9724   6126   6706     76    841  -1182       C  
ATOM     17  CG  GLU A   8      -4.289  -9.554   2.558  1.00 75.06           C  
ANISOU   17  CG  GLU A   8    11695   8030   8795     31    774  -1236       C  
ATOM     18  CD  GLU A   8      -5.297 -10.010   1.517  1.00 99.74           C  
ANISOU   18  CD  GLU A   8    14970  11084  11841    -23    635  -1345       C  
ATOM     19  OE1 GLU A   8      -4.875 -10.335   0.383  1.00106.37           O  
ANISOU   19  OE1 GLU A   8    16002  11867  12545      4    676  -1413       O  
ATOM     20  OE2 GLU A   8      -6.507 -10.051   1.837  1.00 88.45           O1-
ANISOU   20  OE2 GLU A   8    13468   9650  10490    -91    485  -1367       O1-
ATOM     21  H   GLU A   8      -5.964  -7.734   2.106  1.00  0.00           H  
ATOM     22  HA  GLU A   8      -3.882  -6.917   3.791  1.00  0.00           H  
ATOM     23  HB2 GLU A   8      -3.350  -8.242   1.111  1.00  0.00           H  
ATOM     24  HB3 GLU A   8      -2.497  -8.407   2.604  1.00  0.00           H  
ATOM     25  HG2 GLU A   8      -3.586 -10.377   2.691  1.00  0.00           H  
ATOM     26  HG3 GLU A   8      -4.767  -9.431   3.532  1.00  0.00           H  
ATOM     27  N   ASN A   9      -3.978  -5.265   0.942  1.00 50.24           N  
ANISOU   27  N   ASN A   9     8667   5126   5298     66    698  -1125       N  
ATOM     28  CA  ASN A   9      -3.446  -4.123   0.192  1.00 48.46           C  
ANISOU   28  CA  ASN A   9     8541   4941   4932     96    748  -1094       C  
ATOM     29  C   ASN A   9      -3.553  -2.844   1.009  1.00 49.29           C  
ANISOU   29  C   ASN A   9     8481   5146   5100     89    716  -1003       C  
ATOM     30  O   ASN A   9      -2.601  -2.060   1.044  1.00 48.07           O  
ANISOU   30  O   ASN A   9     8307   5036   4923    124    842   -945       O  
ATOM     31  CB  ASN A   9      -4.121  -3.976  -1.185  1.00 47.77           C  
ANISOU   31  CB  ASN A   9     8684   4807   4661     83    630  -1167       C  
ATOM     32  CG  ASN A   9      -5.631  -3.818  -1.180  1.00 69.21           C  
ANISOU   32  CG  ASN A   9    11372   7527   7398     27    387  -1202       C  
ATOM     33  ND2 ASN A   9      -6.152  -3.100  -2.171  1.00 57.16           N  
ANISOU   33  ND2 ASN A   9    10003   5997   5716     27    265  -1227       N  
ATOM     34  OD1 ASN A   9      -6.347  -4.339  -0.313  1.00 64.87           O  
ANISOU   34  OD1 ASN A   9    10666   6978   7006    -15    306  -1209       O  
ATOM     35  H   ASN A   9      -4.853  -5.650   0.613  1.00  0.00           H  
ATOM     36  HA  ASN A   9      -2.388  -4.325   0.014  1.00  0.00           H  
ATOM     37  HB2 ASN A   9      -3.671  -3.136  -1.717  1.00  0.00           H  
ATOM     38  HB3 ASN A   9      -3.896  -4.860  -1.782  1.00  0.00           H  
ATOM     39 HD21 ASN A   9      -5.559  -2.691  -2.878  1.00  0.00           H  
ATOM     40 HD22 ASN A   9      -7.150  -2.957  -2.218  1.00  0.00           H  
ATOM     41  N   TRP A  10      -4.697  -2.650   1.686  1.00 44.93           N  
ANISOU   41  N   TRP A  10     7806   4626   4639     42    557   -993       N  
ATOM     42  CA  TRP A  10      -4.939  -1.493   2.545  1.00 44.69           C  
ANISOU   42  CA  TRP A  10     7615   4684   4680     31    516   -913       C  
ATOM     43  C   TRP A  10      -4.106  -1.548   3.821  1.00 46.91           C  
ANISOU   43  C   TRP A  10     7719   5008   5097     54    642   -844       C  
ATOM     44  O   TRP A  10      -3.704  -0.494   4.327  1.00 44.17           O  
ANISOU   44  O   TRP A  10     7279   4731   4771     67    678   -774       O  
ATOM     45  CB  TRP A  10      -6.425  -1.298   2.818  1.00 43.37           C  
ANISOU   45  CB  TRP A  10     7377   4529   4575    -23    319   -934       C  
ATOM     46  CG  TRP A  10      -7.193  -0.931   1.582  1.00 44.33           C  
ANISOU   46  CG  TRP A  10     7662   4622   4559    -34    170   -991       C  
ATOM     47  CD1 TRP A  10      -7.940  -1.767   0.809  1.00 47.52           C  
ANISOU   47  CD1 TRP A  10     8183   4950   4921    -60     52  -1086       C  
ATOM     48  CD2 TRP A  10      -7.268   0.364   0.963  1.00 43.86           C  
ANISOU   48  CD2 TRP A  10     7682   4602   4382    -15    116   -958       C  
ATOM     49  CE2 TRP A  10      -8.107   0.241  -0.165  1.00 48.40           C  
ANISOU   49  CE2 TRP A  10     8426   5123   4841    -26    -48  -1035       C  
ATOM     50  CE3 TRP A  10      -6.709   1.617   1.253  1.00 44.61           C  
ANISOU   50  CE3 TRP A  10     7726   4766   4458     10    187   -873       C  
ATOM     51  NE1 TRP A  10      -8.482  -1.077  -0.249  1.00 47.34           N  
ANISOU   51  NE1 TRP A  10     8310   4920   4757    -54    -85  -1116       N  
ATOM     52  CZ2 TRP A  10      -8.394   1.320  -1.008  1.00 47.35           C  
ANISOU   52  CZ2 TRP A  10     8423   5002   4566     -5   -144  -1023       C  
ATOM     53  CZ3 TRP A  10      -7.001   2.688   0.427  1.00 46.08           C  
ANISOU   53  CZ3 TRP A  10     8035   4963   4511     24    104   -861       C  
ATOM     54  CH2 TRP A  10      -7.839   2.538  -0.685  1.00 47.00           C  
ANISOU   54  CH2 TRP A  10     8328   5024   4507     20    -61   -932       C  
ATOM     55  H   TRP A  10      -5.440  -3.332   1.620  1.00  0.00           H  
ATOM     56  HA  TRP A  10      -4.596  -0.605   2.010  1.00  0.00           H  
ATOM     57  HB2 TRP A  10      -6.860  -2.187   3.275  1.00  0.00           H  
ATOM     58  HB3 TRP A  10      -6.560  -0.480   3.525  1.00  0.00           H  
ATOM     59  HD1 TRP A  10      -8.078  -2.819   1.013  1.00  0.00           H  
ATOM     60  HE1 TRP A  10      -9.083  -1.493  -0.948  1.00  0.00           H  
ATOM     61  HE3 TRP A  10      -6.056   1.736   2.105  1.00  0.00           H  
ATOM     62  HZ2 TRP A  10      -9.016   1.200  -1.882  1.00  0.00           H  
ATOM     63  HZ3 TRP A  10      -6.477   3.604   0.628  1.00  0.00           H  
ATOM     64  HH2 TRP A  10      -8.025   3.381  -1.332  1.00  0.00           H  
ATOM     65  N   LEU A  11      -3.819  -2.759   4.313  1.00 44.52           N  
ANISOU   65  N   LEU A  11     7383   4654   4877     63    709   -865       N  
ATOM     66  CA  LEU A  11      -2.921  -3.001   5.433  1.00 45.01           C  
ANISOU   66  CA  LEU A  11     7302   4740   5058     97    822   -805       C  
ATOM     67  C   LEU A  11      -1.464  -2.668   5.057  1.00 47.14           C  
ANISOU   67  C   LEU A  11     7606   5023   5281    156    981   -781       C  
ATOM     68  O   LEU A  11      -0.725  -2.144   5.892  1.00 47.02           O  
ANISOU   68  O   LEU A  11     7464   5063   5338    183   1043   -718       O  
ATOM     69  CB  LEU A  11      -3.068  -4.478   5.857  1.00 45.40           C  
ANISOU   69  CB  LEU A  11     7333   4716   5200     96    844   -835       C  
ATOM     70  CG  LEU A  11      -2.220  -4.932   7.066  1.00 50.48           C  
ANISOU   70  CG  LEU A  11     7840   5373   5967    139    936   -773       C  
ATOM     71  CD1 LEU A  11      -2.516  -4.119   8.337  1.00 49.84           C  
ANISOU   71  CD1 LEU A  11     7603   5366   5967    115    872   -701       C  
ATOM     72  CD2 LEU A  11      -2.429  -6.432   7.322  1.00 51.31           C  
ANISOU   72  CD2 LEU A  11     7970   5386   6140    147    970   -807       C  
ATOM     73  H   LEU A  11      -4.243  -3.558   3.857  1.00  0.00           H  
ATOM     74  HA  LEU A  11      -3.223  -2.350   6.252  1.00  0.00           H  
ATOM     75  HB2 LEU A  11      -4.119  -4.677   6.070  1.00  0.00           H  
ATOM     76  HB3 LEU A  11      -2.816  -5.115   5.011  1.00  0.00           H  
ATOM     77  HG  LEU A  11      -1.165  -4.802   6.825  1.00  0.00           H  
ATOM     78 HD11 LEU A  11      -1.940  -4.493   9.185  1.00  0.00           H  
ATOM     79 HD12 LEU A  11      -2.256  -3.067   8.218  1.00  0.00           H  
ATOM     80 HD13 LEU A  11      -3.570  -4.172   8.608  1.00  0.00           H  
ATOM     81 HD21 LEU A  11      -1.801  -6.784   8.142  1.00  0.00           H  
ATOM     82 HD22 LEU A  11      -3.465  -6.654   7.580  1.00  0.00           H  
ATOM     83 HD23 LEU A  11      -2.172  -7.024   6.442  1.00  0.00           H  
ATOM     84  N   ALA A  12      -1.056  -2.911   3.801  1.00 42.50           N  
ANISOU   84  N   ALA A  12     7192   4380   4575    175   1047   -837       N  
ATOM     85  CA  ALA A  12       0.254  -2.515   3.271  1.00 41.57           C  
ANISOU   85  CA  ALA A  12     7120   4264   4412    225   1215   -823       C  
ATOM     86  C   ALA A  12       0.346  -0.983   3.230  1.00 45.51           C  
ANISOU   86  C   ALA A  12     7586   4839   4868    216   1209   -765       C  
ATOM     87  O   ALA A  12       1.381  -0.440   3.616  1.00 45.55           O  
ANISOU   87  O   ALA A  12     7496   4877   4933    247   1326   -718       O  
ATOM     88  CB  ALA A  12       0.465  -3.091   1.879  1.00 41.69           C  
ANISOU   88  CB  ALA A  12     7356   4197   4286    240   1281   -899       C  
ATOM     89  H   ALA A  12      -1.671  -3.412   3.175  1.00  0.00           H  
ATOM     90  HA  ALA A  12       1.028  -2.904   3.936  1.00  0.00           H  
ATOM     91  HB1 ALA A  12       1.495  -2.942   1.554  1.00  0.00           H  
ATOM     92  HB2 ALA A  12       0.274  -4.164   1.866  1.00  0.00           H  
ATOM     93  HB3 ALA A  12      -0.176  -2.631   1.129  1.00  0.00           H  
ATOM     94  N   LEU A  13      -0.745  -0.287   2.791  1.00 41.54           N  
ANISOU   94  N   LEU A  13     7153   4357   4275    175   1064   -769       N  
ATOM     95  CA  LEU A  13      -0.800   1.178   2.742  1.00 40.94           C  
ANISOU   95  CA  LEU A  13     7058   4344   4155    166   1041   -713       C  
ATOM     96  C   LEU A  13      -0.694   1.766   4.150  1.00 43.16           C  
ANISOU   96  C   LEU A  13     7115   4701   4584    161   1025   -643       C  
ATOM     97  O   LEU A  13       0.115   2.674   4.353  1.00 41.36           O  
ANISOU   97  O   LEU A  13     6827   4513   4376    177   1115   -593       O  
ATOM     98  CB  LEU A  13      -2.062   1.701   2.016  1.00 41.57           C  
ANISOU   98  CB  LEU A  13     7256   4421   4118    131    867   -736       C  
ATOM     99  CG  LEU A  13      -2.286   3.239   2.011  1.00 47.09           C  
ANISOU   99  CG  LEU A  13     7937   5180   4777    123    819   -676       C  
ATOM    100  CD1 LEU A  13      -1.203   3.947   1.271  1.00 47.46           C  
ANISOU  100  CD1 LEU A  13     8089   5216   4726    152    980   -650       C  
ATOM    101  CD2 LEU A  13      -3.595   3.621   1.364  1.00 49.17           C  
ANISOU  101  CD2 LEU A  13     8305   5433   4945     98    625   -704       C  
ATOM    102  H   LEU A  13      -1.568  -0.786   2.480  1.00  0.00           H  
ATOM    103  HA  LEU A  13       0.072   1.512   2.177  1.00  0.00           H  
ATOM    104  HB2 LEU A  13      -2.055   1.333   0.989  1.00  0.00           H  
ATOM    105  HB3 LEU A  13      -2.934   1.240   2.481  1.00  0.00           H  
ATOM    106  HG  LEU A  13      -2.309   3.613   3.034  1.00  0.00           H  
ATOM    107 HD11 LEU A  13      -1.436   5.003   1.123  1.00  0.00           H  
ATOM    108 HD12 LEU A  13      -0.259   3.906   1.813  1.00  0.00           H  
ATOM    109 HD13 LEU A  13      -1.029   3.502   0.290  1.00  0.00           H  
ATOM    110 HD21 LEU A  13      -4.144   4.354   1.947  1.00  0.00           H  
ATOM    111 HD22 LEU A  13      -3.465   4.046   0.368  1.00  0.00           H  
ATOM    112 HD23 LEU A  13      -4.234   2.752   1.237  1.00  0.00           H  
ATOM    113  N   GLU A  14      -1.460   1.252   5.131  1.00 39.98           N  
ANISOU  113  N   GLU A  14     6597   4309   4285    137    921   -641       N  
ATOM    114  CA  GLU A  14      -1.443   1.693   6.535  1.00 39.77           C  
ANISOU  114  CA  GLU A  14     6378   4344   4387    133    902   -579       C  
ATOM    115  C   GLU A  14      -0.020   1.652   7.117  1.00 41.76           C  
ANISOU  115  C   GLU A  14     6543   4609   4716    181   1048   -546       C  
ATOM    116  O   GLU A  14       0.471   2.641   7.660  1.00 42.57           O  
ANISOU  116  O   GLU A  14     6546   4768   4861    188   1073   -495       O  
ATOM    117  CB  GLU A  14      -2.358   0.788   7.392  1.00 41.30           C  
ANISOU  117  CB  GLU A  14     6493   4522   4677    106    811   -591       C  
ATOM    118  CG  GLU A  14      -3.870   1.053   7.257  1.00 51.43           C  
ANISOU  118  CG  GLU A  14     7777   5812   5951     53    653   -609       C  
ATOM    119  CD  GLU A  14      -4.732   0.057   8.037  1.00 69.29           C  
ANISOU  119  CD  GLU A  14     9966   8043   8319     18    589   -627       C  
ATOM    120  OE1 GLU A  14      -4.279  -1.089   8.249  1.00 57.12           O  
ANISOU  120  OE1 GLU A  14     8449   6444   6813     30    645   -653       O  
ATOM    121  OE2 GLU A  14      -5.858   0.448   8.411  1.00 60.58           O1-
ANISOU  121  OE2 GLU A  14     8785   6966   7269    -21    488   -615       O1-
ATOM    122  H   GLU A  14      -2.160   0.562   4.872  1.00  0.00           H  
ATOM    123  HA  GLU A  14      -1.796   2.725   6.583  1.00  0.00           H  
ATOM    124  HB2 GLU A  14      -2.136  -0.255   7.167  1.00  0.00           H  
ATOM    125  HB3 GLU A  14      -2.104   0.917   8.447  1.00  0.00           H  
ATOM    126  HG2 GLU A  14      -4.101   2.067   7.586  1.00  0.00           H  
ATOM    127  HG3 GLU A  14      -4.174   0.989   6.217  1.00  0.00           H  
ATOM    128  N   ASN A  15       0.654   0.509   6.935  1.00 36.67           N  
ANISOU  128  N   ASN A  15     5935   3906   4094    216   1140   -581       N  
ATOM    129  CA  ASN A  15       2.031   0.274   7.359  1.00 36.53           C  
ANISOU  129  CA  ASN A  15     5829   3884   4166    271   1271   -562       C  
ATOM    130  C   ASN A  15       3.032   1.222   6.693  1.00 40.36           C  
ANISOU  130  C   ASN A  15     6328   4389   4620    289   1391   -548       C  
ATOM    131  O   ASN A  15       3.877   1.792   7.385  1.00 39.18           O  
ANISOU  131  O   ASN A  15     6041   4278   4566    311   1439   -507       O  
ATOM    132  CB  ASN A  15       2.425  -1.195   7.103  1.00 36.29           C  
ANISOU  132  CB  ASN A  15     5850   3775   4165    307   1338   -610       C  
ATOM    133  CG  ASN A  15       1.948  -2.109   8.228  1.00 54.29           C  
ANISOU  133  CG  ASN A  15     8076   6032   6519    297   1247   -608       C  
ATOM    134  ND2 ASN A  15       0.842  -2.816   8.044  1.00 45.78           N  
ANISOU  134  ND2 ASN A  15     7091   4875   5430    302   1260   -662       N  
ATOM    135  OD1 ASN A  15       2.573  -2.167   9.280  1.00 51.28           O  
ANISOU  135  OD1 ASN A  15     7580   5697   6205    283   1172   -559       O  
ATOM    136  H   ASN A  15       0.172  -0.229   6.437  1.00  0.00           H  
ATOM    137  HA  ASN A  15       2.088   0.480   8.431  1.00  0.00           H  
ATOM    138  HB2 ASN A  15       2.060  -1.543   6.135  1.00  0.00           H  
ATOM    139  HB3 ASN A  15       3.511  -1.292   7.064  1.00  0.00           H  
ATOM    140 HD21 ASN A  15       0.281  -2.676   7.202  1.00  0.00           H  
ATOM    141 HD22 ASN A  15       0.510  -3.419   8.780  1.00  0.00           H  
ATOM    142  N   ILE A  16       2.932   1.431   5.370  1.00 37.83           N  
ANISOU  142  N   ILE A  16     6177   4033   4162    277   1436   -583       N  
ATOM    143  CA  ILE A  16       3.783   2.373   4.641  1.00 36.66           C  
ANISOU  143  CA  ILE A  16     6075   3889   3964    286   1566   -569       C  
ATOM    144  C   ILE A  16       3.517   3.819   5.086  1.00 38.77           C  
ANISOU  144  C   ILE A  16     6264   4229   4239    256   1504   -509       C  
ATOM    145  O   ILE A  16       4.473   4.563   5.315  1.00 38.34           O  
ANISOU  145  O   ILE A  16     6119   4197   4251    267   1606   -478       O  
ATOM    146  CB  ILE A  16       3.682   2.176   3.115  1.00 39.49           C  
ANISOU  146  CB  ILE A  16     6669   4181   4153    284   1629   -620       C  
ATOM    147  CG1 ILE A  16       4.518   0.947   2.667  1.00 40.46           C  
ANISOU  147  CG1 ILE A  16     6848   4227   4296    329   1772   -675       C  
ATOM    148  CG2 ILE A  16       4.129   3.436   2.373  1.00 39.79           C  
ANISOU  148  CG2 ILE A  16     6785   4228   4106    276   1724   -591       C  
ATOM    149  CD1 ILE A  16       4.015   0.219   1.383  1.00 45.98           C  
ANISOU  149  CD1 ILE A  16     7794   4849   4829    325   1771   -746       C  
ATOM    150  H   ILE A  16       2.235   0.939   4.826  1.00  0.00           H  
ATOM    151  HA  ILE A  16       4.810   2.148   4.933  1.00  0.00           H  
ATOM    152  HB  ILE A  16       2.637   1.990   2.860  1.00  0.00           H  
ATOM    153 HG12 ILE A  16       5.565   1.231   2.548  1.00  0.00           H  
ATOM    154 HG13 ILE A  16       4.514   0.202   3.464  1.00  0.00           H  
ATOM    155 HG21 ILE A  16       4.171   3.244   1.301  1.00  0.00           H  
ATOM    156 HG22 ILE A  16       3.438   4.272   2.492  1.00  0.00           H  
ATOM    157 HG23 ILE A  16       5.126   3.758   2.675  1.00  0.00           H  
ATOM    158 HD11 ILE A  16       4.504  -0.748   1.267  1.00  0.00           H  
ATOM    159 HD12 ILE A  16       2.940   0.044   1.419  1.00  0.00           H  
ATOM    160 HD13 ILE A  16       4.228   0.808   0.491  1.00  0.00           H  
ATOM    161  N   LEU A  17       2.235   4.216   5.228  1.00 35.07           N  
ANISOU  161  N   LEU A  17     5818   3791   3716    217   1339   -497       N  
ATOM    162  CA  LEU A  17       1.882   5.571   5.686  1.00 33.74           C  
ANISOU  162  CA  LEU A  17     5576   3685   3557    190   1271   -443       C  
ATOM    163  C   LEU A  17       2.463   5.868   7.056  1.00 37.14           C  
ANISOU  163  C   LEU A  17     5799   4168   4142    201   1282   -400       C  
ATOM    164  O   LEU A  17       2.984   6.962   7.287  1.00 36.48           O  
ANISOU  164  O   LEU A  17     5649   4121   4092    196   1325   -362       O  
ATOM    165  CB  LEU A  17       0.361   5.814   5.707  1.00 33.38           C  
ANISOU  165  CB  LEU A  17     5570   3659   3456    153   1087   -444       C  
ATOM    166  CG  LEU A  17      -0.339   5.930   4.348  1.00 38.22           C  
ANISOU  166  CG  LEU A  17     6391   4229   3903    141   1031   -479       C  
ATOM    167  CD1 LEU A  17      -1.840   6.169   4.534  1.00 36.25           C  
ANISOU  167  CD1 LEU A  17     6134   3999   3641    108    832   -484       C  
ATOM    168  CD2 LEU A  17       0.336   7.002   3.429  1.00 39.40           C  
ANISOU  168  CD2 LEU A  17     6656   4367   3946    150   1139   -454       C  
ATOM    169  H   LEU A  17       1.470   3.582   5.023  1.00  0.00           H  
ATOM    170  HA  LEU A  17       2.349   6.261   4.985  1.00  0.00           H  
ATOM    171  HB2 LEU A  17      -0.125   5.044   6.308  1.00  0.00           H  
ATOM    172  HB3 LEU A  17       0.180   6.757   6.221  1.00  0.00           H  
ATOM    173  HG  LEU A  17      -0.240   4.985   3.829  1.00  0.00           H  
ATOM    174 HD11 LEU A  17      -2.367   6.099   3.582  1.00  0.00           H  
ATOM    175 HD12 LEU A  17      -2.278   5.433   5.209  1.00  0.00           H  
ATOM    176 HD13 LEU A  17      -2.035   7.158   4.949  1.00  0.00           H  
ATOM    177 HD21 LEU A  17      -0.403   7.512   2.812  1.00  0.00           H  
ATOM    178 HD22 LEU A  17       0.856   7.768   4.004  1.00  0.00           H  
ATOM    179 HD23 LEU A  17       1.056   6.539   2.753  1.00  0.00           H  
ATOM    180  N   GLU A  18       2.372   4.935   8.002  1.00 33.91           N  
ANISOU  180  N   GLU A  18     5299   3757   3827    217   1244   -408       N  
ATOM    181  CA  GLU A  18       2.907   5.176   9.332  1.00 33.61           C  
ANISOU  181  CA  GLU A  18     5084   3762   3924    235   1235   -369       C  
ATOM    182  C   GLU A  18       4.447   5.131   9.318  1.00 38.17           C  
ANISOU  182  C   GLU A  18     5588   4329   4584    276   1377   -369       C  
ATOM    183  O   GLU A  18       5.071   6.048   9.847  1.00 37.41           O  
ANISOU  183  O   GLU A  18     5380   4274   4560    277   1392   -337       O  
ATOM    184  CB  GLU A  18       2.275   4.178  10.310  1.00 34.54           C  
ANISOU  184  CB  GLU A  18     5153   3867   4105    245   1161   -375       C  
ATOM    185  CG  GLU A  18       0.775   4.505  10.527  1.00 38.97           C  
ANISOU  185  CG  GLU A  18     5724   4448   4636    199   1023   -367       C  
ATOM    186  CD  GLU A  18       0.193   3.902  11.798  1.00 49.02           C  
ANISOU  186  CD  GLU A  18     6951   5700   5975    202    967   -367       C  
ATOM    187  OE1 GLU A  18       0.643   2.794  12.160  1.00 39.98           O  
ANISOU  187  OE1 GLU A  18     5770   4525   4894    246   1024   -368       O  
ATOM    188  OE2 GLU A  18      -0.684   4.562  12.400  1.00 38.69           O1-
ANISOU  188  OE2 GLU A  18     5642   4399   4661    161    870   -365       O1-
ATOM    189  H   GLU A  18       1.874   4.069   7.816  1.00  0.00           H  
ATOM    190  HA  GLU A  18       2.633   6.179   9.658  1.00  0.00           H  
ATOM    191  HB2 GLU A  18       2.393   3.154   9.951  1.00  0.00           H  
ATOM    192  HB3 GLU A  18       2.811   4.228  11.256  1.00  0.00           H  
ATOM    193  HG2 GLU A  18       0.626   5.583  10.581  1.00  0.00           H  
ATOM    194  HG3 GLU A  18       0.182   4.165   9.681  1.00  0.00           H  
ATOM    195  N   LYS A  19       5.077   4.151   8.652  1.00 34.84           N  
ANISOU  195  N   LYS A  19     5230   3848   4160    310   1481   -411       N  
ATOM    196  CA  LYS A  19       6.521   4.014   8.632  1.00 36.37           C  
ANISOU  196  CA  LYS A  19     5343   4019   4456    356   1623   -421       C  
ATOM    197  C   LYS A  19       7.237   5.128   7.870  1.00 41.32           C  
ANISOU  197  C   LYS A  19     5988   4648   5065    340   1748   -414       C  
ATOM    198  O   LYS A  19       8.277   5.594   8.333  1.00 40.47           O  
ANISOU  198  O   LYS A  19     5740   4554   5083    358   1818   -403       O  
ATOM    199  CB  LYS A  19       6.918   2.613   8.096  1.00 38.95           C  
ANISOU  199  CB  LYS A  19     5741   4271   4786    399   1706   -472       C  
ATOM    200  CG  LYS A  19       8.406   2.316   8.111  1.00 53.56           C  
ANISOU  200  CG  LYS A  19     7493   6089   6768    456   1854   -490       C  
ATOM    201  CD  LYS A  19       8.691   0.811   8.064  1.00 63.28           C  
ANISOU  201  CD  LYS A  19     8752   7253   8041    510   1891   -531       C  
ATOM    202  CE  LYS A  19      10.168   0.492   7.937  1.00 72.04           C  
ANISOU  202  CE  LYS A  19     9766   8319   9288    573   2048   -557       C  
ATOM    203  NZ  LYS A  19      10.935   0.877   9.158  1.00 85.34           N1+
ANISOU  203  NZ  LYS A  19    11235  10045  11144    607   2001   -525       N1+
ATOM    204  H   LYS A  19       4.546   3.430   8.179  1.00  0.00           H  
ATOM    205  HA  LYS A  19       6.861   4.070   9.667  1.00  0.00           H  
ATOM    206  HB2 LYS A  19       6.415   1.876   8.724  1.00  0.00           H  
ATOM    207  HB3 LYS A  19       6.526   2.464   7.089  1.00  0.00           H  
ATOM    208  HG2 LYS A  19       8.888   2.813   7.269  1.00  0.00           H  
ATOM    209  HG3 LYS A  19       8.846   2.745   9.011  1.00  0.00           H  
ATOM    210  HD2 LYS A  19       8.280   0.328   8.952  1.00  0.00           H  
ATOM    211  HD3 LYS A  19       8.162   0.374   7.216  1.00  0.00           H  
ATOM    212  HE2 LYS A  19      10.299  -0.579   7.779  1.00  0.00           H  
ATOM    213  HE3 LYS A  19      10.597   0.995   7.071  1.00  0.00           H  
ATOM    214  HZ1 LYS A  19      10.861   1.874   9.299  1.00  0.00           H  
ATOM    215  HZ2 LYS A  19      10.548   0.407   9.966  1.00  0.00           H  
ATOM    216  HZ3 LYS A  19      11.906   0.623   9.048  1.00  0.00           H  
ATOM    217  N   TYR A  20       6.698   5.537   6.710  1.00 38.47           N  
ANISOU  217  N   TYR A  20     5800   4265   4549    307   1776   -424       N  
ATOM    218  CA  TYR A  20       7.351   6.506   5.833  1.00 37.79           C  
ANISOU  218  CA  TYR A  20     5773   4162   4422    292   1918   -416       C  
ATOM    219  C   TYR A  20       6.705   7.884   5.787  1.00 39.45           C  
ANISOU  219  C   TYR A  20     6014   4415   4561    244   1846   -371       C  
ATOM    220  O   TYR A  20       7.412   8.884   5.913  1.00 39.65           O  
ANISOU  220  O   TYR A  20     5961   4454   4650    231   1926   -345       O  
ATOM    221  CB  TYR A  20       7.484   5.928   4.413  1.00 39.35           C  
ANISOU  221  CB  TYR A  20     6178   4283   4491    302   2044   -462       C  
ATOM    222  CG  TYR A  20       8.350   4.694   4.366  1.00 43.03           C  
ANISOU  222  CG  TYR A  20     6609   4697   5045    354   2157   -509       C  
ATOM    223  CD1 TYR A  20       9.735   4.793   4.248  1.00 46.07           C  
ANISOU  223  CD1 TYR A  20     6901   5051   5553    383   2347   -520       C  
ATOM    224  CD2 TYR A  20       7.788   3.420   4.432  1.00 43.40           C  
ANISOU  224  CD2 TYR A  20     6710   4717   5065    374   2079   -545       C  
ATOM    225  CE1 TYR A  20      10.541   3.655   4.221  1.00 47.10           C  
ANISOU  225  CE1 TYR A  20     6987   5128   5780    438   2450   -566       C  
ATOM    226  CE2 TYR A  20       8.588   2.278   4.434  1.00 44.63           C  
ANISOU  226  CE2 TYR A  20     6831   4818   5309    428   2181   -586       C  
ATOM    227  CZ  TYR A  20       9.963   2.402   4.313  1.00 55.90           C  
ANISOU  227  CZ  TYR A  20     8165   6217   6858    463   2365   -597       C  
ATOM    228  OH  TYR A  20      10.759   1.287   4.286  1.00 64.70           O  
ANISOU  228  OH  TYR A  20     9241   7272   8070    523   2466   -640       O  
ATOM    229  H   TYR A  20       5.836   5.125   6.372  1.00  0.00           H  
ATOM    230  HA  TYR A  20       8.374   6.682   6.172  1.00  0.00           H  
ATOM    231  HB2 TYR A  20       6.503   5.698   3.995  1.00  0.00           H  
ATOM    232  HB3 TYR A  20       7.924   6.671   3.745  1.00  0.00           H  
ATOM    233  HD1 TYR A  20      10.198   5.767   4.186  1.00  0.00           H  
ATOM    234  HD2 TYR A  20       6.719   3.313   4.518  1.00  0.00           H  
ATOM    235  HE1 TYR A  20      11.613   3.755   4.131  1.00  0.00           H  
ATOM    236  HE2 TYR A  20       8.129   1.303   4.510  1.00  0.00           H  
ATOM    237  HH  TYR A  20      10.260   0.468   4.252  1.00  0.00           H  
ATOM    238  N   TYR A  21       5.392   7.965   5.585  1.00 34.47           N  
ANISOU  238  N   TYR A  21     5492   3799   3807    219   1699   -365       N  
ATOM    239  CA  TYR A  21       4.745   9.280   5.530  1.00 33.09           C  
ANISOU  239  CA  TYR A  21     5347   3659   3568    182   1624   -323       C  
ATOM    240  C   TYR A  21       4.777  10.009   6.885  1.00 36.65           C  
ANISOU  240  C   TYR A  21     5599   4176   4152    170   1547   -282       C  
ATOM    241  O   TYR A  21       5.186  11.172   6.933  1.00 35.92           O  
ANISOU  241  O   TYR A  21     5467   4098   4084    151   1595   -250       O  
ATOM    242  CB  TYR A  21       3.312   9.145   4.990  1.00 34.04           C  
ANISOU  242  CB  TYR A  21     5619   3773   3544    165   1472   -334       C  
ATOM    243  CG  TYR A  21       2.469  10.401   5.077  1.00 34.69           C  
ANISOU  243  CG  TYR A  21     5714   3890   3576    135   1360   -291       C  
ATOM    244  CD1 TYR A  21       2.533  11.377   4.088  1.00 35.81           C  
ANISOU  244  CD1 TYR A  21     6003   4004   3600    126   1415   -270       C  
ATOM    245  CD2 TYR A  21       1.543  10.569   6.101  1.00 34.93           C  
ANISOU  245  CD2 TYR A  21     5628   3974   3670    120   1200   -274       C  
ATOM    246  CE1 TYR A  21       1.711  12.498   4.125  1.00 35.95           C  
ANISOU  246  CE1 TYR A  21     6044   4045   3569    106   1303   -231       C  
ATOM    247  CE2 TYR A  21       0.736  11.699   6.165  1.00 35.05           C  
ANISOU  247  CE2 TYR A  21     5654   4017   3648     98   1098   -239       C  
ATOM    248  CZ  TYR A  21       0.833  12.666   5.180  1.00 36.38           C  
ANISOU  248  CZ  TYR A  21     5962   4156   3705     93   1145   -217       C  
ATOM    249  OH  TYR A  21       0.021  13.760   5.224  1.00 31.90           O  
ANISOU  249  OH  TYR A  21     5410   3607   3102     79   1038   -183       O  
ATOM    250  H   TYR A  21       4.814   7.141   5.491  1.00  0.00           H  
ATOM    251  HA  TYR A  21       5.292   9.897   4.813  1.00  0.00           H  
ATOM    252  HB2 TYR A  21       3.352   8.826   3.948  1.00  0.00           H  
ATOM    253  HB3 TYR A  21       2.748   8.377   5.491  1.00  0.00           H  
ATOM    254  HD1 TYR A  21       3.223  11.259   3.266  1.00  0.00           H  
ATOM    255  HD2 TYR A  21       1.452   9.804   6.857  1.00  0.00           H  
ATOM    256  HE1 TYR A  21       1.772  13.242   3.344  1.00  0.00           H  
ATOM    257  HE2 TYR A  21       0.072  11.829   7.006  1.00  0.00           H  
ATOM    258  HH  TYR A  21      -0.635  13.735   5.930  1.00  0.00           H  
ATOM    259  N   LEU A  22       4.360   9.366   7.987  1.00 33.10           N  
ANISOU  259  N   LEU A  22     5036   3760   3782    180   1433   -284       N  
ATOM    260  CA  LEU A  22       4.303  10.030   9.294  1.00 32.50           C  
ANISOU  260  CA  LEU A  22     4794   3742   3812    172   1352   -249       C  
ATOM    261  C   LEU A  22       5.709  10.328   9.835  1.00 37.86           C  
ANISOU  261  C   LEU A  22     5333   4428   4626    189   1457   -243       C  
ATOM    262  O   LEU A  22       5.927  11.424  10.349  1.00 34.79           O  
ANISOU  262  O   LEU A  22     4869   4070   4281    168   1448   -214       O  
ATOM    263  CB  LEU A  22       3.514   9.203  10.330  1.00 31.65           C  
ANISOU  263  CB  LEU A  22     4623   3657   3746    180   1222   -251       C  
ATOM    264  CG  LEU A  22       2.004   9.035  10.050  1.00 34.64           C  
ANISOU  264  CG  LEU A  22     5096   4035   4030    152   1096   -257       C  
ATOM    265  CD1 LEU A  22       1.342   8.299  11.219  1.00 32.89           C  
ANISOU  265  CD1 LEU A  22     4790   3832   3875    153    994   -253       C  
ATOM    266  CD2 LEU A  22       1.284  10.369   9.831  1.00 33.07           C  
ANISOU  266  CD2 LEU A  22     4926   3865   3775    119   1033   -228       C  
ATOM    267  H   LEU A  22       3.988   8.423   7.895  1.00  0.00           H  
ATOM    268  HA  LEU A  22       3.817  11.000   9.171  1.00  0.00           H  
ATOM    269  HB2 LEU A  22       3.974   8.223  10.444  1.00  0.00           H  
ATOM    270  HB3 LEU A  22       3.622   9.678  11.306  1.00  0.00           H  
ATOM    271  HG  LEU A  22       1.877   8.430   9.153  1.00  0.00           H  
ATOM    272 HD11 LEU A  22       0.316   8.015  11.000  1.00  0.00           H  
ATOM    273 HD12 LEU A  22       1.886   7.391  11.473  1.00  0.00           H  
ATOM    274 HD13 LEU A  22       1.319   8.932  12.105  1.00  0.00           H  
ATOM    275 HD21 LEU A  22       0.207  10.229   9.773  1.00  0.00           H  
ATOM    276 HD22 LEU A  22       1.482  11.066  10.644  1.00  0.00           H  
ATOM    277 HD23 LEU A  22       1.593  10.842   8.904  1.00  0.00           H  
ATOM    278  N   SER A  23       6.679   9.419   9.644  1.00 37.72           N  
ANISOU  278  N   SER A  23     5283   4372   4675    228   1560   -275       N  
ATOM    279  CA  SER A  23       8.092   9.628   9.995  1.00 38.77           C  
ANISOU  279  CA  SER A  23     5273   4499   4959    251   1666   -282       C  
ATOM    280  C   SER A  23       8.675  10.858   9.343  1.00 42.96           C  
ANISOU  280  C   SER A  23     5814   5018   5491    217   1785   -270       C  
ATOM    281  O   SER A  23       9.302  11.663  10.025  1.00 44.21           O  
ANISOU  281  O   SER A  23     5831   5201   5766    207   1787   -256       O  
ATOM    282  CB  SER A  23       8.940   8.418   9.594  1.00 42.66           C  
ANISOU  282  CB  SER A  23     5765   4938   5508    300   1778   -324       C  
ATOM    283  OG  SER A  23       8.598   7.340  10.447  1.00 55.45           O  
ANISOU  283  OG  SER A  23     7340   6565   7163    336   1668   -330       O  
ATOM    284  H   SER A  23       6.444   8.510   9.271  1.00  0.00           H  
ATOM    285  HA  SER A  23       8.139   9.771  11.075  1.00  0.00           H  
ATOM    286  HB2 SER A  23       8.778   8.144   8.551  1.00  0.00           H  
ATOM    287  HB3 SER A  23      10.005   8.618   9.719  1.00  0.00           H  
ATOM    288  HG  SER A  23       8.629   6.530   9.926  1.00  0.00           H  
ATOM    289  N   ALA A  24       8.497  10.987   8.021  1.00 39.26           N  
ANISOU  289  N   ALA A  24     5520   4504   4891    200   1885   -276       N  
ATOM    290  CA  ALA A  24       9.041  12.088   7.226  1.00 38.67           C  
ANISOU  290  CA  ALA A  24     5498   4401   4796    168   2026   -261       C  
ATOM    291  C   ALA A  24       8.365  13.413   7.562  1.00 40.79           C  
ANISOU  291  C   ALA A  24     5765   4709   5025    125   1929   -215       C  
ATOM    292  O   ALA A  24       9.065  14.387   7.832  1.00 40.39           O  
ANISOU  292  O   ALA A  24     5615   4660   5070    101   1993   -200       O  
ATOM    293  CB  ALA A  24       8.919  11.783   5.740  1.00 39.36           C  
ANISOU  293  CB  ALA A  24     5809   4422   4724    168   2147   -278       C  
ATOM    294  H   ALA A  24       7.972  10.288   7.513  1.00  0.00           H  
ATOM    295  HA  ALA A  24      10.103  12.181   7.461  1.00  0.00           H  
ATOM    296  HB1 ALA A  24       9.327  12.593   5.134  1.00  0.00           H  
ATOM    297  HB2 ALA A  24       9.467  10.876   5.482  1.00  0.00           H  
ATOM    298  HB3 ALA A  24       7.880  11.636   5.442  1.00  0.00           H  
ATOM    299  N   PHE A  25       7.015  13.437   7.578  1.00 35.06           N  
ANISOU  299  N   PHE A  25     5138   4010   4173    115   1772   -197       N  
ATOM    300  CA  PHE A  25       6.224  14.627   7.892  1.00 33.74           C  
ANISOU  300  CA  PHE A  25     4977   3877   3966     82   1667   -156       C  
ATOM    301  C   PHE A  25       6.484  15.128   9.320  1.00 36.76           C  
ANISOU  301  C   PHE A  25     5156   4313   4497     76   1591   -143       C  
ATOM    302  O   PHE A  25       6.736  16.323   9.494  1.00 34.89           O  
ANISOU  302  O   PHE A  25     4876   4082   4298     46   1613   -118       O  
ATOM    303  CB  PHE A  25       4.715  14.403   7.614  1.00 34.96           C  
ANISOU  303  CB  PHE A  25     5262   4044   3978     81   1511   -150       C  
ATOM    304  CG  PHE A  25       3.885  15.591   7.136  1.00 36.47           C  
ANISOU  304  CG  PHE A  25     5563   4233   4063     55   1449   -113       C  
ATOM    305  CD1 PHE A  25       2.749  15.396   6.357  1.00 39.58           C  
ANISOU  305  CD1 PHE A  25     6123   4609   4309     59   1351   -118       C  
ATOM    306  CD2 PHE A  25       4.205  16.894   7.523  1.00 38.68           C  
ANISOU  306  CD2 PHE A  25     5773   4524   4399     30   1474    -78       C  
ATOM    307  CE1 PHE A  25       1.930  16.478   5.999  1.00 41.91           C  
ANISOU  307  CE1 PHE A  25     6508   4900   4517     46   1269    -83       C  
ATOM    308  CE2 PHE A  25       3.401  17.983   7.138  1.00 41.86           C  
ANISOU  308  CE2 PHE A  25     6275   4919   4709     13   1408    -41       C  
ATOM    309  CZ  PHE A  25       2.260  17.768   6.398  1.00 40.61           C  
ANISOU  309  CZ  PHE A  25     6277   4746   4408     25   1302    -42       C  
ATOM    310  H   PHE A  25       6.494  12.595   7.364  1.00  0.00           H  
ATOM    311  HA  PHE A  25       6.576  15.394   7.199  1.00  0.00           H  
ATOM    312  HB2 PHE A  25       4.620  13.653   6.830  1.00  0.00           H  
ATOM    313  HB3 PHE A  25       4.227  13.965   8.486  1.00  0.00           H  
ATOM    314  HD1 PHE A  25       2.488  14.398   6.057  1.00  0.00           H  
ATOM    315  HD2 PHE A  25       5.066  17.126   8.115  1.00  0.00           H  
ATOM    316  HE1 PHE A  25       1.038  16.306   5.415  1.00  0.00           H  
ATOM    317  HE2 PHE A  25       3.664  18.985   7.446  1.00  0.00           H  
ATOM    318  HZ  PHE A  25       1.628  18.600   6.122  1.00  0.00           H  
ATOM    319  N   TYR A  26       6.464  14.259  10.345  1.00 33.73           N  
ANISOU  319  N   TYR A  26     4659   3962   4193    104   1504   -160       N  
ATOM    320  CA  TYR A  26       6.752  14.680  11.723  1.00 32.20           C  
ANISOU  320  CA  TYR A  26     4292   3813   4128    105   1429   -151       C  
ATOM    321  C   TYR A  26       8.245  14.986  11.912  1.00 37.02           C  
ANISOU  321  C   TYR A  26     4772   4406   4888    107   1547   -166       C  
ATOM    322  O   TYR A  26       8.588  15.841  12.727  1.00 37.34           O  
ANISOU  322  O   TYR A  26     4702   4470   5014     88   1511   -156       O  
ATOM    323  CB  TYR A  26       6.312  13.617  12.754  1.00 31.81           C  
ANISOU  323  CB  TYR A  26     4181   3794   4113    138   1308   -159       C  
ATOM    324  CG  TYR A  26       4.807  13.515  12.960  1.00 31.83           C  
ANISOU  324  CG  TYR A  26     4261   3819   4014    124   1178   -143       C  
ATOM    325  CD1 TYR A  26       4.053  14.667  13.278  1.00 32.10           C  
ANISOU  325  CD1 TYR A  26     4297   3882   4018     92   1104   -114       C  
ATOM    326  CD2 TYR A  26       4.152  12.272  12.843  1.00 31.38           C  
ANISOU  326  CD2 TYR A  26     4265   3749   3908    143   1132   -159       C  
ATOM    327  CE1 TYR A  26       2.654  14.588  13.403  1.00 30.07           C  
ANISOU  327  CE1 TYR A  26     4094   3641   3691     81    992   -104       C  
ATOM    328  CE2 TYR A  26       2.752  12.192  12.973  1.00 31.20           C  
ANISOU  328  CE2 TYR A  26     4292   3742   3820    125   1017   -150       C  
ATOM    329  CZ  TYR A  26       2.001  13.356  13.223  1.00 34.71           C  
ANISOU  329  CZ  TYR A  26     4730   4215   4241     96    949   -124       C  
ATOM    330  OH  TYR A  26       0.643  13.294  13.286  1.00 30.42           O  
ANISOU  330  OH  TYR A  26     4223   3682   3653     79    844   -119       O  
ATOM    331  H   TYR A  26       6.251  13.277  10.184  1.00  0.00           H  
ATOM    332  HA  TYR A  26       6.215  15.607  11.922  1.00  0.00           H  
ATOM    333  HB2 TYR A  26       6.720  12.643  12.486  1.00  0.00           H  
ATOM    334  HB3 TYR A  26       6.742  13.853  13.728  1.00  0.00           H  
ATOM    335  HD1 TYR A  26       4.532  15.625  13.414  1.00  0.00           H  
ATOM    336  HD2 TYR A  26       4.717  11.376  12.633  1.00  0.00           H  
ATOM    337  HE1 TYR A  26       2.085  15.480  13.626  1.00  0.00           H  
ATOM    338  HE2 TYR A  26       2.262  11.237  12.856  1.00  0.00           H  
ATOM    339  HH  TYR A  26       0.353  12.470  13.662  1.00  0.00           H  
ATOM    340  N   GLY A  27       9.136  14.366  11.126  1.00 34.62           N  
ANISOU  340  N   GLY A  27     4478   4057   4621    128   1687   -195       N  
ATOM    341  CA  GLY A  27      10.568  14.671  11.119  1.00 35.82           C  
ANISOU  341  CA  GLY A  27     4499   4180   4932    128   1821   -218       C  
ATOM    342  C   GLY A  27      10.860  16.098  10.673  1.00 41.39           C  
ANISOU  342  C   GLY A  27     5215   4866   5646     73   1912   -198       C  
ATOM    343  O   GLY A  27      11.669  16.788  11.301  1.00 40.72           O  
ANISOU  343  O   GLY A  27     4974   4785   5713     57   1926   -207       O  
ATOM    344  H   GLY A  27       8.826  13.613  10.525  1.00  0.00           H  
ATOM    345  HA2 GLY A  27      10.985  14.505  12.113  1.00  0.00           H  
ATOM    346  HA3 GLY A  27      11.070  13.980  10.442  1.00  0.00           H  
ATOM    347  N   ILE A  28      10.167  16.563   9.597  1.00 38.78           N  
ANISOU  347  N   ILE A  28     5076   4509   5151     45   1963   -171       N  
ATOM    348  CA  ILE A  28      10.260  17.927   9.036  1.00 38.37           C  
ANISOU  348  CA  ILE A  28     5084   4426   5068     -6   2050   -141       C  
ATOM    349  C   ILE A  28       9.658  18.943  10.043  1.00 39.85           C  
ANISOU  349  C   ILE A  28     5198   4664   5279    -32   1897   -113       C  
ATOM    350  O   ILE A  28      10.244  19.996  10.286  1.00 39.11           O  
ANISOU  350  O   ILE A  28     5021   4557   5281    -69   1948   -107       O  
ATOM    351  CB  ILE A  28       9.592  18.007   7.626  1.00 41.90           C  
ANISOU  351  CB  ILE A  28     5785   4827   5310    -14   2121   -118       C  
ATOM    352  CG1 ILE A  28      10.398  17.166   6.606  1.00 43.25           C  
ANISOU  352  CG1 ILE A  28     6030   4934   5470      6   2312   -150       C  
ATOM    353  CG2 ILE A  28       9.488  19.477   7.127  1.00 43.09           C  
ANISOU  353  CG2 ILE A  28     6022   4943   5406    -62   2181    -74       C  
ATOM    354  CD1 ILE A  28       9.621  16.705   5.356  1.00 53.56           C  
ANISOU  354  CD1 ILE A  28     7599   6200   6552     20   2333   -144       C  
ATOM    355  H   ILE A  28       9.529  15.937   9.122  1.00  0.00           H  
ATOM    356  HA  ILE A  28      11.320  18.168   8.927  1.00  0.00           H  
ATOM    357  HB  ILE A  28       8.585  17.592   7.696  1.00  0.00           H  
ATOM    358 HG12 ILE A  28      11.283  17.722   6.295  1.00  0.00           H  
ATOM    359 HG13 ILE A  28      10.790  16.268   7.082  1.00  0.00           H  
ATOM    360 HG21 ILE A  28       9.112  19.515   6.105  1.00  0.00           H  
ATOM    361 HG22 ILE A  28       8.800  20.072   7.729  1.00  0.00           H  
ATOM    362 HG23 ILE A  28      10.460  19.972   7.139  1.00  0.00           H  
ATOM    363 HD11 ILE A  28      10.165  15.922   4.828  1.00  0.00           H  
ATOM    364 HD12 ILE A  28       8.643  16.303   5.624  1.00  0.00           H  
ATOM    365 HD13 ILE A  28       9.466  17.530   4.661  1.00  0.00           H  
ATOM    366  N   GLU A  29       8.510  18.605  10.639  1.00 33.68           N  
ANISOU  366  N   GLU A  29     4445   3935   4419    -13   1718   -101       N  
ATOM    367  CA  GLU A  29       7.857  19.450  11.638  1.00 32.29           C  
ANISOU  367  CA  GLU A  29     4206   3803   4258    -31   1575    -79       C  
ATOM    368  C   GLU A  29       8.751  19.603  12.860  1.00 36.50           C  
ANISOU  368  C   GLU A  29     4536   4362   4969    -29   1543   -103       C  
ATOM    369  O   GLU A  29       8.824  20.690  13.403  1.00 35.68           O  
ANISOU  369  O   GLU A  29     4370   4266   4919    -60   1510    -93       O  
ATOM    370  CB  GLU A  29       6.500  18.869  12.049  1.00 32.93           C  
ANISOU  370  CB  GLU A  29     4345   3927   4238     -9   1412    -69       C  
ATOM    371  CG  GLU A  29       5.479  19.031  10.944  1.00 39.91           C  
ANISOU  371  CG  GLU A  29     5420   4787   4955    -16   1402    -46       C  
ATOM    372  CD  GLU A  29       4.094  18.468  11.183  1.00 48.99           C  
ANISOU  372  CD  GLU A  29     6626   5968   6020      1   1249    -43       C  
ATOM    373  OE1 GLU A  29       3.818  17.896  12.264  1.00 33.36           O  
ANISOU  373  OE1 GLU A  29     4547   4029   4100     16   1155    -55       O  
ATOM    374  OE2 GLU A  29       3.263  18.636  10.270  1.00 35.58           O1-
ANISOU  374  OE2 GLU A  29     5076   4248   4195     -2   1222    -30       O1-
ATOM    375  H   GLU A  29       8.056  17.731  10.410  1.00  0.00           H  
ATOM    376  HA  GLU A  29       7.706  20.446  11.216  1.00  0.00           H  
ATOM    377  HB2 GLU A  29       6.603  17.818  12.319  1.00  0.00           H  
ATOM    378  HB3 GLU A  29       6.131  19.376  12.944  1.00  0.00           H  
ATOM    379  HG2 GLU A  29       5.354  20.096  10.745  1.00  0.00           H  
ATOM    380  HG3 GLU A  29       5.852  18.606  10.014  1.00  0.00           H  
ATOM    381  HE2 GLU A  29       2.380  18.299  10.465  1.00  0.00           H  
ATOM    382  N   PHE A  30       9.445  18.520  13.275  1.00 34.11           N  
ANISOU  382  N   PHE A  30     4135   4065   4758     11   1545   -137       N  
ATOM    383  CA  PHE A  30      10.370  18.545  14.401  1.00 33.29           C  
ANISOU  383  CA  PHE A  30     3843   3979   4827     25   1499   -167       C  
ATOM    384  C   PHE A  30      11.472  19.563  14.123  1.00 36.90           C  
ANISOU  384  C   PHE A  30     4208   4397   5415    -17   1624   -181       C  
ATOM    385  O   PHE A  30      11.718  20.396  14.972  1.00 35.66           O  
ANISOU  385  O   PHE A  30     3946   4256   5347    -39   1555   -188       O  
ATOM    386  CB  PHE A  30      11.004  17.150  14.650  1.00 34.39           C  
ANISOU  386  CB  PHE A  30     3910   4114   5041     84   1500   -200       C  
ATOM    387  CG  PHE A  30      11.984  17.161  15.801  1.00 35.19           C  
ANISOU  387  CG  PHE A  30     3821   4229   5322    108   1432   -232       C  
ATOM    388  CD1 PHE A  30      13.354  17.184  15.568  1.00 38.39           C  
ANISOU  388  CD1 PHE A  30     4091   4593   5900    112   1544   -272       C  
ATOM    389  CD2 PHE A  30      11.535  17.231  17.120  1.00 36.10           C  
ANISOU  389  CD2 PHE A  30     3891   4389   5435    125   1255   -226       C  
ATOM    390  CE1 PHE A  30      14.260  17.218  16.635  1.00 39.24           C  
ANISOU  390  CE1 PHE A  30     4015   4710   6184    137   1457   -308       C  
ATOM    391  CE2 PHE A  30      12.439  17.263  18.183  1.00 38.74           C  
ANISOU  391  CE2 PHE A  30     4066   4731   5923    152   1172   -258       C  
ATOM    392  CZ  PHE A  30      13.795  17.258  17.936  1.00 37.46           C  
ANISOU  392  CZ  PHE A  30     3762   4531   5938    159   1263   -301       C  
ATOM    393  H   PHE A  30       9.326  17.631  12.804  1.00  0.00           H  
ATOM    394  HA  PHE A  30       9.823  18.847  15.294  1.00  0.00           H  
ATOM    395  HB2 PHE A  30      10.237  16.409  14.865  1.00  0.00           H  
ATOM    396  HB3 PHE A  30      11.514  16.785  13.762  1.00  0.00           H  
ATOM    397  HD1 PHE A  30      13.730  17.164  14.556  1.00  0.00           H  
ATOM    398  HD2 PHE A  30      10.474  17.254  17.307  1.00  0.00           H  
ATOM    399  HE1 PHE A  30      15.322  17.222  16.441  1.00  0.00           H  
ATOM    400  HE2 PHE A  30      12.078  17.283  19.200  1.00  0.00           H  
ATOM    401  HZ  PHE A  30      14.493  17.284  18.759  1.00  0.00           H  
ATOM    402  N   ILE A  31      12.113  19.503  12.936  1.00 34.93           N  
ANISOU  402  N   ILE A  31     4006   4089   5175    -31   1813   -189       N  
ATOM    403  CA  ILE A  31      13.206  20.415  12.572  1.00 36.09           C  
ANISOU  403  CA  ILE A  31     4067   4184   5460    -77   1966   -204       C  
ATOM    404  C   ILE A  31      12.745  21.886  12.463  1.00 42.10           C  
ANISOU  404  C   ILE A  31     4891   4935   6169   -138   1966   -168       C  
ATOM    405  O   ILE A  31      13.324  22.742  13.129  1.00 42.94           O  
ANISOU  405  O   ILE A  31     4862   5038   6416   -172   1948   -185       O  
ATOM    406  CB  ILE A  31      13.965  19.945  11.304  1.00 39.26           C  
ANISOU  406  CB  ILE A  31     4522   4518   5877    -76   2192   -220       C  
ATOM    407  CG1 ILE A  31      14.685  18.602  11.555  1.00 40.22           C  
ANISOU  407  CG1 ILE A  31     4533   4641   6109    -15   2200   -267       C  
ATOM    408  CG2 ILE A  31      14.961  21.042  10.816  1.00 39.60           C  
ANISOU  408  CG2 ILE A  31     4502   4494   6050   -138   2378   -228       C  
ATOM    409  CD1 ILE A  31      15.132  17.837  10.251  1.00 48.20           C  
ANISOU  409  CD1 ILE A  31     5645   5587   7082      2   2410   -282       C  
ATOM    410  H   ILE A  31      11.864  18.794  12.259  1.00  0.00           H  
ATOM    411  HA  ILE A  31      13.922  20.379  13.396  1.00  0.00           H  
ATOM    412  HB  ILE A  31      13.231  19.780  10.514  1.00  0.00           H  
ATOM    413 HG12 ILE A  31      15.554  18.770  12.192  1.00  0.00           H  
ATOM    414 HG13 ILE A  31      14.041  17.928  12.119  1.00  0.00           H  
ATOM    415 HG21 ILE A  31      15.572  20.669   9.994  1.00  0.00           H  
ATOM    416 HG22 ILE A  31      14.462  21.934  10.436  1.00  0.00           H  
ATOM    417 HG23 ILE A  31      15.641  21.343  11.614  1.00  0.00           H  
ATOM    418 HD11 ILE A  31      15.319  16.785  10.465  1.00  0.00           H  
ATOM    419 HD12 ILE A  31      14.362  17.885   9.480  1.00  0.00           H  
ATOM    420 HD13 ILE A  31      16.049  18.260   9.840  1.00  0.00           H  
ATOM    421  N   VAL A  32      11.728  22.166  11.619  1.00 38.79           N  
ANISOU  421  N   VAL A  32     4678   4506   5556   -149   1981   -121       N  
ATOM    422  CA  VAL A  32      11.184  23.513  11.376  1.00 38.70           C  
ANISOU  422  CA  VAL A  32     4757   4474   5473   -197   1983    -80       C  
ATOM    423  C   VAL A  32      10.602  24.115  12.666  1.00 41.39           C  
ANISOU  423  C   VAL A  32     5012   4871   5844   -202   1793    -77       C  
ATOM    424  O   VAL A  32      10.846  25.281  12.976  1.00 41.77           O  
ANISOU  424  O   VAL A  32     5009   4899   5962   -246   1803    -72       O  
ATOM    425  CB  VAL A  32      10.175  23.521  10.183  1.00 42.66           C  
ANISOU  425  CB  VAL A  32     5508   4950   5752   -191   2013    -33       C  
ATOM    426  CG1 VAL A  32       9.524  24.898  10.003  1.00 42.60           C  
ANISOU  426  CG1 VAL A  32     5597   4920   5668   -228   1989     14       C  
ATOM    427  CG2 VAL A  32      10.863  23.084   8.878  1.00 42.11           C  
ANISOU  427  CG2 VAL A  32     5543   4811   5647   -192   2226    -39       C  
ATOM    428  H   VAL A  32      11.288  21.412  11.106  1.00  0.00           H  
ATOM    429  HA  VAL A  32      12.030  24.143  11.094  1.00  0.00           H  
ATOM    430  HB  VAL A  32       9.381  22.802  10.394  1.00  0.00           H  
ATOM    431 HG11 VAL A  32       8.901  24.919   9.108  1.00  0.00           H  
ATOM    432 HG12 VAL A  32       8.873  25.162  10.837  1.00  0.00           H  
ATOM    433 HG13 VAL A  32      10.274  25.683   9.899  1.00  0.00           H  
ATOM    434 HG21 VAL A  32      10.156  23.070   8.048  1.00  0.00           H  
ATOM    435 HG22 VAL A  32      11.673  23.763   8.612  1.00  0.00           H  
ATOM    436 HG23 VAL A  32      11.285  22.082   8.954  1.00  0.00           H  
ATOM    437  N   GLY A  33       9.874  23.301  13.413  1.00 35.97           N  
ANISOU  437  N   GLY A  33     4314   4246   5107   -157   1634    -81       N  
ATOM    438  CA  GLY A  33       9.249  23.719  14.660  1.00 34.80           C  
ANISOU  438  CA  GLY A  33     4104   4149   4970   -154   1462    -80       C  
ATOM    439  C   GLY A  33      10.248  24.081  15.737  1.00 37.62           C  
ANISOU  439  C   GLY A  33     4272   4514   5509   -166   1426   -121       C  
ATOM    440  O   GLY A  33      10.079  25.100  16.400  1.00 35.42           O  
ANISOU  440  O   GLY A  33     3958   4241   5261   -194   1360   -120       O  
ATOM    441  H   GLY A  33       9.722  22.343  13.123  1.00  0.00           H  
ATOM    442  HA2 GLY A  33       8.617  24.586  14.467  1.00  0.00           H  
ATOM    443  HA3 GLY A  33       8.588  22.929  15.007  1.00  0.00           H  
ATOM    444  N   MET A  34      11.272  23.238  15.949  1.00 36.79           N  
ANISOU  444  N   MET A  34     4045   4406   5526   -139   1456   -162       N  
ATOM    445  CA  MET A  34      12.287  23.493  16.980  1.00 38.21           C  
ANISOU  445  CA  MET A  34     4036   4590   5892   -141   1399   -211       C  
ATOM    446  C   MET A  34      13.062  24.772  16.692  1.00 44.82           C  
ANISOU  446  C   MET A  34     4805   5374   6850   -209   1506   -224       C  
ATOM    447  O   MET A  34      13.203  25.601  17.589  1.00 44.85           O  
ANISOU  447  O   MET A  34     4726   5386   6931   -233   1414   -244       O  
ATOM    448  CB  MET A  34      13.254  22.301  17.163  1.00 40.38           C  
ANISOU  448  CB  MET A  34     4193   4864   6287    -91   1410   -253       C  
ATOM    449  CG  MET A  34      12.651  21.130  17.923  1.00 44.23           C  
ANISOU  449  CG  MET A  34     4706   5401   6697    -23   1263   -249       C  
ATOM    450  SD  MET A  34      12.294  21.532  19.654  1.00 49.61           S  
ANISOU  450  SD  MET A  34     5328   6132   7391     -8   1040   -259       S  
ATOM    451  CE  MET A  34      12.037  19.931  20.320  1.00 46.74           C  
ANISOU  451  CE  MET A  34     4983   5799   6979     76    930   -259       C  
ATOM    452  H   MET A  34      11.373  22.394  15.400  1.00  0.00           H  
ATOM    453  HA  MET A  34      11.762  23.664  17.921  1.00  0.00           H  
ATOM    454  HB2 MET A  34      13.615  21.962  16.191  1.00  0.00           H  
ATOM    455  HB3 MET A  34      14.143  22.626  17.706  1.00  0.00           H  
ATOM    456  HG2 MET A  34      11.724  20.794  17.461  1.00  0.00           H  
ATOM    457  HG3 MET A  34      13.342  20.287  17.895  1.00  0.00           H  
ATOM    458  HE1 MET A  34      11.690  20.011  21.348  1.00  0.00           H  
ATOM    459  HE2 MET A  34      11.293  19.387  19.747  1.00  0.00           H  
ATOM    460  HE3 MET A  34      12.967  19.364  20.312  1.00  0.00           H  
ATOM    461  N   LEU A  35      13.531  24.947  15.440  1.00 42.22           N  
ANISOU  461  N   LEU A  35     4525   4984   6531   -241   1705   -213       N  
ATOM    462  CA  LEU A  35      14.292  26.128  15.037  1.00 43.03           C  
ANISOU  462  CA  LEU A  35     4576   5022   6752   -311   1842   -222       C  
ATOM    463  C   LEU A  35      13.462  27.399  15.112  1.00 44.32           C  
ANISOU  463  C   LEU A  35     4840   5177   6822   -355   1799   -182       C  
ATOM    464  O   LEU A  35      13.946  28.409  15.622  1.00 42.64           O  
ANISOU  464  O   LEU A  35     4528   4939   6734   -403   1791   -206       O  
ATOM    465  CB  LEU A  35      14.915  25.960  13.636  1.00 44.28           C  
ANISOU  465  CB  LEU A  35     4794   5108   6922   -332   2086   -214       C  
ATOM    466  CG  LEU A  35      16.016  24.888  13.494  1.00 51.39           C  
ANISOU  466  CG  LEU A  35     5562   5994   7972   -298   2174   -265       C  
ATOM    467  CD1 LEU A  35      16.356  24.638  12.012  1.00 52.43           C  
ANISOU  467  CD1 LEU A  35     5812   6055   8055   -312   2424   -248       C  
ATOM    468  CD2 LEU A  35      17.288  25.289  14.252  1.00 55.44           C  
ANISOU  468  CD2 LEU A  35     5821   6484   8760   -325   2170   -332       C  
ATOM    469  H   LEU A  35      13.375  24.240  14.733  1.00  0.00           H  
ATOM    470  HA  LEU A  35      15.108  26.245  15.753  1.00  0.00           H  
ATOM    471  HB2 LEU A  35      14.104  25.726  12.944  1.00  0.00           H  
ATOM    472  HB3 LEU A  35      15.320  26.914  13.294  1.00  0.00           H  
ATOM    473  HG  LEU A  35      15.641  23.951  13.908  1.00  0.00           H  
ATOM    474 HD11 LEU A  35      16.626  23.594  11.851  1.00  0.00           H  
ATOM    475 HD12 LEU A  35      15.509  24.851  11.359  1.00  0.00           H  
ATOM    476 HD13 LEU A  35      17.186  25.252  11.662  1.00  0.00           H  
ATOM    477 HD21 LEU A  35      18.193  25.187  13.652  1.00  0.00           H  
ATOM    478 HD22 LEU A  35      17.253  26.320  14.604  1.00  0.00           H  
ATOM    479 HD23 LEU A  35      17.421  24.655  15.129  1.00  0.00           H  
ATOM    480  N   GLY A  36      12.221  27.334  14.635  1.00 39.09           N  
ANISOU  480  N   GLY A  36     4366   4534   5951   -335   1764   -127       N  
ATOM    481  CA  GLY A  36      11.318  28.474  14.670  1.00 38.19           C  
ANISOU  481  CA  GLY A  36     4358   4412   5741   -363   1714    -86       C  
ATOM    482  C   GLY A  36      10.942  28.877  16.079  1.00 41.77           C  
ANISOU  482  C   GLY A  36     4723   4915   6233   -357   1528   -108       C  
ATOM    483  O   GLY A  36      11.054  30.050  16.437  1.00 41.37           O  
ANISOU  483  O   GLY A  36     4640   4835   6243   -403   1520   -113       O  
ATOM    484  H   GLY A  36      11.875  26.475  14.225  1.00  0.00           H  
ATOM    485  HA2 GLY A  36      11.765  29.320  14.145  1.00  0.00           H  
ATOM    486  HA3 GLY A  36      10.409  28.212  14.128  1.00  0.00           H  
ATOM    487  N   ASN A  37      10.534  27.900  16.906  1.00 38.71           N  
ANISOU  487  N   ASN A  37     4300   4596   5813   -302   1385   -124       N  
ATOM    488  CA  ASN A  37      10.119  28.171  18.278  1.00 38.43           C  
ANISOU  488  CA  ASN A  37     4206   4605   5791   -289   1212   -144       C  
ATOM    489  C   ASN A  37      11.254  28.604  19.176  1.00 42.96           C  
ANISOU  489  C   ASN A  37     4606   5167   6551   -313   1175   -204       C  
ATOM    490  O   ASN A  37      11.042  29.529  19.956  1.00 40.10           O  
ANISOU  490  O   ASN A  37     4223   4804   6209   -337   1091   -217       O  
ATOM    491  CB  ASN A  37       9.341  27.010  18.877  1.00 36.69           C  
ANISOU  491  CB  ASN A  37     4018   4449   5475   -226   1087   -139       C  
ATOM    492  CG  ASN A  37       7.923  27.044  18.390  1.00 48.73           C  
ANISOU  492  CG  ASN A  37     5700   5985   6828   -214   1065    -88       C  
ATOM    493  ND2 ASN A  37       7.600  26.230  17.397  1.00 35.80           N  
ANISOU  493  ND2 ASN A  37     4156   4344   5102   -193   1127    -64       N  
ATOM    494  OD1 ASN A  37       7.122  27.853  18.854  1.00 43.38           O  
ANISOU  494  OD1 ASN A  37     5064   5314   6103   -224    994    -73       O  
ATOM    495  H   ASN A  37      10.480  26.940  16.588  1.00  0.00           H  
ATOM    496  HA  ASN A  37       9.424  29.003  18.174  1.00  0.00           H  
ATOM    497  HB2 ASN A  37       9.826  26.049  18.708  1.00  0.00           H  
ATOM    498  HB3 ASN A  37       9.281  27.125  19.961  1.00  0.00           H  
ATOM    499 HD21 ASN A  37       8.298  25.613  17.002  1.00  0.00           H  
ATOM    500 HD22 ASN A  37       6.662  26.230  17.019  1.00  0.00           H  
ATOM    501  N   PHE A  38      12.456  27.991  19.061  1.00 42.37           N  
ANISOU  501  N   PHE A  38     4402   5076   6620   -307   1234   -245       N  
ATOM    502  CA  PHE A  38      13.582  28.412  19.897  1.00 43.78           C  
ANISOU  502  CA  PHE A  38     4399   5239   6999   -330   1183   -311       C  
ATOM    503  C   PHE A  38      14.041  29.826  19.545  1.00 45.15           C  
ANISOU  503  C   PHE A  38     4541   5345   7271   -412   1285   -320       C  
ATOM    504  O   PHE A  38      14.384  30.567  20.459  1.00 44.07           O  
ANISOU  504  O   PHE A  38     4310   5201   7235   -438   1189   -365       O  
ATOM    505  CB  PHE A  38      14.746  27.386  19.935  1.00 47.48           C  
ANISOU  505  CB  PHE A  38     4717   5703   7618   -295   1204   -360       C  
ATOM    506  CG  PHE A  38      14.516  26.309  20.987  1.00 51.40           C  
ANISOU  506  CG  PHE A  38     5193   6261   8074   -216   1023   -375       C  
ATOM    507  CD1 PHE A  38      14.420  26.638  22.342  1.00 56.86           C  
ANISOU  507  CD1 PHE A  38     5842   6981   8782   -202    836   -405       C  
ATOM    508  CD2 PHE A  38      14.344  24.978  20.620  1.00 54.42           C  
ANISOU  508  CD2 PHE A  38     5621   6667   8390   -156   1042   -356       C  
ATOM    509  CE1 PHE A  38      14.167  25.650  23.307  1.00 58.09           C  
ANISOU  509  CE1 PHE A  38     6008   7183   8879   -127    677   -412       C  
ATOM    510  CE2 PHE A  38      14.123  23.987  21.589  1.00 57.67           C  
ANISOU  510  CE2 PHE A  38     6028   7124   8761    -84    884   -364       C  
ATOM    511  CZ  PHE A  38      14.029  24.330  22.924  1.00 56.58           C  
ANISOU  511  CZ  PHE A  38     5856   7010   8631    -69    705   -388       C  
ATOM    512  H   PHE A  38      12.606  27.227  18.413  1.00  0.00           H  
ATOM    513  HA  PHE A  38      13.197  28.502  20.914  1.00  0.00           H  
ATOM    514  HB2 PHE A  38      14.920  26.946  18.953  1.00  0.00           H  
ATOM    515  HB3 PHE A  38      15.677  27.889  20.203  1.00  0.00           H  
ATOM    516  HD1 PHE A  38      14.505  27.669  22.640  1.00  0.00           H  
ATOM    517  HD2 PHE A  38      14.414  24.685  19.584  1.00  0.00           H  
ATOM    518  HE1 PHE A  38      14.084  25.922  24.349  1.00  0.00           H  
ATOM    519  HE2 PHE A  38      14.029  22.954  21.296  1.00  0.00           H  
ATOM    520  HZ  PHE A  38      13.847  23.567  23.667  1.00  0.00           H  
ATOM    521  N   THR A  39      13.935  30.238  18.256  1.00 40.89           N  
ANISOU  521  N   THR A  39     4103   4751   6680   -451   1470   -275       N  
ATOM    522  CA  THR A  39      14.288  31.596  17.798  1.00 40.21           C  
ANISOU  522  CA  THR A  39     4020   4588   6670   -531   1591   -271       C  
ATOM    523  C   THR A  39      13.371  32.671  18.431  1.00 43.15           C  
ANISOU  523  C   THR A  39     4470   4967   6958   -549   1478   -252       C  
ATOM    524  O   THR A  39      13.875  33.687  18.931  1.00 43.23           O  
ANISOU  524  O   THR A  39     4393   4936   7098   -604   1465   -290       O  
ATOM    525  CB  THR A  39      14.305  31.679  16.258  1.00 45.05           C  
ANISOU  525  CB  THR A  39     4763   5139   7215   -557   1815   -218       C  
ATOM    526  CG2 THR A  39      14.654  33.091  15.728  1.00 44.48           C  
ANISOU  526  CG2 THR A  39     4717   4973   7212   -641   1960   -204       C  
ATOM    527  OG1 THR A  39      15.259  30.745  15.760  1.00 43.60           O  
ANISOU  527  OG1 THR A  39     4491   4941   7134   -543   1931   -247       O  
ATOM    528  H   THR A  39      13.599  29.597  17.550  1.00  0.00           H  
ATOM    529  HA  THR A  39      15.302  31.797  18.152  1.00  0.00           H  
ATOM    530  HB  THR A  39      13.331  31.389  15.862  1.00  0.00           H  
ATOM    531  HG1 THR A  39      14.891  29.857  15.840  1.00  0.00           H  
ATOM    532 HG21 THR A  39      14.759  33.082  14.643  1.00  0.00           H  
ATOM    533 HG22 THR A  39      13.876  33.817  15.965  1.00  0.00           H  
ATOM    534 HG23 THR A  39      15.593  33.452  16.148  1.00  0.00           H  
ATOM    535  N   VAL A  40      12.045  32.452  18.397  1.00 38.52           N  
ANISOU  535  N   VAL A  40     4040   4426   6170   -504   1400   -198       N  
ATOM    536  CA  VAL A  40      11.062  33.407  18.934  1.00 37.66           C  
ANISOU  536  CA  VAL A  40     4012   4321   5975   -512   1303   -178       C  
ATOM    537  C   VAL A  40      11.083  33.437  20.479  1.00 42.03           C  
ANISOU  537  C   VAL A  40     4465   4921   6585   -494   1118   -234       C  
ATOM    538  O   VAL A  40      10.891  34.508  21.061  1.00 41.43           O  
ANISOU  538  O   VAL A  40     4389   4821   6533   -526   1066   -249       O  
ATOM    539  CB  VAL A  40       9.619  33.243  18.360  1.00 40.06           C  
ANISOU  539  CB  VAL A  40     4505   4648   6067   -471   1283   -107       C  
ATOM    540  CG1 VAL A  40       9.586  33.504  16.858  1.00 39.29           C  
ANISOU  540  CG1 VAL A  40     4537   4488   5902   -492   1453    -52       C  
ATOM    541  CG2 VAL A  40       9.002  31.883  18.702  1.00 39.42           C  
ANISOU  541  CG2 VAL A  40     4441   4646   5891   -401   1181   -105       C  
ATOM    542  H   VAL A  40      11.678  31.610  17.973  1.00  0.00           H  
ATOM    543  HA  VAL A  40      11.392  34.400  18.621  1.00  0.00           H  
ATOM    544  HB  VAL A  40       9.011  34.009  18.821  1.00  0.00           H  
ATOM    545 HG11 VAL A  40       8.563  33.491  16.482  1.00  0.00           H  
ATOM    546 HG12 VAL A  40      10.015  34.472  16.604  1.00  0.00           H  
ATOM    547 HG13 VAL A  40      10.145  32.746  16.310  1.00  0.00           H  
ATOM    548 HG21 VAL A  40       8.012  31.773  18.261  1.00  0.00           H  
ATOM    549 HG22 VAL A  40       9.626  31.091  18.310  1.00  0.00           H  
ATOM    550 HG23 VAL A  40       8.897  31.735  19.776  1.00  0.00           H  
ATOM    551  N   VAL A  41      11.313  32.272  21.126  1.00 38.35           N  
ANISOU  551  N   VAL A  41     3926   4514   6131   -441   1021   -264       N  
ATOM    552  CA  VAL A  41      11.411  32.141  22.589  1.00 38.81           C  
ANISOU  552  CA  VAL A  41     3907   4612   6227   -413    843   -317       C  
ATOM    553  C   VAL A  41      12.653  32.881  23.083  1.00 45.78           C  
ANISOU  553  C   VAL A  41     4632   5449   7313   -465    829   -389       C  
ATOM    554  O   VAL A  41      12.545  33.707  23.979  1.00 43.55           O  
ANISOU  554  O   VAL A  41     4338   5158   7052   -484    728   -423       O  
ATOM    555  CB  VAL A  41      11.355  30.661  23.067  1.00 42.28           C  
ANISOU  555  CB  VAL A  41     4330   5115   6621   -339    752   -323       C  
ATOM    556  CG1 VAL A  41      11.846  30.501  24.506  1.00 41.96           C  
ANISOU  556  CG1 VAL A  41     4195   5097   6650   -311    580   -386       C  
ATOM    557  CG2 VAL A  41       9.945  30.111  22.928  1.00 41.86           C  
ANISOU  557  CG2 VAL A  41     4429   5105   6371   -294    726   -264       C  
ATOM    558  H   VAL A  41      11.434  31.420  20.593  1.00  0.00           H  
ATOM    559  HA  VAL A  41      10.546  32.656  23.014  1.00  0.00           H  
ATOM    560  HB  VAL A  41      12.008  30.064  22.429  1.00  0.00           H  
ATOM    561 HG11 VAL A  41      11.648  29.493  24.872  1.00  0.00           H  
ATOM    562 HG12 VAL A  41      12.924  30.645  24.584  1.00  0.00           H  
ATOM    563 HG13 VAL A  41      11.354  31.195  25.186  1.00  0.00           H  
ATOM    564 HG21 VAL A  41       9.916  29.047  23.155  1.00  0.00           H  
ATOM    565 HG22 VAL A  41       9.254  30.614  23.606  1.00  0.00           H  
ATOM    566 HG23 VAL A  41       9.562  30.245  21.918  1.00  0.00           H  
ATOM    567  N   PHE A  42      13.818  32.630  22.462  1.00 47.05           N  
ANISOU  567  N   PHE A  42     4672   5573   7631   -491    938   -416       N  
ATOM    568  CA  PHE A  42      15.041  33.326  22.845  1.00 49.36           C  
ANISOU  568  CA  PHE A  42     4795   5814   8148   -547    934   -491       C  
ATOM    569  C   PHE A  42      14.950  34.823  22.517  1.00 50.41           C  
ANISOU  569  C   PHE A  42     4965   5875   8314   -629   1022   -484       C  
ATOM    570  O   PHE A  42      15.443  35.640  23.292  1.00 49.16           O  
ANISOU  570  O   PHE A  42     4714   5686   8280   -671    942   -546       O  
ATOM    571  CB  PHE A  42      16.288  32.636  22.269  1.00 53.44           C  
ANISOU  571  CB  PHE A  42     5159   6304   8841   -551   1039   -525       C  
ATOM    572  CG  PHE A  42      16.729  31.475  23.140  1.00 57.89           C  
ANISOU  572  CG  PHE A  42     5621   6922   9453   -475    880   -571       C  
ATOM    573  CD1 PHE A  42      15.957  30.321  23.241  1.00 62.19           C  
ANISOU  573  CD1 PHE A  42     6271   7533   9826   -395    818   -527       C  
ATOM    574  CD2 PHE A  42      17.892  31.556  23.898  1.00 63.27           C  
ANISOU  574  CD2 PHE A  42     6105   7582  10352   -482    780   -660       C  
ATOM    575  CE1 PHE A  42      16.345  29.265  24.071  1.00 64.10           C  
ANISOU  575  CE1 PHE A  42     6437   7815  10103   -321    670   -563       C  
ATOM    576  CE2 PHE A  42      18.294  30.484  24.708  1.00 66.76           C  
ANISOU  576  CE2 PHE A  42     6466   8068  10831   -402    619   -698       C  
ATOM    577  CZ  PHE A  42      17.514  29.349  24.791  1.00 64.45           C  
ANISOU  577  CZ  PHE A  42     6295   7838  10354   -321    569   -646       C  
ATOM    578  H   PHE A  42      13.880  31.951  21.713  1.00  0.00           H  
ATOM    579  HA  PHE A  42      15.127  33.275  23.933  1.00  0.00           H  
ATOM    580  HB2 PHE A  42      16.106  32.287  21.253  1.00  0.00           H  
ATOM    581  HB3 PHE A  42      17.113  33.347  22.192  1.00  0.00           H  
ATOM    582  HD1 PHE A  42      15.022  30.232  22.718  1.00  0.00           H  
ATOM    583  HD2 PHE A  42      18.511  32.438  23.840  1.00  0.00           H  
ATOM    584  HE1 PHE A  42      15.731  28.386  24.177  1.00  0.00           H  
ATOM    585  HE2 PHE A  42      19.209  30.553  25.278  1.00  0.00           H  
ATOM    586  HZ  PHE A  42      17.815  28.532  25.430  1.00  0.00           H  
ATOM    587  N   GLY A  43      14.226  35.159  21.445  1.00 45.03           N  
ANISOU  587  N   GLY A  43     4435   5168   7506   -646   1165   -407       N  
ATOM    588  CA  GLY A  43      13.948  36.533  21.046  1.00 43.79           C  
ANISOU  588  CA  GLY A  43     4355   4940   7345   -712   1251   -382       C  
ATOM    589  C   GLY A  43      13.191  37.259  22.140  1.00 47.00           C  
ANISOU  589  C   GLY A  43     4808   5364   7686   -704   1089   -398       C  
ATOM    590  O   GLY A  43      13.534  38.395  22.476  1.00 46.79           O  
ANISOU  590  O   GLY A  43     4739   5277   7762   -766   1088   -435       O  
ATOM    591  H   GLY A  43      13.842  34.429  20.859  1.00  0.00           H  
ATOM    592  HA2 GLY A  43      14.889  37.048  20.847  1.00  0.00           H  
ATOM    593  HA3 GLY A  43      13.397  36.528  20.112  1.00  0.00           H  
ATOM    594  N   TYR A  44      12.191  36.586  22.761  1.00 40.97           N  
ANISOU  594  N   TYR A  44     4125   4680   6761   -630    953   -378       N  
ATOM    595  CA  TYR A  44      11.422  37.174  23.861  1.00 39.58           C  
ANISOU  595  CA  TYR A  44     4002   4522   6513   -615    807   -396       C  
ATOM    596  C   TYR A  44      12.229  37.245  25.139  1.00 47.16           C  
ANISOU  596  C   TYR A  44     4831   5490   7599   -621    660   -488       C  
ATOM    597  O   TYR A  44      12.243  38.287  25.787  1.00 46.25           O  
ANISOU  597  O   TYR A  44     4711   5336   7527   -659    602   -529       O  
ATOM    598  CB  TYR A  44      10.103  36.430  24.094  1.00 37.65           C  
ANISOU  598  CB  TYR A  44     3885   4350   6070   -539    731   -346       C  
ATOM    599  CG  TYR A  44       8.933  37.022  23.338  1.00 35.51           C  
ANISOU  599  CG  TYR A  44     3767   4058   5668   -538    802   -274       C  
ATOM    600  CD1 TYR A  44       9.121  37.685  22.124  1.00 36.55           C  
ANISOU  600  CD1 TYR A  44     3944   4120   5821   -584    956   -232       C  
ATOM    601  CD2 TYR A  44       7.632  36.911  23.827  1.00 33.71           C  
ANISOU  601  CD2 TYR A  44     3642   3872   5297   -487    716   -247       C  
ATOM    602  CE1 TYR A  44       8.050  38.239  21.430  1.00 35.01           C  
ANISOU  602  CE1 TYR A  44     3898   3899   5503   -574   1002   -164       C  
ATOM    603  CE2 TYR A  44       6.547  37.400  23.105  1.00 33.18           C  
ANISOU  603  CE2 TYR A  44     3702   3783   5123   -477    767   -184       C  
ATOM    604  CZ  TYR A  44       6.764  38.081  21.916  1.00 35.76           C  
ANISOU  604  CZ  TYR A  44     4077   4041   5468   -518    899   -142       C  
ATOM    605  OH  TYR A  44       5.714  38.587  21.199  1.00 32.00           O  
ANISOU  605  OH  TYR A  44     3735   3537   4886   -500    931    -80       O  
ATOM    606  H   TYR A  44      11.938  35.652  22.466  1.00  0.00           H  
ATOM    607  HA  TYR A  44      11.203  38.213  23.610  1.00  0.00           H  
ATOM    608  HB2 TYR A  44      10.199  35.368  23.864  1.00  0.00           H  
ATOM    609  HB3 TYR A  44       9.826  36.478  25.148  1.00  0.00           H  
ATOM    610  HD1 TYR A  44      10.102  37.787  21.690  1.00  0.00           H  
ATOM    611  HD2 TYR A  44       7.450  36.398  24.760  1.00  0.00           H  
ATOM    612  HE1 TYR A  44       8.224  38.753  20.496  1.00  0.00           H  
ATOM    613  HE2 TYR A  44       5.550  37.256  23.475  1.00  0.00           H  
ATOM    614  HH  TYR A  44       5.990  39.024  20.389  1.00  0.00           H  
ATOM    615  N   LEU A  45      12.931  36.155  25.481  1.00 47.46           N  
ANISOU  615  N   LEU A  45     4765   5570   7697   -582    594   -523       N  
ATOM    616  CA  LEU A  45      13.772  36.085  26.677  1.00 49.15           C  
ANISOU  616  CA  LEU A  45     4852   5790   8031   -576    431   -614       C  
ATOM    617  C   LEU A  45      14.878  37.147  26.696  1.00 56.29           C  
ANISOU  617  C   LEU A  45     5617   6615   9156   -661    460   -685       C  
ATOM    618  O   LEU A  45      15.178  37.654  27.772  1.00 55.47           O  
ANISOU  618  O   LEU A  45     5465   6498   9111   -672    311   -758       O  
ATOM    619  CB  LEU A  45      14.365  34.673  26.882  1.00 49.24           C  
ANISOU  619  CB  LEU A  45     4779   5853   8079   -511    366   -631       C  
ATOM    620  CG  LEU A  45      13.365  33.538  27.149  1.00 54.20           C  
ANISOU  620  CG  LEU A  45     5531   6555   8506   -425    304   -577       C  
ATOM    621  CD1 LEU A  45      14.074  32.192  27.262  1.00 54.16           C  
ANISOU  621  CD1 LEU A  45     5437   6584   8558   -365    254   -596       C  
ATOM    622  CD2 LEU A  45      12.490  33.823  28.370  1.00 56.43           C  
ANISOU  622  CD2 LEU A  45     5924   6865   8653   -392    153   -587       C  
ATOM    623  H   LEU A  45      12.890  35.323  24.904  1.00  0.00           H  
ATOM    624  HA  LEU A  45      13.133  36.304  27.518  1.00  0.00           H  
ATOM    625  HB2 LEU A  45      14.964  34.422  26.005  1.00  0.00           H  
ATOM    626  HB3 LEU A  45      15.070  34.703  27.715  1.00  0.00           H  
ATOM    627  HG  LEU A  45      12.680  33.461  26.314  1.00  0.00           H  
ATOM    628 HD11 LEU A  45      13.577  31.438  26.655  1.00  0.00           H  
ATOM    629 HD12 LEU A  45      15.109  32.243  26.922  1.00  0.00           H  
ATOM    630 HD13 LEU A  45      14.098  31.817  28.286  1.00  0.00           H  
ATOM    631 HD21 LEU A  45      12.244  32.920  28.929  1.00  0.00           H  
ATOM    632 HD22 LEU A  45      12.966  34.515  29.065  1.00  0.00           H  
ATOM    633 HD23 LEU A  45      11.546  34.266  28.049  1.00  0.00           H  
ATOM    634  N   PHE A  46      15.414  37.530  25.514  1.00 56.51           N  
ANISOU  634  N   PHE A  46     5596   6581   9293   -725    656   -663       N  
ATOM    635  CA  PHE A  46      16.499  38.512  25.379  1.00 59.10           C  
ANISOU  635  CA  PHE A  46     5783   6819   9852   -818    721   -727       C  
ATOM    636  C   PHE A  46      16.131  39.921  24.830  1.00 65.18           C  
ANISOU  636  C   PHE A  46     6642   7507  10618   -897    851   -696       C  
ATOM    637  O   PHE A  46      16.929  40.835  25.031  1.00 66.29           O  
ANISOU  637  O   PHE A  46     6671   7571  10944   -975    865   -762       O  
ATOM    638  CB  PHE A  46      17.628  37.923  24.521  1.00 62.12           C  
ANISOU  638  CB  PHE A  46     6015   7174  10414   -840    864   -741       C  
ATOM    639  CG  PHE A  46      18.459  36.887  25.235  1.00 65.21           C  
ANISOU  639  CG  PHE A  46     6245   7609  10921   -785    719   -811       C  
ATOM    640  CD1 PHE A  46      18.129  35.539  25.165  1.00 69.23           C  
ANISOU  640  CD1 PHE A  46     6799   8195  11309   -695    684   -771       C  
ATOM    641  CD2 PHE A  46      19.589  37.256  25.959  1.00 69.12           C  
ANISOU  641  CD2 PHE A  46     6543   8064  11654   -823    613   -918       C  
ATOM    642  CE1 PHE A  46      18.898  34.579  25.827  1.00 71.07           C  
ANISOU  642  CE1 PHE A  46     6893   8461  11648   -637    546   -831       C  
ATOM    643  CE2 PHE A  46      20.361  36.294  26.619  1.00 72.57           C  
ANISOU  643  CE2 PHE A  46     6832   8538  12202   -762    461   -982       C  
ATOM    644  CZ  PHE A  46      20.011  34.962  26.549  1.00 70.80           C  
ANISOU  644  CZ  PHE A  46     6666   8388  11848   -667    431   -935       C  
ATOM    645  H   PHE A  46      15.116  37.071  24.662  1.00  0.00           H  
ATOM    646  HA  PHE A  46      16.927  38.711  26.363  1.00  0.00           H  
ATOM    647  HB2 PHE A  46      17.221  37.489  23.608  1.00  0.00           H  
ATOM    648  HB3 PHE A  46      18.309  38.706  24.182  1.00  0.00           H  
ATOM    649  HD1 PHE A  46      17.271  35.199  24.621  1.00  0.00           H  
ATOM    650  HD2 PHE A  46      19.872  38.296  26.023  1.00  0.00           H  
ATOM    651  HE1 PHE A  46      18.617  33.538  25.790  1.00  0.00           H  
ATOM    652  HE2 PHE A  46      21.231  36.594  27.184  1.00  0.00           H  
ATOM    653  HZ  PHE A  46      20.604  34.219  27.063  1.00  0.00           H  
ATOM    654  N   CYS A  47      14.981  40.113  24.144  1.00 62.79           N  
ANISOU  654  N   CYS A  47     6529   7210  10119   -878    940   -601       N  
ATOM    655  CA  CYS A  47      14.620  41.427  23.564  1.00 63.13           C  
ANISOU  655  CA  CYS A  47     6669   7166  10151   -943   1062   -564       C  
ATOM    656  C   CYS A  47      13.447  42.118  24.243  1.00 68.16           C  
ANISOU  656  C   CYS A  47     7446   7815  10637   -917    953   -547       C  
ATOM    657  O   CYS A  47      13.455  43.343  24.330  1.00 68.69           O  
ANISOU  657  O   CYS A  47     7535   7803  10760   -977    982   -563       O  
ATOM    658  CB  CYS A  47      14.382  41.330  22.058  1.00 63.78           C  
ANISOU  658  CB  CYS A  47     6859   7214  10161   -952   1277   -471       C  
ATOM    659  SG  CYS A  47      15.682  40.467  21.147  1.00 68.25           S  
ANISOU  659  SG  CYS A  47     7283   7759  10888   -976   1443   -485       S  
ATOM    660  H   CYS A  47      14.353  39.341  23.960  1.00  0.00           H  
ATOM    661  HA  CYS A  47      15.456  42.121  23.669  1.00  0.00           H  
ATOM    662  HB2 CYS A  47      13.433  40.839  21.843  1.00  0.00           H  
ATOM    663  HB3 CYS A  47      14.301  42.331  21.635  1.00  0.00           H  
ATOM    664  HG  CYS A  47      15.408  39.258  21.646  1.00  0.00           H  
ATOM    665  N   MET A  48      12.401  41.364  24.621  1.00 65.39           N  
ANISOU  665  N   MET A  48     7197   7552  10097   -831    851   -510       N  
ATOM    666  CA  MET A  48      11.198  41.929  25.232  1.00 65.28           C  
ANISOU  666  CA  MET A  48     7315   7550   9938   -798    764   -491       C  
ATOM    667  C   MET A  48      11.384  42.206  26.716  1.00 70.45           C  
ANISOU  667  C   MET A  48     7917   8218  10633   -794    585   -581       C  
ATOM    668  O   MET A  48      11.665  41.280  27.482  1.00 71.92           O  
ANISOU  668  O   MET A  48     8043   8470  10814   -748    460   -622       O  
ATOM    669  CB  MET A  48       9.975  41.025  24.998  1.00 67.58           C  
ANISOU  669  CB  MET A  48     7732   7920  10026   -713    743   -417       C  
ATOM    670  CG  MET A  48       9.610  40.836  23.541  1.00 71.66           C  
ANISOU  670  CG  MET A  48     8337   8419  10472   -710    898   -329       C  
ATOM    671  SD  MET A  48       9.140  42.336  22.659  1.00 76.16           S  
ANISOU  671  SD  MET A  48     9031   8882  11025   -759   1026   -272       S  
ATOM    672  CE  MET A  48       8.621  41.689  21.170  1.00 72.30           C  
ANISOU  672  CE  MET A  48     8663   8401  10408   -724   1149   -174       C  
ATOM    673  H   MET A  48      12.433  40.359  24.526  1.00  0.00           H  
ATOM    674  HA  MET A  48      10.985  42.885  24.750  1.00  0.00           H  
ATOM    675  HB2 MET A  48      10.148  40.044  25.443  1.00  0.00           H  
ATOM    676  HB3 MET A  48       9.109  41.439  25.517  1.00  0.00           H  
ATOM    677  HG2 MET A  48      10.428  40.361  23.000  1.00  0.00           H  
ATOM    678  HG3 MET A  48       8.764  40.151  23.489  1.00  0.00           H  
ATOM    679  HE1 MET A  48       8.643  42.467  20.409  1.00  0.00           H  
ATOM    680  HE2 MET A  48       9.287  40.889  20.861  1.00  0.00           H  
ATOM    681  HE3 MET A  48       7.613  41.285  21.262  1.00  0.00           H  
ATOM    682  N   LYS A  49      11.201  43.470  27.129  1.00 65.53           N  
ANISOU  682  N   LYS A  49     7332   7528  10040   -838    569   -611       N  
ATOM    683  CA  LYS A  49      11.321  43.850  28.538  1.00 64.75           C  
ANISOU  683  CA  LYS A  49     7209   7430   9963   -836    399   -701       C  
ATOM    684  C   LYS A  49       9.954  44.070  29.228  1.00 63.33           C  
ANISOU  684  C   LYS A  49     7185   7278   9598   -776    328   -679       C  
ATOM    685  O   LYS A  49       9.808  43.682  30.387  1.00 64.33           O  
ANISOU  685  O   LYS A  49     7326   7450   9664   -731    181   -729       O  
ATOM    686  CB  LYS A  49      12.249  45.065  28.713  1.00 68.69           C  
ANISOU  686  CB  LYS A  49     7619   7828  10653   -931    411   -778       C  
ATOM    687  CG  LYS A  49      12.903  45.156  30.099  1.00 89.77           C  
ANISOU  687  CG  LYS A  49    10206  10501  13402   -937    217   -896       C  
ATOM    688  CD  LYS A  49      13.310  46.593  30.471  1.00102.29           C  
ANISOU  688  CD  LYS A  49    11768  11981  15117  -1021    206   -970       C  
ATOM    689  CE  LYS A  49      14.603  47.063  29.836  1.00112.62           C  
ANISOU  689  CE  LYS A  49    12909  13205  16675  -1122    302  -1013       C  
ATOM    690  NZ  LYS A  49      14.826  48.516  30.060  1.00120.85           N1+
ANISOU  690  NZ  LYS A  49    13953  14133  17831  -1208    319  -1070       N1+
ATOM    691  H   LYS A  49      10.978  44.200  26.468  1.00  0.00           H  
ATOM    692  HA  LYS A  49      11.797  43.043  29.098  1.00  0.00           H  
ATOM    693  HB2 LYS A  49      13.057  45.013  27.981  1.00  0.00           H  
ATOM    694  HB3 LYS A  49      11.697  45.975  28.471  1.00  0.00           H  
ATOM    695  HG2 LYS A  49      12.209  44.800  30.860  1.00  0.00           H  
ATOM    696  HG3 LYS A  49      13.765  44.490  30.152  1.00  0.00           H  
ATOM    697  HD2 LYS A  49      12.495  47.271  30.210  1.00  0.00           H  
ATOM    698  HD3 LYS A  49      13.401  46.655  31.557  1.00  0.00           H  
ATOM    699  HE2 LYS A  49      15.449  46.500  30.231  1.00  0.00           H  
ATOM    700  HE3 LYS A  49      14.578  46.892  28.759  1.00  0.00           H  
ATOM    701  HZ1 LYS A  49      14.880  48.702  31.051  1.00  0.00           H  
ATOM    702  HZ2 LYS A  49      15.690  48.797  29.619  1.00  0.00           H  
ATOM    703  HZ3 LYS A  49      14.061  49.041  29.659  1.00  0.00           H  
ATOM    704  N   ASN A  50       8.975  44.689  28.537  1.00 54.22           N  
ANISOU  704  N   ASN A  50     6150   6091   8359   -772    431   -605       N  
ATOM    705  CA  ASN A  50       7.638  44.945  29.102  1.00 52.24           C  
ANISOU  705  CA  ASN A  50     6034   5858   7955   -714    383   -583       C  
ATOM    706  C   ASN A  50       6.563  44.261  28.246  1.00 51.67           C  
ANISOU  706  C   ASN A  50     6049   5835   7747   -654    453   -484       C  
ATOM    707  O   ASN A  50       6.226  44.738  27.160  1.00 52.97           O  
ANISOU  707  O   ASN A  50     6267   5954   7905   -668    566   -417       O  
ATOM    708  CB  ASN A  50       7.381  46.457  29.270  1.00 54.29           C  
ANISOU  708  CB  ASN A  50     6351   6021   8254   -758    409   -605       C  
ATOM    709  CG  ASN A  50       7.146  47.226  27.985  1.00 78.17           C  
ANISOU  709  CG  ASN A  50     9429   8971  11302   -792    562   -530       C  
ATOM    710  ND2 ASN A  50       6.016  47.907  27.923  1.00 73.78           N  
ANISOU  710  ND2 ASN A  50     8993   8383  10658   -758    582   -489       N  
ATOM    711  OD1 ASN A  50       7.951  47.204  27.042  1.00 68.43           O  
ANISOU  711  OD1 ASN A  50     8136   7704  10161   -843    665   -506       O  
ATOM    712  H   ASN A  50       9.129  45.001  27.589  1.00  0.00           H  
ATOM    713  HA  ASN A  50       7.522  44.507  30.096  1.00  0.00           H  
ATOM    714  HB2 ASN A  50       6.515  46.587  29.922  1.00  0.00           H  
ATOM    715  HB3 ASN A  50       8.217  46.917  29.798  1.00  0.00           H  
ATOM    716 HD21 ASN A  50       5.363  47.913  28.692  1.00  0.00           H  
ATOM    717 HD22 ASN A  50       5.810  48.432  27.082  1.00  0.00           H  
ATOM    718  N   TRP A  51       6.059  43.122  28.714  1.00 42.54           N  
ANISOU  718  N   TRP A  51     4910   4766   6487   -587    383   -474       N  
ATOM    719  CA  TRP A  51       5.112  42.312  27.948  1.00 40.05           C  
ANISOU  719  CA  TRP A  51     4659   4501   6057   -532    434   -391       C  
ATOM    720  C   TRP A  51       3.687  42.807  27.987  1.00 37.82           C  
ANISOU  720  C   TRP A  51     4490   4207   5675   -490    442   -352       C  
ATOM    721  O   TRP A  51       3.222  43.241  29.033  1.00 37.26           O  
ANISOU  721  O   TRP A  51     4455   4128   5573   -473    378   -395       O  
ATOM    722  CB  TRP A  51       5.139  40.860  28.452  1.00 39.30           C  
ANISOU  722  CB  TRP A  51     4534   4495   5902   -480    360   -399       C  
ATOM    723  CG  TRP A  51       6.411  40.109  28.192  1.00 40.73           C  
ANISOU  723  CG  TRP A  51     4602   4697   6176   -502    361   -422       C  
ATOM    724  CD1 TRP A  51       7.670  40.625  28.078  1.00 43.97           C  
ANISOU  724  CD1 TRP A  51     4909   5059   6740   -566    378   -470       C  
ATOM    725  CD2 TRP A  51       6.547  38.692  28.066  1.00 40.32           C  
ANISOU  725  CD2 TRP A  51     4521   4714   6086   -458    342   -403       C  
ATOM    726  CE2 TRP A  51       7.918  38.417  27.863  1.00 44.30           C  
ANISOU  726  CE2 TRP A  51     4900   5208   6724   -493    349   -441       C  
ATOM    727  CE3 TRP A  51       5.638  37.625  28.063  1.00 41.41           C  
ANISOU  727  CE3 TRP A  51     4720   4914   6098   -395    327   -359       C  
ATOM    728  NE1 TRP A  51       8.572  39.619  27.833  1.00 43.72           N  
ANISOU  728  NE1 TRP A  51     4779   5062   6772   -561    377   -481       N  
ATOM    729  CZ2 TRP A  51       8.404  37.118  27.682  1.00 43.23           C  
ANISOU  729  CZ2 TRP A  51     4706   5124   6595   -459    338   -435       C  
ATOM    730  CZ3 TRP A  51       6.130  36.333  27.920  1.00 42.50           C  
ANISOU  730  CZ3 TRP A  51     4808   5102   6238   -367    313   -354       C  
ATOM    731  CH2 TRP A  51       7.494  36.093  27.722  1.00 42.81           C  
ANISOU  731  CH2 TRP A  51     4729   5131   6406   -395    319   -390       C  
ATOM    732  H   TRP A  51       6.359  42.755  29.606  1.00  0.00           H  
ATOM    733  HA  TRP A  51       5.441  42.299  26.910  1.00  0.00           H  
ATOM    734  HB2 TRP A  51       4.934  40.833  29.522  1.00  0.00           H  
ATOM    735  HB3 TRP A  51       4.336  40.288  27.985  1.00  0.00           H  
ATOM    736  HD1 TRP A  51       7.947  41.665  28.130  1.00  0.00           H  
ATOM    737  HE1 TRP A  51       9.563  39.771  27.704  1.00  0.00           H  
ATOM    738  HE3 TRP A  51       4.581  37.801  28.196  1.00  0.00           H  
ATOM    739  HZ2 TRP A  51       9.438  36.914  27.454  1.00  0.00           H  
ATOM    740  HZ3 TRP A  51       5.444  35.500  27.943  1.00  0.00           H  
ATOM    741  HH2 TRP A  51       7.852  35.084  27.626  1.00  0.00           H  
ATOM    742  N   ASN A  52       2.978  42.701  26.863  1.00 30.27           N  
ANISOU  742  N   ASN A  52     3590   3247   4665   -468    517   -274       N  
ATOM    743  CA  ASN A  52       1.557  42.997  26.851  1.00 29.63           C  
ANISOU  743  CA  ASN A  52     3599   3161   4498   -417    513   -236       C  
ATOM    744  C   ASN A  52       0.810  41.631  26.766  1.00 31.15           C  
ANISOU  744  C   ASN A  52     3801   3438   4598   -357    486   -203       C  
ATOM    745  O   ASN A  52       1.461  40.586  26.824  1.00 29.78           O  
ANISOU  745  O   ASN A  52     3572   3317   4425   -358    469   -214       O  
ATOM    746  CB  ASN A  52       1.162  43.981  25.724  1.00 29.69           C  
ANISOU  746  CB  ASN A  52     3676   3091   4513   -427    593   -177       C  
ATOM    747  CG  ASN A  52       1.402  43.496  24.317  1.00 39.55           C  
ANISOU  747  CG  ASN A  52     4944   4340   5742   -433    667   -111       C  
ATOM    748  ND2 ASN A  52       1.620  44.427  23.409  1.00 33.19           N  
ANISOU  748  ND2 ASN A  52     4192   3451   4966   -465    748    -72       N  
ATOM    749  OD1 ASN A  52       1.365  42.304  24.014  1.00 38.92           O  
ANISOU  749  OD1 ASN A  52     4846   4329   5614   -406    658    -92       O  
ATOM    750  H   ASN A  52       3.395  42.344  26.011  1.00  0.00           H  
ATOM    751  HA  ASN A  52       1.210  43.442  27.783  1.00  0.00           H  
ATOM    752  HB2 ASN A  52       0.114  44.259  25.811  1.00  0.00           H  
ATOM    753  HB3 ASN A  52       1.735  44.889  25.881  1.00  0.00           H  
ATOM    754 HD21 ASN A  52       1.567  45.409  23.648  1.00  0.00           H  
ATOM    755 HD22 ASN A  52       1.806  44.167  22.451  1.00  0.00           H  
ATOM    756  N   SER A  53      -0.528  41.653  26.609  1.00 26.92           N  
ANISOU  756  N   SER A  53     3327   2904   3995   -306    483   -166       N  
ATOM    757  CA  SER A  53      -1.391  40.473  26.504  1.00 26.83           C  
ANISOU  757  CA  SER A  53     3326   2959   3911   -254    462   -138       C  
ATOM    758  C   SER A  53      -1.011  39.576  25.345  1.00 30.83           C  
ANISOU  758  C   SER A  53     3822   3495   4399   -257    496    -93       C  
ATOM    759  O   SER A  53      -0.877  38.373  25.537  1.00 30.83           O  
ANISOU  759  O   SER A  53     3789   3555   4368   -241    474    -98       O  
ATOM    760  CB  SER A  53      -2.843  40.905  26.342  1.00 28.65           C  
ANISOU  760  CB  SER A  53     3611   3167   4109   -207    461   -109       C  
ATOM    761  OG  SER A  53      -3.178  41.794  27.384  1.00 32.98           O  
ANISOU  761  OG  SER A  53     4175   3678   4678   -202    445   -153       O  
ATOM    762  H   SER A  53      -1.011  42.542  26.626  1.00  0.00           H  
ATOM    763  HA  SER A  53      -1.264  39.913  27.427  1.00  0.00           H  
ATOM    764  HB2 SER A  53      -2.912  41.435  25.406  1.00  0.00           H  
ATOM    765  HB3 SER A  53      -3.530  40.059  26.324  1.00  0.00           H  
ATOM    766  HG  SER A  53      -4.104  42.032  27.291  1.00  0.00           H  
ATOM    767  N   SER A  54      -0.828  40.166  24.141  1.00 28.36           N  
ANISOU  767  N   SER A  54     3548   3131   4097   -277    555    -48       N  
ATOM    768  CA  SER A  54      -0.415  39.453  22.931  1.00 27.75           C  
ANISOU  768  CA  SER A  54     3485   3066   3994   -283    605     -6       C  
ATOM    769  C   SER A  54       0.922  38.725  23.142  1.00 31.40           C  
ANISOU  769  C   SER A  54     3864   3560   4505   -318    624    -40       C  
ATOM    770  O   SER A  54       1.025  37.583  22.739  1.00 31.25           O  
ANISOU  770  O   SER A  54     3834   3589   4451   -301    629    -27       O  
ATOM    771  CB  SER A  54      -0.328  40.414  21.751  1.00 30.95           C  
ANISOU  771  CB  SER A  54     3967   3392   4400   -302    675     44       C  
ATOM    772  OG  SER A  54      -1.621  40.678  21.236  1.00 36.85           O  
ANISOU  772  OG  SER A  54     4797   4121   5084   -251    643     88       O  
ATOM    773  H   SER A  54      -0.937  41.167  24.055  1.00  0.00           H  
ATOM    774  HA  SER A  54      -1.165  38.690  22.712  1.00  0.00           H  
ATOM    775  HB2 SER A  54       0.159  41.351  22.014  1.00  0.00           H  
ATOM    776  HB3 SER A  54       0.256  39.973  20.944  1.00  0.00           H  
ATOM    777  HG  SER A  54      -2.140  41.154  21.900  1.00  0.00           H  
ATOM    778  N   ASN A  55       1.913  39.353  23.819  1.00 28.23           N  
ANISOU  778  N   ASN A  55     3400   3131   4193   -365    626    -90       N  
ATOM    779  CA  ASN A  55       3.201  38.710  24.100  1.00 28.35           C  
ANISOU  779  CA  ASN A  55     3318   3173   4281   -394    628   -132       C  
ATOM    780  C   ASN A  55       3.020  37.507  24.988  1.00 30.30           C  
ANISOU  780  C   ASN A  55     3530   3497   4486   -350    544   -158       C  
ATOM    781  O   ASN A  55       3.618  36.466  24.728  1.00 29.94           O  
ANISOU  781  O   ASN A  55     3438   3487   4449   -343    553   -159       O  
ATOM    782  CB  ASN A  55       4.200  39.667  24.764  1.00 29.09           C  
ANISOU  782  CB  ASN A  55     3343   3217   4490   -450    621   -192       C  
ATOM    783  CG  ASN A  55       4.508  40.926  24.023  1.00 37.01           C  
ANISOU  783  CG  ASN A  55     4377   4132   5554   -503    712   -173       C  
ATOM    784  ND2 ASN A  55       4.735  40.857  22.711  1.00 29.70           N  
ANISOU  784  ND2 ASN A  55     3489   3175   4621   -519    821   -118       N  
ATOM    785  OD1 ASN A  55       4.580  41.977  24.639  1.00 31.73           O  
ANISOU  785  OD1 ASN A  55     3704   3413   4937   -532    690   -209       O  
ATOM    786  H   ASN A  55       1.784  40.300  24.152  1.00  0.00           H  
ATOM    787  HA  ASN A  55       3.613  38.363  23.151  1.00  0.00           H  
ATOM    788  HB2 ASN A  55       3.831  39.949  25.750  1.00  0.00           H  
ATOM    789  HB3 ASN A  55       5.148  39.158  24.942  1.00  0.00           H  
ATOM    790 HD21 ASN A  55       4.731  39.966  22.230  1.00  0.00           H  
ATOM    791 HD22 ASN A  55       4.961  41.694  22.191  1.00  0.00           H  
ATOM    792  N   VAL A  56       2.216  37.655  26.054  1.00 26.01           N  
ANISOU  792  N   VAL A  56     3015   2969   3897   -320    470   -180       N  
ATOM    793  CA  VAL A  56       1.905  36.555  26.982  1.00 25.18           C  
ANISOU  793  CA  VAL A  56     2903   2927   3737   -276    398   -200       C  
ATOM    794  C   VAL A  56       1.310  35.346  26.218  1.00 29.05           C  
ANISOU  794  C   VAL A  56     3417   3461   4160   -240    423   -151       C  
ATOM    795  O   VAL A  56       1.788  34.217  26.396  1.00 27.18           O  
ANISOU  795  O   VAL A  56     3144   3265   3917   -223    401   -159       O  
ATOM    796  CB  VAL A  56       0.980  37.023  28.136  1.00 27.00           C  
ANISOU  796  CB  VAL A  56     3186   3154   3921   -250    346   -225       C  
ATOM    797  CG1 VAL A  56       0.450  35.838  28.948  1.00 25.97           C  
ANISOU  797  CG1 VAL A  56     3075   3076   3715   -202    299   -229       C  
ATOM    798  CG2 VAL A  56       1.704  38.032  29.045  1.00 26.09           C  
ANISOU  798  CG2 VAL A  56     3050   2998   3865   -283    303   -288       C  
ATOM    799  H   VAL A  56       1.763  38.542  26.229  1.00  0.00           H  
ATOM    800  HA  VAL A  56       2.850  36.224  27.418  1.00  0.00           H  
ATOM    801  HB  VAL A  56       0.119  37.539  27.715  1.00  0.00           H  
ATOM    802 HG11 VAL A  56      -0.064  36.185  29.843  1.00  0.00           H  
ATOM    803 HG12 VAL A  56      -0.277  35.258  28.384  1.00  0.00           H  
ATOM    804 HG13 VAL A  56       1.250  35.172  29.268  1.00  0.00           H  
ATOM    805 HG21 VAL A  56       1.015  38.437  29.785  1.00  0.00           H  
ATOM    806 HG22 VAL A  56       2.523  37.556  29.586  1.00  0.00           H  
ATOM    807 HG23 VAL A  56       2.125  38.869  28.494  1.00  0.00           H  
ATOM    808  N   TYR A  57       0.302  35.603  25.354  1.00 25.64           N  
ANISOU  808  N   TYR A  57     3046   3012   3682   -227    460   -102       N  
ATOM    809  CA  TYR A  57      -0.361  34.557  24.582  1.00 26.02           C  
ANISOU  809  CA  TYR A  57     3124   3094   3670   -195    472    -62       C  
ATOM    810  C   TYR A  57       0.586  33.902  23.598  1.00 31.39           C  
ANISOU  810  C   TYR A  57     3782   3779   4364   -212    524    -47       C  
ATOM    811  O   TYR A  57       0.545  32.686  23.458  1.00 30.79           O  
ANISOU  811  O   TYR A  57     3699   3744   4255   -189    516    -41       O  
ATOM    812  CB  TYR A  57      -1.595  35.083  23.844  1.00 26.23           C  
ANISOU  812  CB  TYR A  57     3218   3092   3656   -175    481    -21       C  
ATOM    813  CG  TYR A  57      -2.654  35.676  24.745  1.00 26.35           C  
ANISOU  813  CG  TYR A  57     3248   3098   3667   -152    443    -37       C  
ATOM    814  CD1 TYR A  57      -2.989  35.068  25.953  1.00 26.92           C  
ANISOU  814  CD1 TYR A  57     3300   3205   3723   -131    407    -69       C  
ATOM    815  CD2 TYR A  57      -3.337  36.837  24.382  1.00 25.87           C  
ANISOU  815  CD2 TYR A  57     3230   2984   3617   -146    450    -18       C  
ATOM    816  CE1 TYR A  57      -3.954  35.611  26.787  1.00 27.02           C  
ANISOU  816  CE1 TYR A  57     3332   3200   3733   -110    394    -86       C  
ATOM    817  CE2 TYR A  57      -4.319  37.378  25.198  1.00 25.89           C  
ANISOU  817  CE2 TYR A  57     3240   2971   3626   -121    426    -36       C  
ATOM    818  CZ  TYR A  57      -4.638  36.747  26.392  1.00 31.60           C  
ANISOU  818  CZ  TYR A  57     3940   3731   4336   -104    404    -71       C  
ATOM    819  OH  TYR A  57      -5.607  37.244  27.204  1.00 32.11           O  
ANISOU  819  OH  TYR A  57     4016   3775   4408    -79    400    -91       O  
ATOM    820  H   TYR A  57      -0.051  36.546  25.248  1.00  0.00           H  
ATOM    821  HA  TYR A  57      -0.662  33.770  25.275  1.00  0.00           H  
ATOM    822  HB2 TYR A  57      -1.272  35.850  23.143  1.00  0.00           H  
ATOM    823  HB3 TYR A  57      -2.057  34.280  23.267  1.00  0.00           H  
ATOM    824  HD1 TYR A  57      -2.507  34.156  26.267  1.00  0.00           H  
ATOM    825  HD2 TYR A  57      -3.101  37.330  23.451  1.00  0.00           H  
ATOM    826  HE1 TYR A  57      -4.199  35.121  27.717  1.00  0.00           H  
ATOM    827  HE2 TYR A  57      -4.823  38.275  24.884  1.00  0.00           H  
ATOM    828  HH  TYR A  57      -6.177  37.876  26.756  1.00  0.00           H  
ATOM    829  N   LEU A  58       1.438  34.708  22.919  1.00 26.32           N  
ANISOU  829  N   LEU A  58     3134   3090   3776   -254    588    -42       N  
ATOM    830  CA  LEU A  58       2.399  34.185  21.960  1.00 25.23           C  
ANISOU  830  CA  LEU A  58     2978   2946   3662   -274    664    -30       C  
ATOM    831  C   LEU A  58       3.429  33.292  22.633  1.00 28.84           C  
ANISOU  831  C   LEU A  58     3337   3440   4179   -274    640    -74       C  
ATOM    832  O   LEU A  58       3.792  32.281  22.070  1.00 27.46           O  
ANISOU  832  O   LEU A  58     3152   3287   3995   -261    674    -65       O  
ATOM    833  CB  LEU A  58       3.097  35.330  21.186  1.00 24.93           C  
ANISOU  833  CB  LEU A  58     2956   2837   3681   -324    756    -17       C  
ATOM    834  CG  LEU A  58       2.249  35.986  20.107  1.00 28.98           C  
ANISOU  834  CG  LEU A  58     3590   3303   4118   -316    796     41       C  
ATOM    835  CD1 LEU A  58       2.831  37.373  19.706  1.00 29.11           C  
ANISOU  835  CD1 LEU A  58     3630   3235   4196   -368    877     51       C  
ATOM    836  CD2 LEU A  58       2.039  35.034  18.895  1.00 27.35           C  
ANISOU  836  CD2 LEU A  58     3456   3109   3828   -292    839     82       C  
ATOM    837  H   LEU A  58       1.421  35.711  23.056  1.00  0.00           H  
ATOM    838  HA  LEU A  58       1.853  33.563  21.249  1.00  0.00           H  
ATOM    839  HB2 LEU A  58       3.419  36.085  21.905  1.00  0.00           H  
ATOM    840  HB3 LEU A  58       4.015  34.974  20.721  1.00  0.00           H  
ATOM    841  HG  LEU A  58       1.262  36.181  20.526  1.00  0.00           H  
ATOM    842 HD11 LEU A  58       2.561  37.645  18.685  1.00  0.00           H  
ATOM    843 HD12 LEU A  58       2.456  38.161  20.360  1.00  0.00           H  
ATOM    844 HD13 LEU A  58       3.918  37.377  19.767  1.00  0.00           H  
ATOM    845 HD21 LEU A  58       2.483  35.443  17.991  1.00  0.00           H  
ATOM    846 HD22 LEU A  58       2.496  34.056  19.048  1.00  0.00           H  
ATOM    847 HD23 LEU A  58       0.984  34.871  18.688  1.00  0.00           H  
ATOM    848  N   PHE A  59       3.918  33.677  23.820  1.00 28.16           N  
ANISOU  848  N   PHE A  59     3186   3358   4158   -284    577   -124       N  
ATOM    849  CA  PHE A  59       4.911  32.898  24.554  1.00 28.45           C  
ANISOU  849  CA  PHE A  59     3130   3423   4256   -276    529   -170       C  
ATOM    850  C   PHE A  59       4.304  31.556  24.967  1.00 31.28           C  
ANISOU  850  C   PHE A  59     3516   3838   4533   -220    474   -159       C  
ATOM    851  O   PHE A  59       4.940  30.515  24.784  1.00 29.60           O  
ANISOU  851  O   PHE A  59     3258   3646   4341   -202    480   -165       O  
ATOM    852  CB  PHE A  59       5.427  33.669  25.772  1.00 30.26           C  
ANISOU  852  CB  PHE A  59     3306   3638   4554   -295    450   -228       C  
ATOM    853  CG  PHE A  59       6.714  33.097  26.319  1.00 33.11           C  
ANISOU  853  CG  PHE A  59     3557   4010   5013   -293    399   -281       C  
ATOM    854  CD1 PHE A  59       7.937  33.359  25.694  1.00 36.87           C  
ANISOU  854  CD1 PHE A  59     3935   4451   5623   -338    467   -303       C  
ATOM    855  CD2 PHE A  59       6.709  32.298  27.458  1.00 36.19           C  
ANISOU  855  CD2 PHE A  59     3943   4441   5368   -246    286   -309       C  
ATOM    856  CE1 PHE A  59       9.131  32.844  26.209  1.00 38.04           C  
ANISOU  856  CE1 PHE A  59     3963   4606   5885   -332    409   -358       C  
ATOM    857  CE2 PHE A  59       7.902  31.746  27.950  1.00 39.23           C  
ANISOU  857  CE2 PHE A  59     4227   4833   5847   -234    221   -357       C  
ATOM    858  CZ  PHE A  59       9.105  32.048  27.339  1.00 37.71           C  
ANISOU  858  CZ  PHE A  59     3919   4606   5803   -277    276   -385       C  
ATOM    859  H   PHE A  59       3.613  34.546  24.239  1.00  0.00           H  
ATOM    860  HA  PHE A  59       5.753  32.702  23.894  1.00  0.00           H  
ATOM    861  HB2 PHE A  59       5.626  34.702  25.485  1.00  0.00           H  
ATOM    862  HB3 PHE A  59       4.669  33.716  26.556  1.00  0.00           H  
ATOM    863  HD1 PHE A  59       7.966  33.975  24.806  1.00  0.00           H  
ATOM    864  HD2 PHE A  59       5.773  32.029  27.918  1.00  0.00           H  
ATOM    865  HE1 PHE A  59      10.069  33.072  25.724  1.00  0.00           H  
ATOM    866  HE2 PHE A  59       7.881  31.104  28.819  1.00  0.00           H  
ATOM    867  HZ  PHE A  59      10.026  31.644  27.733  1.00  0.00           H  
ATOM    868  N   ASN A  60       3.047  31.578  25.445  1.00 26.66           N  
ANISOU  868  N   ASN A  60     3002   3268   3859   -193    432   -143       N  
ATOM    869  CA  ASN A  60       2.306  30.356  25.801  1.00 25.83           C  
ANISOU  869  CA  ASN A  60     2932   3205   3678   -147    397   -128       C  
ATOM    870  C   ASN A  60       2.133  29.447  24.588  1.00 28.57           C  
ANISOU  870  C   ASN A  60     3301   3563   3994   -138    455    -92       C  
ATOM    871  O   ASN A  60       2.301  28.241  24.713  1.00 28.50           O  
ANISOU  871  O   ASN A  60     3280   3580   3968   -110    440    -93       O  
ATOM    872  CB  ASN A  60       0.954  30.697  26.382  1.00 22.31           C  
ANISOU  872  CB  ASN A  60     2551   2760   3166   -130    369   -118       C  
ATOM    873  CG  ASN A  60       1.024  30.926  27.849  1.00 40.39           C  
ANISOU  873  CG  ASN A  60     4844   5053   5451   -118    302   -158       C  
ATOM    874  ND2 ASN A  60       1.199  32.176  28.240  1.00 33.73           N  
ANISOU  874  ND2 ASN A  60     3998   4178   4642   -143    290   -184       N  
ATOM    875  OD1 ASN A  60       0.931  29.990  28.641  1.00 35.79           O  
ANISOU  875  OD1 ASN A  60     4277   4494   4826    -85    261   -166       O  
ATOM    876  H   ASN A  60       2.560  32.458  25.550  1.00  0.00           H  
ATOM    877  HA  ASN A  60       2.929  29.861  26.551  1.00  0.00           H  
ATOM    878  HB2 ASN A  60       0.458  31.515  25.858  1.00  0.00           H  
ATOM    879  HB3 ASN A  60       0.312  29.830  26.273  1.00  0.00           H  
ATOM    880 HD21 ASN A  60       1.289  32.921  27.559  1.00  0.00           H  
ATOM    881 HD22 ASN A  60       1.242  32.400  29.223  1.00  0.00           H  
ATOM    882  N   LEU A  61       1.815  30.028  23.423  1.00 25.02           N  
ANISOU  882  N   LEU A  61     2893   3085   3529   -158    517    -60       N  
ATOM    883  CA  LEU A  61       1.682  29.303  22.170  1.00 26.09           C  
ANISOU  883  CA  LEU A  61     3069   3220   3623   -151    572    -29       C  
ATOM    884  C   LEU A  61       3.001  28.543  21.854  1.00 32.46           C  
ANISOU  884  C   LEU A  61     3815   4031   4486   -155    619    -46       C  
ATOM    885  O   LEU A  61       2.956  27.373  21.452  1.00 32.67           O  
ANISOU  885  O   LEU A  61     3857   4077   4480   -131    631    -39       O  
ATOM    886  CB  LEU A  61       1.350  30.301  21.061  1.00 26.19           C  
ANISOU  886  CB  LEU A  61     3149   3189   3613   -173    627      5       C  
ATOM    887  CG  LEU A  61       1.180  29.734  19.645  1.00 31.01           C  
ANISOU  887  CG  LEU A  61     3834   3787   4161   -166    682     38       C  
ATOM    888  CD1 LEU A  61      -0.164  28.971  19.504  1.00 30.13           C  
ANISOU  888  CD1 LEU A  61     3777   3700   3970   -129    620     53       C  
ATOM    889  CD2 LEU A  61       1.257  30.859  18.622  1.00 34.31           C  
ANISOU  889  CD2 LEU A  61     4325   4148   4565   -191    748     70       C  
ATOM    890  H   LEU A  61       1.665  31.028  23.384  1.00  0.00           H  
ATOM    891  HA  LEU A  61       0.869  28.581  22.268  1.00  0.00           H  
ATOM    892  HB2 LEU A  61       0.460  30.871  21.333  1.00  0.00           H  
ATOM    893  HB3 LEU A  61       2.146  31.030  20.997  1.00  0.00           H  
ATOM    894  HG  LEU A  61       1.988  29.044  19.403  1.00  0.00           H  
ATOM    895 HD11 LEU A  61      -0.695  29.190  18.579  1.00  0.00           H  
ATOM    896 HD12 LEU A  61       0.019  27.896  19.515  1.00  0.00           H  
ATOM    897 HD13 LEU A  61      -0.844  29.190  20.326  1.00  0.00           H  
ATOM    898 HD21 LEU A  61       0.692  30.649  17.716  1.00  0.00           H  
ATOM    899 HD22 LEU A  61       0.890  31.804  19.024  1.00  0.00           H  
ATOM    900 HD23 LEU A  61       2.290  31.019  18.310  1.00  0.00           H  
ATOM    901  N   SER A  62       4.165  29.195  22.082  1.00 29.26           N  
ANISOU  901  N   SER A  62     3335   3603   4179   -186    644    -75       N  
ATOM    902  CA  SER A  62       5.470  28.568  21.846  1.00 29.50           C  
ANISOU  902  CA  SER A  62     3284   3631   4294   -189    690    -99       C  
ATOM    903  C   SER A  62       5.744  27.447  22.845  1.00 33.88           C  
ANISOU  903  C   SER A  62     3784   4225   4862   -146    606   -127       C  
ATOM    904  O   SER A  62       6.283  26.426  22.454  1.00 33.73           O  
ANISOU  904  O   SER A  62     3739   4214   4864   -124    638   -131       O  
ATOM    905  CB  SER A  62       6.582  29.603  21.890  1.00 30.18           C  
ANISOU  905  CB  SER A  62     3287   3675   4503   -237    733   -129       C  
ATOM    906  OG  SER A  62       6.472  30.448  20.767  1.00 38.44           O  
ANISOU  906  OG  SER A  62     4398   4674   5534   -275    839    -96       O  
ATOM    907  H   SER A  62       4.164  30.152  22.409  1.00  0.00           H  
ATOM    908  HA  SER A  62       5.453  28.117  20.852  1.00  0.00           H  
ATOM    909  HB2 SER A  62       6.566  30.195  22.804  1.00  0.00           H  
ATOM    910  HB3 SER A  62       7.552  29.108  21.837  1.00  0.00           H  
ATOM    911  HG  SER A  62       6.665  29.928  19.981  1.00  0.00           H  
ATOM    912  N   ILE A  63       5.352  27.615  24.108  1.00 30.84           N  
ANISOU  912  N   ILE A  63     3398   3859   4459   -129    503   -145       N  
ATOM    913  CA  ILE A  63       5.507  26.564  25.124  1.00 31.78           C  
ANISOU  913  CA  ILE A  63     3497   4008   4568    -82    417   -164       C  
ATOM    914  C   ILE A  63       4.673  25.308  24.738  1.00 33.81           C  
ANISOU  914  C   ILE A  63     3824   4288   4735    -46    433   -129       C  
ATOM    915  O   ILE A  63       5.168  24.186  24.852  1.00 31.70           O  
ANISOU  915  O   ILE A  63     3531   4030   4482    -12    420   -136       O  
ATOM    916  CB  ILE A  63       5.209  27.066  26.551  1.00 35.65           C  
ANISOU  916  CB  ILE A  63     4003   4506   5038    -71    314   -188       C  
ATOM    917  CG1 ILE A  63       6.153  28.221  26.982  1.00 37.30           C  
ANISOU  917  CG1 ILE A  63     4136   4688   5348   -107    283   -234       C  
ATOM    918  CG2 ILE A  63       5.207  25.906  27.577  1.00 37.18           C  
ANISOU  918  CG2 ILE A  63     4214   4722   5189    -15    230   -196       C  
ATOM    919  CD1 ILE A  63       7.764  28.026  26.736  1.00 50.53           C  
ANISOU  919  CD1 ILE A  63     5678   6348   7172   -116    289   -275       C  
ATOM    920  H   ILE A  63       4.915  28.480  24.398  1.00  0.00           H  
ATOM    921  HA  ILE A  63       6.551  26.245  25.100  1.00  0.00           H  
ATOM    922  HB  ILE A  63       4.200  27.480  26.553  1.00  0.00           H  
ATOM    923 HG12 ILE A  63       5.861  29.130  26.472  1.00  0.00           H  
ATOM    924 HG13 ILE A  63       5.985  28.445  28.036  1.00  0.00           H  
ATOM    925 HG21 ILE A  63       5.037  26.289  28.584  1.00  0.00           H  
ATOM    926 HG22 ILE A  63       4.415  25.179  27.397  1.00  0.00           H  
ATOM    927 HG23 ILE A  63       6.157  25.380  27.592  1.00  0.00           H  
ATOM    928 HD11 ILE A  63       8.339  28.695  27.376  1.00  0.00           H  
ATOM    929 HD12 ILE A  63       8.073  27.005  26.957  1.00  0.00           H  
ATOM    930 HD13 ILE A  63       8.031  28.244  25.701  1.00  0.00           H  
ATOM    931  N   SER A  64       3.439  25.532  24.245  1.00 28.45           N  
ANISOU  931  N   SER A  64     3226   3609   3975    -56    459    -96       N  
ATOM    932  CA  SER A  64       2.533  24.502  23.763  1.00 28.25           C  
ANISOU  932  CA  SER A  64     3263   3595   3874    -34    474    -69       C  
ATOM    933  C   SER A  64       3.191  23.813  22.557  1.00 30.72           C  
ANISOU  933  C   SER A  64     3569   3898   4204    -34    548    -64       C  
ATOM    934  O   SER A  64       3.247  22.592  22.531  1.00 29.97           O  
ANISOU  934  O   SER A  64     3481   3813   4095     -4    545    -64       O  
ATOM    935  CB  SER A  64       1.204  25.138  23.350  1.00 31.57           C  
ANISOU  935  CB  SER A  64     3751   4009   4235    -49    480    -44       C  
ATOM    936  OG  SER A  64       0.297  24.182  22.830  1.00 38.83           O  
ANISOU  936  OG  SER A  64     4722   4935   5096    -33    485    -25       O  
ATOM    937  H   SER A  64       3.102  26.485  24.182  1.00  0.00           H  
ATOM    938  HA  SER A  64       2.386  23.756  24.541  1.00  0.00           H  
ATOM    939  HB2 SER A  64       0.735  25.622  24.207  1.00  0.00           H  
ATOM    940  HB3 SER A  64       1.337  25.911  22.597  1.00  0.00           H  
ATOM    941  HG  SER A  64      -0.602  24.452  23.060  1.00  0.00           H  
ATOM    942  N   ASP A  65       3.712  24.595  21.572  1.00 26.96           N  
ANISOU  942  N   ASP A  65     3089   3396   3759    -67    624    -59       N  
ATOM    943  CA  ASP A  65       4.364  24.006  20.413  1.00 26.30           C  
ANISOU  943  CA  ASP A  65     3013   3295   3687    -68    714    -56       C  
ATOM    944  C   ASP A  65       5.578  23.182  20.847  1.00 30.52           C  
ANISOU  944  C   ASP A  65     3453   3834   4311    -44    716    -88       C  
ATOM    945  O   ASP A  65       5.761  22.095  20.336  1.00 30.01           O  
ANISOU  945  O   ASP A  65     3403   3768   4233    -19    752    -89       O  
ATOM    946  CB  ASP A  65       4.843  25.069  19.419  1.00 26.30           C  
ANISOU  946  CB  ASP A  65     3027   3254   3710   -110    810    -46       C  
ATOM    947  CG  ASP A  65       3.801  25.896  18.697  1.00 35.04           C  
ANISOU  947  CG  ASP A  65     4241   4342   4730   -128    820    -10       C  
ATOM    948  OD1 ASP A  65       2.600  25.492  18.684  1.00 32.53           O  
ANISOU  948  OD1 ASP A  65     3989   4043   4329   -106    759      6       O  
ATOM    949  OD2 ASP A  65       4.175  26.940  18.142  1.00 37.86           O1-
ANISOU  949  OD2 ASP A  65     4615   4661   5109   -162    886      1       O1-
ATOM    950  H   ASP A  65       3.642  25.604  21.612  1.00  0.00           H  
ATOM    951  HA  ASP A  65       3.674  23.329  19.907  1.00  0.00           H  
ATOM    952  HB2 ASP A  65       5.520  25.760  19.922  1.00  0.00           H  
ATOM    953  HB3 ASP A  65       5.430  24.589  18.634  1.00  0.00           H  
ATOM    954  HD2 ASP A  65       3.507  27.433  17.643  1.00  0.00           H  
ATOM    955  N   LEU A  66       6.410  23.708  21.753  1.00 26.82           N  
ANISOU  955  N   LEU A  66     2888   3365   3937    -49    672   -119       N  
ATOM    956  CA  LEU A  66       7.623  23.014  22.177  1.00 28.51           C  
ANISOU  956  CA  LEU A  66     2998   3578   4255    -20    656   -155       C  
ATOM    957  C   LEU A  66       7.337  21.689  22.886  1.00 32.94           C  
ANISOU  957  C   LEU A  66     3579   4162   4772     38    578   -153       C  
ATOM    958  O   LEU A  66       8.088  20.725  22.692  1.00 33.06           O  
ANISOU  958  O   LEU A  66     3550   4170   4842     72    599   -167       O  
ATOM    959  CB  LEU A  66       8.516  23.923  23.037  1.00 28.79           C  
ANISOU  959  CB  LEU A  66     2927   3605   4406    -38    600   -195       C  
ATOM    960  CG  LEU A  66       9.306  24.989  22.279  1.00 33.90           C  
ANISOU  960  CG  LEU A  66     3514   4212   5154    -95    703   -209       C  
ATOM    961  CD1 LEU A  66       9.773  26.099  23.225  1.00 32.90           C  
ANISOU  961  CD1 LEU A  66     3310   4076   5115   -124    627   -247       C  
ATOM    962  CD2 LEU A  66      10.490  24.370  21.530  1.00 38.37           C  
ANISOU  962  CD2 LEU A  66     3992   4752   5833    -90    803   -231       C  
ATOM    963  H   LEU A  66       6.243  24.631  22.137  1.00  0.00           H  
ATOM    964  HA  LEU A  66       8.187  22.760  21.279  1.00  0.00           H  
ATOM    965  HB2 LEU A  66       7.880  24.405  23.782  1.00  0.00           H  
ATOM    966  HB3 LEU A  66       9.222  23.323  23.615  1.00  0.00           H  
ATOM    967  HG  LEU A  66       8.646  25.448  21.542  1.00  0.00           H  
ATOM    968 HD11 LEU A  66      10.736  26.527  22.946  1.00  0.00           H  
ATOM    969 HD12 LEU A  66       9.051  26.915  23.223  1.00  0.00           H  
ATOM    970 HD13 LEU A  66       9.856  25.749  24.255  1.00  0.00           H  
ATOM    971 HD21 LEU A  66      11.442  24.829  21.787  1.00  0.00           H  
ATOM    972 HD22 LEU A  66      10.593  23.302  21.723  1.00  0.00           H  
ATOM    973 HD23 LEU A  66      10.366  24.483  20.453  1.00  0.00           H  
ATOM    974  N   ALA A  67       6.259  21.644  23.695  1.00 27.79           N  
ANISOU  974  N   ALA A  67     2998   3531   4028     50    499   -135       N  
ATOM    975  CA  ALA A  67       5.845  20.427  24.397  1.00 28.25           C  
ANISOU  975  CA  ALA A  67     3098   3602   4034    100    438   -126       C  
ATOM    976  C   ALA A  67       5.521  19.335  23.346  1.00 32.36           C  
ANISOU  976  C   ALA A  67     3669   4114   4512    111    512   -108       C  
ATOM    977  O   ALA A  67       6.010  18.199  23.465  1.00 32.57           O  
ANISOU  977  O   ALA A  67     3679   4133   4562    154    504   -115       O  
ATOM    978  CB  ALA A  67       4.631  20.711  25.290  1.00 28.79           C  
ANISOU  978  CB  ALA A  67     3243   3685   4012     98    377   -109       C  
ATOM    979  H   ALA A  67       5.691  22.470  23.834  1.00  0.00           H  
ATOM    980  HA  ALA A  67       6.719  20.060  24.903  1.00  0.00           H  
ATOM    981  HB1 ALA A  67       4.327  19.815  25.833  1.00  0.00           H  
ATOM    982  HB2 ALA A  67       4.863  21.479  26.029  1.00  0.00           H  
ATOM    983  HB3 ALA A  67       3.773  21.058  24.714  1.00  0.00           H  
ATOM    984  N   PHE A  68       4.725  19.699  22.326  1.00 26.80           N  
ANISOU  984  N   PHE A  68     3027   3405   3749     76    577    -88       N  
ATOM    985  CA  PHE A  68       4.405  18.887  21.149  1.00 27.16           C  
ANISOU  985  CA  PHE A  68     3134   3438   3748     81    641    -77       C  
ATOM    986  C   PHE A  68       5.682  18.385  20.457  1.00 31.45           C  
ANISOU  986  C   PHE A  68     3624   3959   4366     93    723    -98       C  
ATOM    987  O   PHE A  68       5.851  17.177  20.273  1.00 30.21           O  
ANISOU  987  O   PHE A  68     3483   3791   4205    126    743   -104       O  
ATOM    988  CB  PHE A  68       3.451  19.667  20.204  1.00 27.93           C  
ANISOU  988  CB  PHE A  68     3315   3530   3767     43    675    -56       C  
ATOM    989  CG  PHE A  68       3.471  19.253  18.740  1.00 28.88           C  
ANISOU  989  CG  PHE A  68     3497   3626   3851     39    760    -54       C  
ATOM    990  CD1 PHE A  68       2.775  18.107  18.324  1.00 31.02           C  
ANISOU  990  CD1 PHE A  68     3821   3889   4076     62    761    -58       C  
ATOM    991  CD2 PHE A  68       4.246  19.966  17.807  1.00 29.56           C  
ANISOU  991  CD2 PHE A  68     3596   3687   3946     12    848    -52       C  
ATOM    992  CE1 PHE A  68       2.944  17.604  17.021  1.00 31.40           C  
ANISOU  992  CE1 PHE A  68     3942   3910   4080     60    837    -62       C  
ATOM    993  CE2 PHE A  68       4.412  19.476  16.497  1.00 31.84           C  
ANISOU  993  CE2 PHE A  68     3966   3946   4184     11    936    -51       C  
ATOM    994  CZ  PHE A  68       3.783  18.277  16.113  1.00 29.09           C  
ANISOU  994  CZ  PHE A  68     3676   3595   3783     36    925    -59       C  
ATOM    995  H   PHE A  68       4.391  20.657  22.328  1.00  0.00           H  
ATOM    996  HA  PHE A  68       3.875  17.997  21.489  1.00  0.00           H  
ATOM    997  HB2 PHE A  68       2.437  19.527  20.571  1.00  0.00           H  
ATOM    998  HB3 PHE A  68       3.634  20.739  20.257  1.00  0.00           H  
ATOM    999  HD1 PHE A  68       2.114  17.621  19.016  1.00  0.00           H  
ATOM   1000  HD2 PHE A  68       4.727  20.881  18.109  1.00  0.00           H  
ATOM   1001  HE1 PHE A  68       2.421  16.708  16.718  1.00  0.00           H  
ATOM   1002  HE2 PHE A  68       5.022  20.012  15.786  1.00  0.00           H  
ATOM   1003  HZ  PHE A  68       3.916  17.894  15.111  1.00  0.00           H  
ATOM   1004  N   LEU A  69       6.611  19.298  20.137  1.00 29.05           N  
ANISOU 1004  N   LEU A  69     3255   3642   4139     66    777   -112       N  
ATOM   1005  CA  LEU A  69       7.843  18.996  19.394  1.00 29.99           C  
ANISOU 1005  CA  LEU A  69     3313   3732   4348     72    879   -135       C  
ATOM   1006  C   LEU A  69       8.765  18.020  20.132  1.00 37.15           C  
ANISOU 1006  C   LEU A  69     4125   4638   5352    127    836   -164       C  
ATOM   1007  O   LEU A  69       9.428  17.189  19.495  1.00 36.60           O  
ANISOU 1007  O   LEU A  69     4035   4544   5327    152    913   -180       O  
ATOM   1008  CB  LEU A  69       8.578  20.291  18.996  1.00 29.42           C  
ANISOU 1008  CB  LEU A  69     3184   3638   4356     24    954   -145       C  
ATOM   1009  CG  LEU A  69       7.840  21.195  17.996  1.00 32.97           C  
ANISOU 1009  CG  LEU A  69     3744   4071   4711    -23   1023   -113       C  
ATOM   1010  CD1 LEU A  69       8.326  22.664  18.119  1.00 31.88           C  
ANISOU 1010  CD1 LEU A  69     3550   3914   4647    -72   1051   -118       C  
ATOM   1011  CD2 LEU A  69       8.001  20.680  16.556  1.00 31.37           C  
ANISOU 1011  CD2 LEU A  69     3627   3833   4459    -24   1156   -106       C  
ATOM   1012  H   LEU A  69       6.435  20.270  20.361  1.00  0.00           H  
ATOM   1013  HA  LEU A  69       7.542  18.491  18.475  1.00  0.00           H  
ATOM   1014  HB2 LEU A  69       8.785  20.852  19.908  1.00  0.00           H  
ATOM   1015  HB3 LEU A  69       9.552  20.053  18.569  1.00  0.00           H  
ATOM   1016  HG  LEU A  69       6.776  21.184  18.220  1.00  0.00           H  
ATOM   1017 HD11 LEU A  69       8.031  23.246  17.249  1.00  0.00           H  
ATOM   1018 HD12 LEU A  69       7.880  23.157  18.980  1.00  0.00           H  
ATOM   1019 HD13 LEU A  69       9.408  22.722  18.234  1.00  0.00           H  
ATOM   1020 HD21 LEU A  69       7.198  21.045  15.915  1.00  0.00           H  
ATOM   1021 HD22 LEU A  69       8.952  21.001  16.130  1.00  0.00           H  
ATOM   1022 HD23 LEU A  69       7.980  19.593  16.511  1.00  0.00           H  
ATOM   1023  N   CYS A  70       8.739  18.070  21.467  1.00 36.04           N  
ANISOU 1023  N   CYS A  70     3942   4520   5232    150    709   -170       N  
ATOM   1024  CA  CYS A  70       9.501  17.164  22.326  1.00 38.17           C  
ANISOU 1024  CA  CYS A  70     4140   4787   5577    213    633   -192       C  
ATOM   1025  C   CYS A  70       8.988  15.715  22.294  1.00 39.56           C  
ANISOU 1025  C   CYS A  70     4394   4956   5679    260    625   -174       C  
ATOM   1026  O   CYS A  70       9.758  14.825  22.629  1.00 40.08           O  
ANISOU 1026  O   CYS A  70     4407   5005   5817    317    597   -192       O  
ATOM   1027  CB  CYS A  70       9.579  17.708  23.749  1.00 40.42           C  
ANISOU 1027  CB  CYS A  70     4386   5089   5881    225    494   -203       C  
ATOM   1028  SG  CYS A  70      10.702  19.119  23.921  1.00 45.68           S  
ANISOU 1028  SG  CYS A  70     4913   5747   6697    184    488   -247       S  
ATOM   1029  H   CYS A  70       8.172  18.767  21.932  1.00  0.00           H  
ATOM   1030  HA  CYS A  70      10.522  17.126  21.938  1.00  0.00           H  
ATOM   1031  HB2 CYS A  70       8.592  17.999  24.110  1.00  0.00           H  
ATOM   1032  HB3 CYS A  70       9.940  16.938  24.433  1.00  0.00           H  
ATOM   1033  HG  CYS A  70       9.929  19.987  23.259  1.00  0.00           H  
ATOM   1034  N   THR A  71       7.712  15.474  21.888  1.00 33.38           N  
ANISOU 1034  N   THR A  71     3733   4181   4769    238    644   -143       N  
ATOM   1035  CA  THR A  71       7.141  14.123  21.796  1.00 32.51           C  
ANISOU 1035  CA  THR A  71     3701   4056   4594    272    643   -130       C  
ATOM   1036  C   THR A  71       7.501  13.455  20.486  1.00 35.31           C  
ANISOU 1036  C   THR A  71     4075   4382   4959    275    757   -143       C  
ATOM   1037  O   THR A  71       7.402  12.237  20.405  1.00 33.54           O  
ANISOU 1037  O   THR A  71     3891   4136   4717    312    762   -143       O  
ATOM   1038  CB  THR A  71       5.594  14.122  21.801  1.00 35.87           C  
ANISOU 1038  CB  THR A  71     4237   4494   4898    241    622   -101       C  
ATOM   1039  CG2 THR A  71       4.987  14.861  22.975  1.00 29.66           C  
ANISOU 1039  CG2 THR A  71     3456   3732   4081    230    535    -87       C  
ATOM   1040  OG1 THR A  71       5.098  14.589  20.534  1.00 34.07           O  
ANISOU 1040  OG1 THR A  71     4060   4263   4621    195    699    -97       O  
ATOM   1041  H   THR A  71       7.114  16.242  21.614  1.00  0.00           H  
ATOM   1042  HA  THR A  71       7.503  13.512  22.623  1.00  0.00           H  
ATOM   1043  HB  THR A  71       5.266  13.084  21.890  1.00  0.00           H  
ATOM   1044  HG1 THR A  71       5.328  15.520  20.431  1.00  0.00           H  
ATOM   1045 HG21 THR A  71       4.648  15.846  22.661  1.00  0.00           H  
ATOM   1046 HG22 THR A  71       4.128  14.334  23.389  1.00  0.00           H  
ATOM   1047 HG23 THR A  71       5.716  15.033  23.759  1.00  0.00           H  
ATOM   1048  N   LEU A  72       7.899  14.238  19.471  1.00 32.06           N  
ANISOU 1048  N   LEU A  72     3655   3964   4563    234    856   -151       N  
ATOM   1049  CA  LEU A  72       8.066  13.757  18.117  1.00 30.85           C  
ANISOU 1049  CA  LEU A  72     3554   3777   4390    231    979   -163       C  
ATOM   1050  C   LEU A  72       9.150  12.688  17.968  1.00 34.55           C  
ANISOU 1050  C   LEU A  72     3957   4213   4958    287   1030   -192       C  
ATOM   1051  O   LEU A  72       8.851  11.735  17.248  1.00 35.59           O  
ANISOU 1051  O   LEU A  72     4168   4318   5037    305   1077   -197       O  
ATOM   1052  CB  LEU A  72       8.251  14.903  17.110  1.00 30.13           C  
ANISOU 1052  CB  LEU A  72     3486   3676   4288    180   1083   -162       C  
ATOM   1053  CG  LEU A  72       7.028  15.835  16.971  1.00 33.10           C  
ANISOU 1053  CG  LEU A  72     3958   4071   4547    133   1043   -131       C  
ATOM   1054  CD1 LEU A  72       7.300  16.891  15.896  1.00 32.19           C  
ANISOU 1054  CD1 LEU A  72     3890   3932   4409     90   1153   -125       C  
ATOM   1055  CD2 LEU A  72       5.720  15.084  16.660  1.00 32.17           C  
ANISOU 1055  CD2 LEU A  72     3957   3956   4312    139    996   -119       C  
ATOM   1056  H   LEU A  72       7.967  15.233  19.636  1.00  0.00           H  
ATOM   1057  HA  LEU A  72       7.137  13.251  17.863  1.00  0.00           H  
ATOM   1058  HB2 LEU A  72       9.131  15.484  17.379  1.00  0.00           H  
ATOM   1059  HB3 LEU A  72       8.468  14.477  16.128  1.00  0.00           H  
ATOM   1060  HG  LEU A  72       6.883  16.355  17.917  1.00  0.00           H  
ATOM   1061 HD11 LEU A  72       6.520  17.650  15.877  1.00  0.00           H  
ATOM   1062 HD12 LEU A  72       8.245  17.393  16.085  1.00  0.00           H  
ATOM   1063 HD13 LEU A  72       7.350  16.447  14.903  1.00  0.00           H  
ATOM   1064 HD21 LEU A  72       4.927  15.771  16.373  1.00  0.00           H  
ATOM   1065 HD22 LEU A  72       5.842  14.373  15.844  1.00  0.00           H  
ATOM   1066 HD23 LEU A  72       5.352  14.541  17.531  1.00  0.00           H  
ATOM   1067  N   PRO A  73      10.349  12.743  18.616  1.00 30.45           N  
ANISOU 1067  N   PRO A  73     3298   3689   4584    320   1011   -216       N  
ATOM   1068  CA  PRO A  73      11.300  11.609  18.490  1.00 29.68           C  
ANISOU 1068  CA  PRO A  73     3141   3552   4583    383   1054   -245       C  
ATOM   1069  C   PRO A  73      10.676  10.256  18.919  1.00 34.40           C  
ANISOU 1069  C   PRO A  73     3820   4140   5111    433    985   -231       C  
ATOM   1070  O   PRO A  73      10.830   9.272  18.208  1.00 35.23           O  
ANISOU 1070  O   PRO A  73     3968   4207   5212    461   1063   -245       O  
ATOM   1071  CB  PRO A  73      12.488  12.042  19.351  1.00 30.93           C  
ANISOU 1071  CB  PRO A  73     3128   3713   4910    412    995   -273       C  
ATOM   1072  CG  PRO A  73      12.418  13.564  19.347  1.00 35.76           C  
ANISOU 1072  CG  PRO A  73     3710   4350   5528    342   1002   -269       C  
ATOM   1073  CD  PRO A  73      10.929  13.843  19.425  1.00 31.78           C  
ANISOU 1073  CD  PRO A  73     3350   3877   4846    304    949   -226       C  
ATOM   1074  HA  PRO A  73      11.616  11.551  17.446  1.00  0.00           H  
ATOM   1075  HB2 PRO A  73      12.380  11.677  20.374  1.00  0.00           H  
ATOM   1076  HB3 PRO A  73      13.440  11.673  18.968  1.00  0.00           H  
ATOM   1077  HG2 PRO A  73      12.983  14.025  20.158  1.00  0.00           H  
ATOM   1078  HG3 PRO A  73      12.812  13.947  18.404  1.00  0.00           H  
ATOM   1079  HD2 PRO A  73      10.571  13.750  20.448  1.00  0.00           H  
ATOM   1080  HD3 PRO A  73      10.676  14.833  19.047  1.00  0.00           H  
ATOM   1081  N   MET A  74       9.867  10.247  19.997  1.00 30.46           N  
ANISOU 1081  N   MET A  74     3362   3667   4543    437    855   -202       N  
ATOM   1082  CA  MET A  74       9.145   9.070  20.489  1.00 29.95           C  
ANISOU 1082  CA  MET A  74     3385   3586   4408    473    797   -182       C  
ATOM   1083  C   MET A  74       8.087   8.581  19.494  1.00 33.06           C  
ANISOU 1083  C   MET A  74     3910   3967   4685    435    863   -174       C  
ATOM   1084  O   MET A  74       8.024   7.386  19.200  1.00 31.86           O  
ANISOU 1084  O   MET A  74     3812   3776   4518    468    886   -180       O  
ATOM   1085  CB  MET A  74       8.415   9.355  21.821  1.00 31.96           C  
ANISOU 1085  CB  MET A  74     3662   3868   4614    477    666   -152       C  
ATOM   1086  CG  MET A  74       9.320   9.665  23.014  1.00 35.41           C  
ANISOU 1086  CG  MET A  74     4015   4298   5142    545    563   -159       C  
ATOM   1087  SD  MET A  74       8.418   9.608  24.586  1.00 38.72           S  
ANISOU 1087  SD  MET A  74     4505   4740   5468    548    422   -122       S  
ATOM   1088  CE  MET A  74       8.036  11.363  24.800  1.00 34.84           C  
ANISOU 1088  CE  MET A  74     3962   4299   4975    472    421   -131       C  
ATOM   1089  H   MET A  74       9.680  11.128  20.454  1.00  0.00           H  
ATOM   1090  HA  MET A  74       9.869   8.270  20.626  1.00  0.00           H  
ATOM   1091  HB2 MET A  74       7.678  10.148  21.710  1.00  0.00           H  
ATOM   1092  HB3 MET A  74       7.839   8.465  22.083  1.00  0.00           H  
ATOM   1093  HG2 MET A  74      10.120   8.930  23.069  1.00  0.00           H  
ATOM   1094  HG3 MET A  74       9.808  10.634  22.895  1.00  0.00           H  
ATOM   1095  HE1 MET A  74       7.436  11.516  25.697  1.00  0.00           H  
ATOM   1096  HE2 MET A  74       8.950  11.950  24.893  1.00  0.00           H  
ATOM   1097  HE3 MET A  74       7.476  11.731  23.944  1.00  0.00           H  
ATOM   1098  N   LEU A  75       7.263   9.501  18.979  1.00 29.39           N  
ANISOU 1098  N   LEU A  75     3497   3529   4141    369    882   -163       N  
ATOM   1099  CA  LEU A  75       6.207   9.231  18.005  1.00 29.52           C  
ANISOU 1099  CA  LEU A  75     3635   3532   4049    333    920   -162       C  
ATOM   1100  C   LEU A  75       6.785   8.688  16.693  1.00 33.28           C  
ANISOU 1100  C   LEU A  75     4149   3968   4526    340   1041   -192       C  
ATOM   1101  O   LEU A  75       6.326   7.648  16.220  1.00 32.41           O  
ANISOU 1101  O   LEU A  75     4129   3825   4361    347   1061   -204       O  
ATOM   1102  CB  LEU A  75       5.385  10.516  17.760  1.00 29.68           C  
ANISOU 1102  CB  LEU A  75     3693   3588   3996    271    895   -144       C  
ATOM   1103  CG  LEU A  75       4.104  10.648  18.611  1.00 34.42           C  
ANISOU 1103  CG  LEU A  75     4332   4208   4539    251    799   -119       C  
ATOM   1104  CD1 LEU A  75       4.324  10.475  20.124  1.00 33.79           C  
ANISOU 1104  CD1 LEU A  75     4209   4129   4500    292    726   -105       C  
ATOM   1105  CD2 LEU A  75       3.427  11.991  18.325  1.00 35.43           C  
ANISOU 1105  CD2 LEU A  75     4462   4369   4629    202    773   -104       C  
ATOM   1106  H   LEU A  75       7.373  10.460  19.294  1.00  0.00           H  
ATOM   1107  HA  LEU A  75       5.551   8.454  18.404  1.00  0.00           H  
ATOM   1108  HB2 LEU A  75       6.014  11.391  17.907  1.00  0.00           H  
ATOM   1109  HB3 LEU A  75       5.078  10.564  16.713  1.00  0.00           H  
ATOM   1110  HG  LEU A  75       3.414   9.870  18.292  1.00  0.00           H  
ATOM   1111 HD11 LEU A  75       3.385  10.589  20.667  1.00  0.00           H  
ATOM   1112 HD12 LEU A  75       4.716   9.488  20.370  1.00  0.00           H  
ATOM   1113 HD13 LEU A  75       5.018  11.218  20.510  1.00  0.00           H  
ATOM   1114 HD21 LEU A  75       2.457  12.041  18.817  1.00  0.00           H  
ATOM   1115 HD22 LEU A  75       4.028  12.825  18.689  1.00  0.00           H  
ATOM   1116 HD23 LEU A  75       3.263  12.142  17.258  1.00  0.00           H  
ATOM   1117  N   ILE A  76       7.834   9.331  16.150  1.00 29.74           N  
ANISOU 1117  N   ILE A  76     3635   3517   4149    338   1131   -209       N  
ATOM   1118  CA  ILE A  76       8.514   8.922  14.923  1.00 28.80           C  
ANISOU 1118  CA  ILE A  76     3551   3353   4040    348   1272   -240       C  
ATOM   1119  C   ILE A  76       9.104   7.502  15.134  1.00 36.31           C  
ANISOU 1119  C   ILE A  76     4476   4262   5058    416   1287   -263       C  
ATOM   1120  O   ILE A  76       8.891   6.635  14.292  1.00 37.05           O  
ANISOU 1120  O   ILE A  76     4668   4313   5094    424   1352   -283       O  
ATOM   1121  CB  ILE A  76       9.598   9.948  14.482  1.00 31.23           C  
ANISOU 1121  CB  ILE A  76     3774   3657   4434    331   1378   -252       C  
ATOM   1122  CG1 ILE A  76       8.961  11.334  14.168  1.00 31.97           C  
ANISOU 1122  CG1 ILE A  76     3918   3781   4450    264   1371   -225       C  
ATOM   1123  CG2 ILE A  76      10.428   9.408  13.265  1.00 29.64           C  
ANISOU 1123  CG2 ILE A  76     3607   3398   4258    348   1551   -288       C  
ATOM   1124  CD1 ILE A  76       9.980  12.595  14.257  1.00 32.66           C  
ANISOU 1124  CD1 ILE A  76     3885   3872   4652    239   1435   -229       C  
ATOM   1125  H   ILE A  76       8.209  10.143  16.627  1.00  0.00           H  
ATOM   1126  HA  ILE A  76       7.763   8.858  14.133  1.00  0.00           H  
ATOM   1127  HB  ILE A  76      10.287  10.091  15.316  1.00  0.00           H  
ATOM   1128 HG12 ILE A  76       8.525  11.300  13.170  1.00  0.00           H  
ATOM   1129 HG13 ILE A  76       8.125  11.544  14.833  1.00  0.00           H  
ATOM   1130 HG21 ILE A  76      11.097  10.176  12.877  1.00  0.00           H  
ATOM   1131 HG22 ILE A  76      11.054   8.558  13.538  1.00  0.00           H  
ATOM   1132 HG23 ILE A  76       9.781   9.093  12.449  1.00  0.00           H  
ATOM   1133 HD11 ILE A  76       9.450  13.536  14.122  1.00  0.00           H  
ATOM   1134 HD12 ILE A  76      10.485  12.630  15.222  1.00  0.00           H  
ATOM   1135 HD13 ILE A  76      10.744  12.531  13.484  1.00  0.00           H  
ATOM   1136  N   ARG A  77       9.802   7.258  16.258  1.00 32.15           N  
ANISOU 1136  N   ARG A  77     3826   3740   4650    467   1220   -261       N  
ATOM   1137  CA  ARG A  77      10.388   5.953  16.556  1.00 32.34           C  
ANISOU 1137  CA  ARG A  77     3826   3719   4744    541   1222   -279       C  
ATOM   1138  C   ARG A  77       9.307   4.874  16.713  1.00 34.91           C  
ANISOU 1138  C   ARG A  77     4280   4022   4964    545   1171   -266       C  
ATOM   1139  O   ARG A  77       9.487   3.765  16.215  1.00 35.20           O  
ANISOU 1139  O   ARG A  77     4364   4005   5005    581   1232   -289       O  
ATOM   1140  CB  ARG A  77      11.283   6.006  17.812  1.00 35.99           C  
ANISOU 1140  CB  ARG A  77     4142   4188   5344    601   1130   -278       C  
ATOM   1141  CG  ARG A  77      12.053   4.683  18.034  1.00 52.92           C  
ANISOU 1141  CG  ARG A  77     6238   6274   7595    689   1151   -303       C  
ATOM   1142  CD  ARG A  77      13.019   4.694  19.223  1.00 64.10           C  
ANISOU 1142  CD  ARG A  77     7672   7679   9004    749   1010   -275       C  
ATOM   1143  NE  ARG A  77      12.314   4.457  20.486  1.00 78.04           N  
ANISOU 1143  NE  ARG A  77     9458   9376  10817    823   1043   -291       N  
ATOM   1144  CZ  ARG A  77      11.926   3.279  20.997  1.00 92.91           C  
ANISOU 1144  CZ  ARG A  77    11225  11223  12855    908   1037   -316       C  
ATOM   1145  NH1 ARG A  77      12.123   2.128  20.346  1.00 82.85           N1+
ANISOU 1145  NH1 ARG A  77     9982   9880  11616    976   1073   -329       N1+
ATOM   1146  NH2 ARG A  77      11.316   3.258  22.183  1.00 75.90           N1+
ANISOU 1146  NH2 ARG A  77     8915   9094  10831    925    992   -331       N1+
ATOM   1147  H   ARG A  77       9.952   8.018  16.916  1.00  0.00           H  
ATOM   1148  HA  ARG A  77      11.014   5.681  15.705  1.00  0.00           H  
ATOM   1149  HB2 ARG A  77      12.002   6.819  17.706  1.00  0.00           H  
ATOM   1150  HB3 ARG A  77      10.686   6.244  18.695  1.00  0.00           H  
ATOM   1151  HG2 ARG A  77      11.358   3.853  18.168  1.00  0.00           H  
ATOM   1152  HG3 ARG A  77      12.620   4.447  17.133  1.00  0.00           H  
ATOM   1153  HD2 ARG A  77      13.778   3.921  19.102  1.00  0.00           H  
ATOM   1154  HD3 ARG A  77      13.551   5.644  19.279  1.00  0.00           H  
ATOM   1155  HE  ARG A  77      12.069   5.307  20.991  1.00  0.00           H  
ATOM   1156 HH11 ARG A  77      12.583   2.117  19.449  1.00  0.00           H  
ATOM   1157 HH12 ARG A  77      11.794   1.256  20.737  1.00  0.00           H  
ATOM   1158 HH21 ARG A  77      11.138   4.115  22.689  1.00  0.00           H  
ATOM   1159 HH22 ARG A  77      10.907   2.398  22.535  1.00  0.00           H  
ATOM   1160  N   SER A  78       8.182   5.192  17.359  1.00 29.26           N  
ANISOU 1160  N   SER A  78     3620   3340   4159    506   1071   -232       N  
ATOM   1161  CA  SER A  78       7.072   4.261  17.575  1.00 27.80           C  
ANISOU 1161  CA  SER A  78     3545   3129   3891    499   1030   -222       C  
ATOM   1162  C   SER A  78       6.410   3.885  16.232  1.00 33.76           C  
ANISOU 1162  C   SER A  78     4415   3854   4557    460   1109   -251       C  
ATOM   1163  O   SER A  78       6.064   2.726  16.013  1.00 35.08           O  
ANISOU 1163  O   SER A  78     4649   3968   4714    484   1136   -271       O  
ATOM   1164  CB  SER A  78       6.032   4.877  18.539  1.00 26.49           C  
ANISOU 1164  CB  SER A  78     3396   3000   3668    464    923   -184       C  
ATOM   1165  OG  SER A  78       6.576   5.113  19.832  1.00 33.37           O  
ANISOU 1165  OG  SER A  78     4176   3895   4608    502    852   -164       O  
ATOM   1166  H   SER A  78       8.096   6.125  17.751  1.00  0.00           H  
ATOM   1167  HA  SER A  78       7.470   3.350  18.023  1.00  0.00           H  
ATOM   1168  HB2 SER A  78       5.625   5.807  18.142  1.00  0.00           H  
ATOM   1169  HB3 SER A  78       5.195   4.187  18.657  1.00  0.00           H  
ATOM   1170  HG  SER A  78       7.169   5.859  19.750  1.00  0.00           H  
ATOM   1171  N   TYR A  79       6.314   4.830  15.288  1.00 30.45           N  
ANISOU 1171  N   TYR A  79     4030   3464   4075    406   1143   -255       N  
ATOM   1172  CA  TYR A  79       5.848   4.571  13.927  1.00 30.62           C  
ANISOU 1172  CA  TYR A  79     4178   3456   4001    374   1207   -284       C  
ATOM   1173  C   TYR A  79       6.898   3.833  13.079  1.00 36.08           C  
ANISOU 1173  C   TYR A  79     4890   4092   4726    415   1339   -324       C  
ATOM   1174  O   TYR A  79       6.543   2.909  12.351  1.00 35.73           O  
ANISOU 1174  O   TYR A  79     4958   3999   4619    416   1374   -356       O  
ATOM   1175  CB  TYR A  79       5.512   5.906  13.240  1.00 29.69           C  
ANISOU 1175  CB  TYR A  79     4099   3375   3807    317   1211   -274       C  
ATOM   1176  CG  TYR A  79       4.209   6.543  13.680  1.00 30.28           C  
ANISOU 1176  CG  TYR A  79     4193   3486   3825    273   1090   -248       C  
ATOM   1177  CD1 TYR A  79       3.016   5.789  13.678  1.00 30.75           C  
ANISOU 1177  CD1 TYR A  79     4337   3522   3825    252   1030   -261       C  
ATOM   1178  CD2 TYR A  79       4.178   7.897  14.068  1.00 29.37           C  
ANISOU 1178  CD2 TYR A  79     4010   3424   3726    249   1042   -215       C  
ATOM   1179  CE1 TYR A  79       1.807   6.379  14.077  1.00 28.03           C  
ANISOU 1179  CE1 TYR A  79     3995   3205   3451    211    930   -242       C  
ATOM   1180  CE2 TYR A  79       2.971   8.484  14.483  1.00 29.70           C  
ANISOU 1180  CE2 TYR A  79     4064   3493   3727    212    944   -195       C  
ATOM   1181  CZ  TYR A  79       1.789   7.720  14.481  1.00 31.53           C  
ANISOU 1181  CZ  TYR A  79     4368   3701   3910    194    891   -208       C  
ATOM   1182  OH  TYR A  79       0.608   8.282  14.832  1.00 30.58           O  
ANISOU 1182  OH  TYR A  79     4248   3603   3768    157    805   -194       O  
ATOM   1183  H   TYR A  79       6.578   5.783  15.522  1.00  0.00           H  
ATOM   1184  HA  TYR A  79       4.969   3.928  13.959  1.00  0.00           H  
ATOM   1185  HB2 TYR A  79       6.335   6.615  13.349  1.00  0.00           H  
ATOM   1186  HB3 TYR A  79       5.420   5.738  12.173  1.00  0.00           H  
ATOM   1187  HD1 TYR A  79       3.010   4.756  13.368  1.00  0.00           H  
ATOM   1188  HD2 TYR A  79       5.081   8.490  14.058  1.00  0.00           H  
ATOM   1189  HE1 TYR A  79       0.892   5.809  14.059  1.00  0.00           H  
ATOM   1190  HE2 TYR A  79       2.966   9.523  14.781  1.00  0.00           H  
ATOM   1191  HH  TYR A  79       0.758   9.175  15.145  1.00  0.00           H  
ATOM   1192  N   ALA A  80       8.181   4.200  13.192  1.00 33.66           N  
ANISOU 1192  N   ALA A  80     4473   3788   4527    448   1414   -329       N  
ATOM   1193  CA  ALA A  80       9.279   3.629  12.415  1.00 35.02           C  
ANISOU 1193  CA  ALA A  80     4645   3904   4757    491   1557   -370       C  
ATOM   1194  C   ALA A  80       9.596   2.181  12.828  1.00 41.40           C  
ANISOU 1194  C   ALA A  80     5460   4657   5613    553   1549   -389       C  
ATOM   1195  O   ALA A  80       9.880   1.349  11.968  1.00 43.41           O  
ANISOU 1195  O   ALA A  80     5796   4854   5846    573   1653   -429       O  
ATOM   1196  CB  ALA A  80      10.533   4.491  12.620  1.00 35.51           C  
ANISOU 1196  CB  ALA A  80     4555   3977   4959    513   1631   -373       C  
ATOM   1197  H   ALA A  80       8.388   5.029  13.749  1.00  0.00           H  
ATOM   1198  HA  ALA A  80       9.005   3.640  11.359  1.00  0.00           H  
ATOM   1199  HB1 ALA A  80      11.373   4.105  12.041  1.00  0.00           H  
ATOM   1200  HB2 ALA A  80      10.360   5.517  12.292  1.00  0.00           H  
ATOM   1201  HB3 ALA A  80      10.839   4.520  13.665  1.00  0.00           H  
ATOM   1202  N   THR A  81       9.521   1.874  14.129  1.00 37.37           N  
ANISOU 1202  N   THR A  81     4880   4159   5159    586   1430   -361       N  
ATOM   1203  CA  THR A  81       9.635   0.513  14.671  1.00 38.16           C  
ANISOU 1203  CA  THR A  81     4988   4202   5311    652   1411   -369       C  
ATOM   1204  C   THR A  81       8.300  -0.255  14.545  1.00 42.26           C  
ANISOU 1204  C   THR A  81     5643   4692   5723    622   1350   -365       C  
ATOM   1205  O   THR A  81       8.295  -1.485  14.570  1.00 43.14           O  
ANISOU 1205  O   THR A  81     5793   4739   5858    667   1359   -379       O  
ATOM   1206  CB  THR A  81      10.104   0.553  16.156  1.00 45.25           C  
ANISOU 1206  CB  THR A  81     5750   5112   6332    716   1318   -341       C  
ATOM   1207  CG2 THR A  81      11.501   1.168  16.333  1.00 42.15           C  
ANISOU 1207  CG2 THR A  81     5202   4737   6076    749   1367   -356       C  
ATOM   1208  OG1 THR A  81       9.206   1.204  17.041  1.00 49.27           O  
ANISOU 1208  OG1 THR A  81     6265   5672   6785    680   1190   -295       O  
ATOM   1209  H   THR A  81       9.329   2.623  14.787  1.00  0.00           H  
ATOM   1210  HA  THR A  81      10.379  -0.040  14.094  1.00  0.00           H  
ATOM   1211  HB  THR A  81      10.163  -0.480  16.504  1.00  0.00           H  
ATOM   1212  HG1 THR A  81       9.211   2.139  16.839  1.00  0.00           H  
ATOM   1213 HG21 THR A  81      11.817   1.127  17.376  1.00  0.00           H  
ATOM   1214 HG22 THR A  81      12.240   0.621  15.747  1.00  0.00           H  
ATOM   1215 HG23 THR A  81      11.541   2.208  16.012  1.00  0.00           H  
ATOM   1216  N   GLY A  82       7.179   0.455  14.364  1.00 36.32           N  
ANISOU 1216  N   GLY A  82     4951   3982   4869    548   1286   -348       N  
ATOM   1217  CA  GLY A  82       5.861  -0.109  14.112  1.00 35.40           C  
ANISOU 1217  CA  GLY A  82     4944   3836   4671    510   1231   -352       C  
ATOM   1218  C   GLY A  82       5.139  -0.607  15.367  1.00 41.00           C  
ANISOU 1218  C   GLY A  82     5630   4547   5401    513   1128   -310       C  
ATOM   1219  O   GLY A  82       4.184  -1.371  15.240  1.00 41.31           O  
ANISOU 1219  O   GLY A  82     5750   4546   5398    484   1098   -316       O  
ATOM   1220  H   GLY A  82       7.245   1.462  14.380  1.00  0.00           H  
ATOM   1221  HA2 GLY A  82       5.244   0.660  13.647  1.00  0.00           H  
ATOM   1222  HA3 GLY A  82       5.934  -0.926  13.393  1.00  0.00           H  
ATOM   1223  N   ASN A  83       5.554  -0.185  16.569  1.00 37.14           N  
ANISOU 1223  N   ASN A  83     5039   4098   4974    546   1075   -269       N  
ATOM   1224  CA  ASN A  83       4.913  -0.516  17.840  1.00 38.36           C  
ANISOU 1224  CA  ASN A  83     5194   4249   5132    552    985   -225       C  
ATOM   1225  C   ASN A  83       5.216   0.571  18.876  1.00 41.22           C  
ANISOU 1225  C   ASN A  83     5465   4676   5522    561    915   -185       C  
ATOM   1226  O   ASN A  83       6.228   1.263  18.779  1.00 41.70           O  
ANISOU 1226  O   ASN A  83     5439   4775   5631    578    933   -194       O  
ATOM   1227  CB  ASN A  83       5.319  -1.938  18.301  1.00 45.27           C  
ANISOU 1227  CB  ASN A  83     6097   5046   6059    624    989   -220       C  
ATOM   1228  CG  ASN A  83       4.436  -2.482  19.428  1.00 76.10           C  
ANISOU 1228  CG  ASN A  83     9923   8930  10062    712   1026   -234       C  
ATOM   1229  ND2 ASN A  83       4.988  -3.299  20.316  1.00 70.98           N  
ANISOU 1229  ND2 ASN A  83     9316   8200   9453    772   1055   -246       N  
ATOM   1230  OD1 ASN A  83       3.265  -2.128  19.529  1.00 72.98           O  
ANISOU 1230  OD1 ASN A  83     9425   8583   9719    728   1030   -237       O  
ATOM   1231  H   ASN A  83       6.290   0.514  16.615  1.00  0.00           H  
ATOM   1232  HA  ASN A  83       3.835  -0.491  17.667  1.00  0.00           H  
ATOM   1233  HB2 ASN A  83       5.239  -2.641  17.472  1.00  0.00           H  
ATOM   1234  HB3 ASN A  83       6.365  -1.940  18.612  1.00  0.00           H  
ATOM   1235 HD21 ASN A  83       5.961  -3.554  20.257  1.00  0.00           H  
ATOM   1236 HD22 ASN A  83       4.428  -3.615  21.095  1.00  0.00           H  
ATOM   1237  N   TRP A  84       4.364   0.691  19.899  1.00 35.77           N  
ANISOU 1237  N   TRP A  84     4799   3989   4802    547    843   -146       N  
ATOM   1238  CA  TRP A  84       4.642   1.468  21.102  1.00 34.61           C  
ANISOU 1238  CA  TRP A  84     4591   3893   4668    559    770   -110       C  
ATOM   1239  C   TRP A  84       5.481   0.574  22.030  1.00 37.88           C  
ANISOU 1239  C   TRP A  84     4994   4264   5135    649    726    -89       C  
ATOM   1240  O   TRP A  84       5.134  -0.585  22.240  1.00 37.46           O  
ANISOU 1240  O   TRP A  84     5020   4145   5067    671    728    -74       O  
ATOM   1241  CB  TRP A  84       3.308   1.789  21.810  1.00 33.02           C  
ANISOU 1241  CB  TRP A  84     4439   3708   4398    499    728    -81       C  
ATOM   1242  CG  TRP A  84       3.435   2.659  23.024  1.00 33.33           C  
ANISOU 1242  CG  TRP A  84     4437   3791   4436    513    657    -47       C  
ATOM   1243  CD1 TRP A  84       3.222   2.277  24.306  1.00 36.02           C  
ANISOU 1243  CD1 TRP A  84     4823   4107   4754    542    606     -8       C  
ATOM   1244  CD2 TRP A  84       3.855   4.055  23.087  1.00 32.74           C  
ANISOU 1244  CD2 TRP A  84     4276   3783   4379    501    632    -53       C  
ATOM   1245  CE2 TRP A  84       3.870   4.454  24.453  1.00 36.17           C  
ANISOU 1245  CE2 TRP A  84     4707   4233   4802    524    556    -22       C  
ATOM   1246  CE3 TRP A  84       4.252   5.024  22.134  1.00 33.98           C  
ANISOU 1246  CE3 TRP A  84     4371   3981   4558    473    672    -82       C  
ATOM   1247  NE1 TRP A  84       3.481   3.337  25.152  1.00 35.08           N  
ANISOU 1247  NE1 TRP A  84     4657   4039   4632    550    543      7       N  
ATOM   1248  CZ2 TRP A  84       4.262   5.734  24.853  1.00 35.65           C  
ANISOU 1248  CZ2 TRP A  84     4569   4225   4752    515    511    -24       C  
ATOM   1249  CZ3 TRP A  84       4.663   6.315  22.527  1.00 35.41           C  
ANISOU 1249  CZ3 TRP A  84     4477   4215   4762    463    637    -79       C  
ATOM   1250  CH2 TRP A  84       4.667   6.671  23.889  1.00 35.81           C  
ANISOU 1250  CH2 TRP A  84     4517   4282   4806    482    553    -53       C  
ATOM   1251  H   TRP A  84       3.644  -0.020  19.972  1.00  0.00           H  
ATOM   1252  HA  TRP A  84       5.173   2.390  20.852  1.00  0.00           H  
ATOM   1253  HB2 TRP A  84       2.640   2.302  21.118  1.00  0.00           H  
ATOM   1254  HB3 TRP A  84       2.796   0.867  22.092  1.00  0.00           H  
ATOM   1255  HD1 TRP A  84       2.914   1.286  24.608  1.00  0.00           H  
ATOM   1256  HE1 TRP A  84       3.404   3.304  26.169  1.00  0.00           H  
ATOM   1257  HE3 TRP A  84       4.255   4.765  21.085  1.00  0.00           H  
ATOM   1258  HZ2 TRP A  84       4.320   5.958  25.901  1.00  0.00           H  
ATOM   1259  HZ3 TRP A  84       4.985   7.021  21.774  1.00  0.00           H  
ATOM   1260  HH2 TRP A  84       5.009   7.639  24.217  1.00  0.00           H  
ATOM   1261  N   THR A  85       6.584   1.094  22.571  1.00 33.98           N  
ANISOU 1261  N   THR A  85     4403   3798   4712    703    684    -89       N  
ATOM   1262  CA  THR A  85       7.455   0.367  23.503  1.00 33.31           C  
ANISOU 1262  CA  THR A  85     4304   3669   4685    801    620    -72       C  
ATOM   1263  C   THR A  85       7.812   1.214  24.707  1.00 34.98           C  
ANISOU 1263  C   THR A  85     4467   3920   4903    827    509    -47       C  
ATOM   1264  O   THR A  85       8.555   0.730  25.555  1.00 34.48           O  
ANISOU 1264  O   THR A  85     4395   3823   4884    913    430    -33       O  
ATOM   1265  CB  THR A  85       8.791  -0.055  22.809  1.00 38.29           C  
ANISOU 1265  CB  THR A  85     4844   4272   5433    867    666   -113       C  
ATOM   1266  CG2 THR A  85       8.605  -1.024  21.663  1.00 36.48           C  
ANISOU 1266  CG2 THR A  85     4674   3988   5198    858    776   -142       C  
ATOM   1267  OG1 THR A  85       9.480   1.108  22.369  1.00 38.94           O  
ANISOU 1267  OG1 THR A  85     4807   4413   5577    845    685   -142       O  
ATOM   1268  H   THR A  85       6.881   2.009  22.265  1.00  0.00           H  
ATOM   1269  HA  THR A  85       6.982  -0.528  23.911  1.00  0.00           H  
ATOM   1270  HB  THR A  85       9.439  -0.552  23.533  1.00  0.00           H  
ATOM   1271  HG1 THR A  85       9.003   1.482  21.625  1.00  0.00           H  
ATOM   1272 HG21 THR A  85       9.562  -1.311  21.226  1.00  0.00           H  
ATOM   1273 HG22 THR A  85       8.104  -1.934  21.995  1.00  0.00           H  
ATOM   1274 HG23 THR A  85       7.998  -0.581  20.875  1.00  0.00           H  
ATOM   1275  N   TYR A  86       7.304   2.449  24.798  1.00 29.11           N  
ANISOU 1275  N   TYR A  86     3698   3245   4120    758    496    -46       N  
ATOM   1276  CA  TYR A  86       7.730   3.447  25.772  1.00 27.95           C  
ANISOU 1276  CA  TYR A  86     3499   3137   3983    778    393    -34       C  
ATOM   1277  C   TYR A  86       6.979   3.340  27.113  1.00 33.06           C  
ANISOU 1277  C   TYR A  86     4255   3767   4539    792    315     12       C  
ATOM   1278  O   TYR A  86       7.340   4.042  28.056  1.00 34.36           O  
ANISOU 1278  O   TYR A  86     4398   3951   4708    828    214     20       O  
ATOM   1279  CB  TYR A  86       7.502   4.839  25.151  1.00 28.20           C  
ANISOU 1279  CB  TYR A  86     3455   3239   4020    704    416    -56       C  
ATOM   1280  CG  TYR A  86       8.618   5.329  24.250  1.00 28.91           C  
ANISOU 1280  CG  TYR A  86     3430   3342   4214    703    483   -100       C  
ATOM   1281  CD1 TYR A  86       9.829   5.765  24.824  1.00 30.29           C  
ANISOU 1281  CD1 TYR A  86     3479   3523   4508    754    432   -125       C  
ATOM   1282  CD2 TYR A  86       8.446   5.384  22.851  1.00 29.29           C  
ANISOU 1282  CD2 TYR A  86     3496   3389   4242    651    601   -120       C  
ATOM   1283  CE1 TYR A  86      10.853   6.281  24.012  1.00 30.67           C  
ANISOU 1283  CE1 TYR A  86     3414   3572   4666    749    517   -168       C  
ATOM   1284  CE2 TYR A  86       9.478   5.887  22.037  1.00 28.69           C  
ANISOU 1284  CE2 TYR A  86     3333   3314   4253    650    686   -158       C  
ATOM   1285  CZ  TYR A  86      10.675   6.350  22.620  1.00 36.36           C  
ANISOU 1285  CZ  TYR A  86     4171   4290   5354    696    654   -182       C  
ATOM   1286  OH  TYR A  86      11.666   6.861  21.836  1.00 39.43           O  
ANISOU 1286  OH  TYR A  86     4468   4671   5842    691    758   -221       O  
ATOM   1287  H   TYR A  86       6.614   2.728  24.119  1.00  0.00           H  
ATOM   1288  HA  TYR A  86       8.791   3.322  25.999  1.00  0.00           H  
ATOM   1289  HB2 TYR A  86       6.591   4.825  24.566  1.00  0.00           H  
ATOM   1290  HB3 TYR A  86       7.355   5.600  25.914  1.00  0.00           H  
ATOM   1291  HD1 TYR A  86       9.972   5.722  25.893  1.00  0.00           H  
ATOM   1292  HD2 TYR A  86       7.521   5.056  22.395  1.00  0.00           H  
ATOM   1293  HE1 TYR A  86      11.768   6.626  24.472  1.00  0.00           H  
ATOM   1294  HE2 TYR A  86       9.343   5.923  20.966  1.00  0.00           H  
ATOM   1295  HH  TYR A  86      12.350   7.285  22.339  1.00  0.00           H  
ATOM   1296  N   GLY A  87       5.982   2.456  27.250  1.00 29.31           N  
ANISOU 1296  N   GLY A  87     3900   3250   3987    767    362     41       N  
ATOM   1297  CA  GLY A  87       5.326   2.227  28.534  1.00 28.22           C  
ANISOU 1297  CA  GLY A  87     3879   3081   3761    781    313     88       C  
ATOM   1298  C   GLY A  87       4.120   3.096  28.820  1.00 32.13           C  
ANISOU 1298  C   GLY A  87     4414   3614   4179    698    339    101       C  
ATOM   1299  O   GLY A  87       3.772   3.987  28.032  1.00 31.56           O  
ANISOU 1299  O   GLY A  87     4272   3597   4120    629    378     74       O  
ATOM   1300  H   GLY A  87       5.634   1.965  26.438  1.00  0.00           H  
ATOM   1301  HA2 GLY A  87       5.007   1.198  28.519  1.00  0.00           H  
ATOM   1302  HA3 GLY A  87       6.049   2.269  29.343  1.00  0.00           H  
ATOM   1303  N   ASP A  88       3.507   2.870  29.988  1.00 29.94           N  
ANISOU 1303  N   ASP A  88     4253   3300   3821    709    317    144       N  
ATOM   1304  CA  ASP A  88       2.269   3.537  30.382  1.00 29.92           C  
ANISOU 1304  CA  ASP A  88     4301   3317   3751    636    358    158       C  
ATOM   1305  C   ASP A  88       2.385   5.022  30.690  1.00 33.28           C  
ANISOU 1305  C   ASP A  88     4664   3814   4166    612    308    142       C  
ATOM   1306  O   ASP A  88       1.521   5.756  30.237  1.00 33.97           O  
ANISOU 1306  O   ASP A  88     4720   3938   4248    536    360    129       O  
ATOM   1307  CB  ASP A  88       1.547   2.816  31.525  1.00 30.56           C  
ANISOU 1307  CB  ASP A  88     4538   3326   3749    651    379    208       C  
ATOM   1308  CG  ASP A  88       2.351   2.403  32.737  1.00 43.22           C  
ANISOU 1308  CG  ASP A  88     6234   4884   5302    750    286    242       C  
ATOM   1309  OD1 ASP A  88       3.440   2.979  32.962  1.00 44.12           O  
ANISOU 1309  OD1 ASP A  88     6282   5037   5445    805    178    224       O  
ATOM   1310  OD2 ASP A  88       1.873   1.535  33.488  1.00 48.76           O1-
ANISOU 1310  OD2 ASP A  88     7080   5507   5939    771    319    287       O1-
ATOM   1311  H   ASP A  88       3.853   2.165  30.624  1.00  0.00           H  
ATOM   1312  HA  ASP A  88       1.604   3.453  29.519  1.00  0.00           H  
ATOM   1313  HB2 ASP A  88       0.741   3.449  31.899  1.00  0.00           H  
ATOM   1314  HB3 ASP A  88       1.036   1.950  31.148  1.00  0.00           H  
ATOM   1315  N   VAL A  89       3.402   5.467  31.440  1.00 30.74           N  
ANISOU 1315  N   VAL A  89     4324   3509   3849    675    202    139       N  
ATOM   1316  CA  VAL A  89       3.567   6.881  31.833  1.00 31.12           C  
ANISOU 1316  CA  VAL A  89     4321   3616   3889    653    145    120       C  
ATOM   1317  C   VAL A  89       3.719   7.767  30.586  1.00 33.30           C  
ANISOU 1317  C   VAL A  89     4456   3954   4242    593    185     79       C  
ATOM   1318  O   VAL A  89       3.031   8.780  30.471  1.00 30.66           O  
ANISOU 1318  O   VAL A  89     4104   3658   3887    531    213     71       O  
ATOM   1319  CB  VAL A  89       4.731   7.071  32.865  1.00 36.00           C  
ANISOU 1319  CB  VAL A  89     4943   4228   4506    739      3    116       C  
ATOM   1320  CG1 VAL A  89       5.004   8.555  33.160  1.00 35.47           C  
ANISOU 1320  CG1 VAL A  89     4808   4219   4449    711    -59     85       C  
ATOM   1321  CG2 VAL A  89       4.431   6.328  34.166  1.00 35.99           C  
ANISOU 1321  CG2 VAL A  89     5118   4161   4396    796    -35    164       C  
ATOM   1322  H   VAL A  89       4.059   4.803  31.827  1.00  0.00           H  
ATOM   1323  HA  VAL A  89       2.639   7.182  32.324  1.00  0.00           H  
ATOM   1324  HB  VAL A  89       5.639   6.656  32.439  1.00  0.00           H  
ATOM   1325 HG11 VAL A  89       5.763   8.665  33.935  1.00  0.00           H  
ATOM   1326 HG12 VAL A  89       5.372   9.078  32.278  1.00  0.00           H  
ATOM   1327 HG13 VAL A  89       4.104   9.066  33.503  1.00  0.00           H  
ATOM   1328 HG21 VAL A  89       5.241   6.456  34.884  1.00  0.00           H  
ATOM   1329 HG22 VAL A  89       3.517   6.698  34.631  1.00  0.00           H  
ATOM   1330 HG23 VAL A  89       4.311   5.259  34.013  1.00  0.00           H  
ATOM   1331  N   LEU A  90       4.568   7.344  29.639  1.00 29.43           N  
ANISOU 1331  N   LEU A  90     3879   3464   3840    616    197     55       N  
ATOM   1332  CA  LEU A  90       4.830   8.078  28.405  1.00 29.75           C  
ANISOU 1332  CA  LEU A  90     3807   3549   3947    567    249     19       C  
ATOM   1333  C   LEU A  90       3.657   8.014  27.417  1.00 34.20           C  
ANISOU 1333  C   LEU A  90     4401   4117   4478    493    348     21       C  
ATOM   1334  O   LEU A  90       3.563   8.864  26.532  1.00 33.80           O  
ANISOU 1334  O   LEU A  90     4295   4107   4443    440    382      2       O  
ATOM   1335  CB  LEU A  90       6.121   7.557  27.743  1.00 29.28           C  
ANISOU 1335  CB  LEU A  90     3652   3480   3994    616    245    -10       C  
ATOM   1336  CG  LEU A  90       7.413   7.923  28.513  1.00 33.53           C  
ANISOU 1336  CG  LEU A  90     4106   4028   4604    674    134    -30       C  
ATOM   1337  CD1 LEU A  90       8.648   7.296  27.855  1.00 31.95           C  
ANISOU 1337  CD1 LEU A  90     3808   3804   4529    735    135    -59       C  
ATOM   1338  CD2 LEU A  90       7.624   9.444  28.634  1.00 34.54           C  
ANISOU 1338  CD2 LEU A  90     4158   4212   4755    618    117    -54       C  
ATOM   1339  H   LEU A  90       5.055   6.474  29.786  1.00  0.00           H  
ATOM   1340  HA  LEU A  90       4.959   9.122  28.652  1.00  0.00           H  
ATOM   1341  HB2 LEU A  90       6.051   6.474  27.630  1.00  0.00           H  
ATOM   1342  HB3 LEU A  90       6.201   7.958  26.730  1.00  0.00           H  
ATOM   1343  HG  LEU A  90       7.343   7.515  29.522  1.00  0.00           H  
ATOM   1344 HD11 LEU A  90       9.561   7.561  28.390  1.00  0.00           H  
ATOM   1345 HD12 LEU A  90       8.590   6.211  27.850  1.00  0.00           H  
ATOM   1346 HD13 LEU A  90       8.761   7.634  26.825  1.00  0.00           H  
ATOM   1347 HD21 LEU A  90       8.595   9.673  29.073  1.00  0.00           H  
ATOM   1348 HD22 LEU A  90       7.583   9.929  27.658  1.00  0.00           H  
ATOM   1349 HD23 LEU A  90       6.880   9.916  29.275  1.00  0.00           H  
ATOM   1350  N   CYS A  91       2.746   7.038  27.565  1.00 31.51           N  
ANISOU 1350  N   CYS A  91     4151   3730   4091    488    388     43       N  
ATOM   1351  CA  CYS A  91       1.521   6.970  26.773  1.00 32.40           C  
ANISOU 1351  CA  CYS A  91     4292   3841   4180    418    462     39       C  
ATOM   1352  C   CYS A  91       0.611   8.121  27.198  1.00 32.86           C  
ANISOU 1352  C   CYS A  91     4351   3934   4199    364    457     45       C  
ATOM   1353  O   CYS A  91       0.245   8.947  26.364  1.00 31.86           O  
ANISOU 1353  O   CYS A  91     4185   3839   4081    311    484     28       O  
ATOM   1354  CB  CYS A  91       0.788   5.623  26.953  1.00 34.49           C  
ANISOU 1354  CB  CYS A  91     4648   4038   4419    421    502     58       C  
ATOM   1355  SG  CYS A  91      -0.851   5.546  26.170  1.00 39.36           S  
ANISOU 1355  SG  CYS A  91     5290   4646   5020    330    571     47       S  
ATOM   1356  H   CYS A  91       2.871   6.378  28.321  1.00  0.00           H  
ATOM   1357  HA  CYS A  91       1.769   7.097  25.717  1.00  0.00           H  
ATOM   1358  HB2 CYS A  91       1.399   4.812  26.558  1.00  0.00           H  
ATOM   1359  HB3 CYS A  91       0.631   5.399  28.004  1.00  0.00           H  
ATOM   1360  N   ILE A  92       0.295   8.207  28.498  1.00 27.36           N  
ANISOU 1360  N   ILE A  92     3714   3226   3457    382    425     71       N  
ATOM   1361  CA  ILE A  92      -0.572   9.240  29.051  1.00 27.90           C  
ANISOU 1361  CA  ILE A  92     3794   3317   3489    339    431     76       C  
ATOM   1362  C   ILE A  92       0.043  10.633  28.833  1.00 30.62           C  
ANISOU 1362  C   ILE A  92     4053   3721   3860    325    391     53       C  
ATOM   1363  O   ILE A  92      -0.694  11.536  28.432  1.00 29.05           O  
ANISOU 1363  O   ILE A  92     3825   3549   3665    271    418     43       O  
ATOM   1364  CB  ILE A  92      -0.882   8.950  30.546  1.00 31.13           C  
ANISOU 1364  CB  ILE A  92     4309   3689   3832    368    418    108       C  
ATOM   1365  CG1 ILE A  92      -1.633   7.607  30.720  1.00 32.50           C  
ANISOU 1365  CG1 ILE A  92     4575   3791   3984    369    482    135       C  
ATOM   1366  CG2 ILE A  92      -1.691  10.089  31.216  1.00 31.35           C  
ANISOU 1366  CG2 ILE A  92     4347   3740   3827    328    431    107       C  
ATOM   1367  CD1 ILE A  92      -1.618   7.094  32.167  1.00 48.58           C  
ANISOU 1367  CD1 ILE A  92     6744   5773   5942    418    471    175       C  
ATOM   1368  H   ILE A  92       0.701   7.536  29.141  1.00  0.00           H  
ATOM   1369  HA  ILE A  92      -1.513   9.213  28.497  1.00  0.00           H  
ATOM   1370  HB  ILE A  92       0.074   8.874  31.068  1.00  0.00           H  
ATOM   1371 HG12 ILE A  92      -2.663   7.712  30.375  1.00  0.00           H  
ATOM   1372 HG13 ILE A  92      -1.192   6.829  30.096  1.00  0.00           H  
ATOM   1373 HG21 ILE A  92      -1.890   9.892  32.268  1.00  0.00           H  
ATOM   1374 HG22 ILE A  92      -1.164  11.042  31.196  1.00  0.00           H  
ATOM   1375 HG23 ILE A  92      -2.653  10.236  30.726  1.00  0.00           H  
ATOM   1376 HD11 ILE A  92      -2.232   6.206  32.270  1.00  0.00           H  
ATOM   1377 HD12 ILE A  92      -0.605   6.840  32.483  1.00  0.00           H  
ATOM   1378 HD13 ILE A  92      -2.019   7.817  32.875  1.00  0.00           H  
ATOM   1379  N   SER A  93       1.361  10.817  29.043  1.00 26.93           N  
ANISOU 1379  N   SER A  93     3545   3268   3420    373    324     43       N  
ATOM   1380  CA  SER A  93       1.974  12.127  28.832  1.00 27.92           C  
ANISOU 1380  CA  SER A  93     3586   3440   3584    357    289     18       C  
ATOM   1381  C   SER A  93       1.958  12.536  27.356  1.00 31.07           C  
ANISOU 1381  C   SER A  93     3915   3863   4029    311    348     -1       C  
ATOM   1382  O   SER A  93       1.555  13.666  27.066  1.00 30.88           O  
ANISOU 1382  O   SER A  93     3863   3867   4003    266    359     -9       O  
ATOM   1383  CB  SER A  93       3.366  12.220  29.458  1.00 31.16           C  
ANISOU 1383  CB  SER A  93     3952   3851   4035    416    201      3       C  
ATOM   1384  OG  SER A  93       4.311  11.406  28.800  1.00 45.08           O  
ANISOU 1384  OG  SER A  93     5661   5600   5866    454    207     -9       O  
ATOM   1385  H   SER A  93       1.946  10.090  29.437  1.00  0.00           H  
ATOM   1386  HA  SER A  93       1.350  12.843  29.366  1.00  0.00           H  
ATOM   1387  HB2 SER A  93       3.725  13.248  29.418  1.00  0.00           H  
ATOM   1388  HB3 SER A  93       3.329  11.937  30.510  1.00  0.00           H  
ATOM   1389  HG  SER A  93       4.731  11.918  28.098  1.00  0.00           H  
ATOM   1390  N   ASN A  94       2.273  11.656  26.397  1.00 26.09           N  
ANISOU 1390  N   ASN A  94     3273   3214   3427    322    390     -8       N  
ATOM   1391  CA  ASN A  94       2.161  12.015  24.978  1.00 25.68           C  
ANISOU 1391  CA  ASN A  94     3186   3176   3397    282    451    -25       C  
ATOM   1392  C   ASN A  94       0.697  12.240  24.562  1.00 28.74           C  
ANISOU 1392  C   ASN A  94     3620   3565   3736    228    482    -18       C  
ATOM   1393  O   ASN A  94       0.404  13.254  23.933  1.00 27.68           O  
ANISOU 1393  O   ASN A  94     3464   3454   3601    190    499    -26       O  
ATOM   1394  CB  ASN A  94       2.849  10.979  24.066  1.00 25.71           C  
ANISOU 1394  CB  ASN A  94     3185   3152   3433    310    495    -38       C  
ATOM   1395  CG  ASN A  94       4.376  11.064  24.082  1.00 47.30           C  
ANISOU 1395  CG  ASN A  94     5841   5883   6247    359    482    -56       C  
ATOM   1396  ND2 ASN A  94       5.052  10.085  23.496  1.00 48.60           N  
ANISOU 1396  ND2 ASN A  94     6006   6015   6444    396    517    -66       N  
ATOM   1397  OD1 ASN A  94       4.963  11.998  24.618  1.00 44.55           O  
ANISOU 1397  OD1 ASN A  94     5425   5558   5943    363    442    -66       O  
ATOM   1398  H   ASN A  94       2.604  10.731  26.653  1.00  0.00           H  
ATOM   1399  HA  ASN A  94       2.654  12.978  24.828  1.00  0.00           H  
ATOM   1400  HB2 ASN A  94       2.547   9.977  24.358  1.00  0.00           H  
ATOM   1401  HB3 ASN A  94       2.537  11.125  23.032  1.00  0.00           H  
ATOM   1402 HD21 ASN A  94       4.561   9.319  23.064  1.00  0.00           H  
ATOM   1403 HD22 ASN A  94       6.059  10.076  23.584  1.00  0.00           H  
ATOM   1404  N   ARG A  95      -0.241  11.371  24.976  1.00 25.13           N  
ANISOU 1404  N   ARG A  95     3225   3078   3245    224    490     -4       N  
ATOM   1405  CA  ARG A  95      -1.674  11.500  24.664  1.00 25.86           C  
ANISOU 1405  CA  ARG A  95     3343   3167   3317    173    511     -5       C  
ATOM   1406  C   ARG A  95      -2.275  12.807  25.209  1.00 28.03           C  
ANISOU 1406  C   ARG A  95     3593   3472   3583    147    489      0       C  
ATOM   1407  O   ARG A  95      -3.116  13.418  24.554  1.00 25.97           O  
ANISOU 1407  O   ARG A  95     3320   3224   3324    109    494     -8       O  
ATOM   1408  CB  ARG A  95      -2.460  10.285  25.206  1.00 26.22           C  
ANISOU 1408  CB  ARG A  95     3446   3166   3349    170    531      6       C  
ATOM   1409  CG  ARG A  95      -2.168   8.959  24.475  1.00 28.74           C  
ANISOU 1409  CG  ARG A  95     3795   3447   3679    184    558     -4       C  
ATOM   1410  CD  ARG A  95      -2.920   8.789  23.148  1.00 25.68           C  
ANISOU 1410  CD  ARG A  95     3409   3054   3294    139    574    -31       C  
ATOM   1411  NE  ARG A  95      -2.418   7.619  22.418  1.00 31.54           N  
ANISOU 1411  NE  ARG A  95     4187   3756   4041    155    600    -47       N  
ATOM   1412  CZ  ARG A  95      -2.571   7.368  21.111  1.00 39.32           C  
ANISOU 1412  CZ  ARG A  95     5190   4732   5017    133    611    -77       C  
ATOM   1413  NH1 ARG A  95      -3.184   8.247  20.309  1.00 30.44           N1+
ANISOU 1413  NH1 ARG A  95     4105   3565   3895    152    640    -95       N1+
ATOM   1414  NH2 ARG A  95      -2.110   6.218  20.611  1.00 29.93           N1+
ANISOU 1414  NH2 ARG A  95     3990   3570   3812     97    590    -91       N1+
ATOM   1415  H   ARG A  95       0.052  10.578  25.544  1.00  0.00           H  
ATOM   1416  HA  ARG A  95      -1.784  11.547  23.580  1.00  0.00           H  
ATOM   1417  HB2 ARG A  95      -2.233  10.166  26.266  1.00  0.00           H  
ATOM   1418  HB3 ARG A  95      -3.531  10.485  25.157  1.00  0.00           H  
ATOM   1419  HG2 ARG A  95      -1.101   8.856  24.296  1.00  0.00           H  
ATOM   1420  HG3 ARG A  95      -2.429   8.126  25.128  1.00  0.00           H  
ATOM   1421  HD2 ARG A  95      -3.991   8.673  23.305  1.00  0.00           H  
ATOM   1422  HD3 ARG A  95      -2.786   9.675  22.532  1.00  0.00           H  
ATOM   1423  HE  ARG A  95      -1.974   6.919  22.998  1.00  0.00           H  
ATOM   1424 HH11 ARG A  95      -3.529   9.118  20.686  1.00  0.00           H  
ATOM   1425 HH12 ARG A  95      -3.297   8.076  19.319  1.00  0.00           H  
ATOM   1426 HH21 ARG A  95      -1.683   5.520  21.202  1.00  0.00           H  
ATOM   1427 HH22 ARG A  95      -2.331   5.936  19.660  1.00  0.00           H  
ATOM   1428  N   TYR A  96      -1.804  13.264  26.374  1.00 24.86           N  
ANISOU 1428  N   TYR A  96     3194   3078   3173    172    459     11       N  
ATOM   1429  CA  TYR A  96      -2.115  14.574  26.926  1.00 24.59           C  
ANISOU 1429  CA  TYR A  96     3147   3067   3130    152    441     11       C  
ATOM   1430  C   TYR A  96      -1.528  15.695  26.047  1.00 27.46           C  
ANISOU 1430  C   TYR A  96     3452   3462   3520    132    434     -3       C  
ATOM   1431  O   TYR A  96      -2.275  16.549  25.569  1.00 26.91           O  
ANISOU 1431  O   TYR A  96     3373   3400   3450     97    444     -6       O  
ATOM   1432  CB  TYR A  96      -1.564  14.654  28.368  1.00 25.60           C  
ANISOU 1432  CB  TYR A  96     3305   3190   3231    188    401     19       C  
ATOM   1433  CG  TYR A  96      -1.671  16.020  29.026  1.00 29.68           C  
ANISOU 1433  CG  TYR A  96     3806   3730   3743    170    380     10       C  
ATOM   1434  CD1 TYR A  96      -2.935  16.584  29.285  1.00 31.65           C  
ANISOU 1434  CD1 TYR A  96     4083   3970   3972    142    413     15       C  
ATOM   1435  CD2 TYR A  96      -0.505  16.755  29.328  1.00 30.51           C  
ANISOU 1435  CD2 TYR A  96     3859   3859   3874    178    333     -7       C  
ATOM   1436  CE1 TYR A  96      -3.030  17.883  29.812  1.00 32.14           C  
ANISOU 1436  CE1 TYR A  96     4132   4046   4032    127    399      4       C  
ATOM   1437  CE2 TYR A  96      -0.603  18.053  29.863  1.00 31.61           C  
ANISOU 1437  CE2 TYR A  96     3985   4013   4012    157    317    -19       C  
ATOM   1438  CZ  TYR A  96      -1.867  18.621  30.104  1.00 40.03           C  
ANISOU 1438  CZ  TYR A  96     5091   5070   5050    134    349    -12       C  
ATOM   1439  OH  TYR A  96      -1.958  19.877  30.625  1.00 36.35           O  
ANISOU 1439  OH  TYR A  96     4616   4611   4583    119    334    -26       O  
ATOM   1440  H   TYR A  96      -1.131  12.690  26.871  1.00  0.00           H  
ATOM   1441  HA  TYR A  96      -3.199  14.692  26.951  1.00  0.00           H  
ATOM   1442  HB2 TYR A  96      -2.086  13.935  28.995  1.00  0.00           H  
ATOM   1443  HB3 TYR A  96      -0.521  14.345  28.388  1.00  0.00           H  
ATOM   1444  HD1 TYR A  96      -3.834  16.031  29.066  1.00  0.00           H  
ATOM   1445  HD2 TYR A  96       0.471  16.334  29.142  1.00  0.00           H  
ATOM   1446  HE1 TYR A  96      -4.000  18.310  29.986  1.00  0.00           H  
ATOM   1447  HE2 TYR A  96       0.293  18.615  30.086  1.00  0.00           H  
ATOM   1448  HH  TYR A  96      -2.859  20.142  30.838  1.00  0.00           H  
ATOM   1449  N   VAL A  97      -0.203  15.690  25.844  1.00 24.57           N  
ANISOU 1449  N   VAL A  97     3045   3106   3184    156    420    -13       N  
ATOM   1450  CA  VAL A  97       0.560  16.756  25.200  1.00 24.34           C  
ANISOU 1450  CA  VAL A  97     2961   3097   3191    137    426    -26       C  
ATOM   1451  C   VAL A  97       0.138  17.023  23.745  1.00 29.27           C  
ANISOU 1451  C   VAL A  97     3597   3719   3803    102    473    -26       C  
ATOM   1452  O   VAL A  97       0.017  18.192  23.372  1.00 28.00           O  
ANISOU 1452  O   VAL A  97     3424   3569   3646     75    478    -26       O  
ATOM   1453  CB  VAL A  97       2.076  16.450  25.338  1.00 28.30           C  
ANISOU 1453  CB  VAL A  97     3404   3598   3749    169    415    -42       C  
ATOM   1454  CG1 VAL A  97       2.979  17.297  24.430  1.00 28.64           C  
ANISOU 1454  CG1 VAL A  97     3392   3649   3841    142    456    -56       C  
ATOM   1455  CG2 VAL A  97       2.549  16.636  26.792  1.00 27.60           C  
ANISOU 1455  CG2 VAL A  97     3303   3512   3671    201    340    -49       C  
ATOM   1456  H   VAL A  97       0.333  14.910  26.215  1.00  0.00           H  
ATOM   1457  HA  VAL A  97       0.348  17.677  25.747  1.00  0.00           H  
ATOM   1458  HB  VAL A  97       2.240  15.408  25.058  1.00  0.00           H  
ATOM   1459 HG11 VAL A  97       4.027  17.101  24.652  1.00  0.00           H  
ATOM   1460 HG12 VAL A  97       2.826  17.069  23.376  1.00  0.00           H  
ATOM   1461 HG13 VAL A  97       2.799  18.363  24.568  1.00  0.00           H  
ATOM   1462 HG21 VAL A  97       3.580  16.303  26.916  1.00  0.00           H  
ATOM   1463 HG22 VAL A  97       2.499  17.683  27.093  1.00  0.00           H  
ATOM   1464 HG23 VAL A  97       1.944  16.073  27.497  1.00  0.00           H  
ATOM   1465  N   LEU A  98      -0.085  15.974  22.937  1.00 27.31           N  
ANISOU 1465  N   LEU A  98     3385   3454   3538    106    500    -27       N  
ATOM   1466  CA  LEU A  98      -0.483  16.107  21.534  1.00 27.08           C  
ANISOU 1466  CA  LEU A  98     3388   3416   3483     80    530    -31       C  
ATOM   1467  C   LEU A  98      -1.820  16.867  21.416  1.00 30.54           C  
ANISOU 1467  C   LEU A  98     3848   3858   3898     51    502    -24       C  
ATOM   1468  O   LEU A  98      -1.868  17.946  20.823  1.00 29.95           O  
ANISOU 1468  O   LEU A  98     3782   3787   3812     32    504    -21       O  
ATOM   1469  CB  LEU A  98      -0.549  14.723  20.828  1.00 26.77           C  
ANISOU 1469  CB  LEU A  98     3390   3352   3428     92    558    -42       C  
ATOM   1470  CG  LEU A  98       0.771  14.144  20.248  1.00 31.66           C  
ANISOU 1470  CG  LEU A  98     3999   3962   4070    114    614    -55       C  
ATOM   1471  CD1 LEU A  98       1.553  15.121  19.374  1.00 31.36           C  
ANISOU 1471  CD1 LEU A  98     3993   3918   4003     90    661    -59       C  
ATOM   1472  CD2 LEU A  98       1.704  13.502  21.278  1.00 31.28           C  
ANISOU 1472  CD2 LEU A  98     3875   3924   4085    145    608    -56       C  
ATOM   1473  H   LEU A  98       0.035  15.038  23.315  1.00  0.00           H  
ATOM   1474  HA  LEU A  98       0.256  16.733  21.033  1.00  0.00           H  
ATOM   1475  HB2 LEU A  98      -1.020  13.987  21.482  1.00  0.00           H  
ATOM   1476  HB3 LEU A  98      -1.232  14.809  19.979  1.00  0.00           H  
ATOM   1477  HG  LEU A  98       0.464  13.342  19.583  1.00  0.00           H  
ATOM   1478 HD11 LEU A  98       2.273  14.604  18.741  1.00  0.00           H  
ATOM   1479 HD12 LEU A  98       0.892  15.692  18.720  1.00  0.00           H  
ATOM   1480 HD13 LEU A  98       2.123  15.799  20.007  1.00  0.00           H  
ATOM   1481 HD21 LEU A  98       2.647  13.193  20.830  1.00  0.00           H  
ATOM   1482 HD22 LEU A  98       1.950  14.193  22.083  1.00  0.00           H  
ATOM   1483 HD23 LEU A  98       1.245  12.609  21.694  1.00  0.00           H  
ATOM   1484  N   HIS A  99      -2.895  16.362  22.039  1.00 27.03           N  
ANISOU 1484  N   HIS A  99     3410   3405   3454     49    480    -22       N  
ATOM   1485  CA  HIS A  99      -4.202  17.021  21.980  1.00 27.49           C  
ANISOU 1485  CA  HIS A  99     3468   3462   3515     24    456    -21       C  
ATOM   1486  C   HIS A  99      -4.269  18.318  22.799  1.00 28.93           C  
ANISOU 1486  C   HIS A  99     3620   3662   3708     20    444    -13       C  
ATOM   1487  O   HIS A  99      -4.988  19.230  22.385  1.00 30.03           O  
ANISOU 1487  O   HIS A  99     3758   3802   3849      5    428    -11       O  
ATOM   1488  CB  HIS A  99      -5.341  16.055  22.376  1.00 28.87           C  
ANISOU 1488  CB  HIS A  99     3648   3616   3707     18    458    -23       C  
ATOM   1489  CG  HIS A  99      -6.102  15.470  21.202  1.00 33.17           C  
ANISOU 1489  CG  HIS A  99     4212   4134   4259      0    450    -39       C  
ATOM   1490  CD2 HIS A  99      -5.959  15.618  19.835  1.00 35.33           C  
ANISOU 1490  CD2 HIS A  99     4470   4388   4568    -24    430    -53       C  
ATOM   1491  ND1 HIS A  99      -7.197  14.635  21.360  1.00 35.08           N  
ANISOU 1491  ND1 HIS A  99     4487   4361   4479      8    461    -50       N  
ATOM   1492  CE1 HIS A  99      -7.667  14.354  20.145  1.00 34.94           C  
ANISOU 1492  CE1 HIS A  99     4482   4317   4476    -14    440    -71       C  
ATOM   1493  NE2 HIS A  99      -6.963  14.915  19.169  1.00 35.15           N  
ANISOU 1493  NE2 HIS A  99     4472   4339   4543    -35    417    -74       N  
ATOM   1494  H   HIS A  99      -2.793  15.512  22.577  1.00  0.00           H  
ATOM   1495  HA  HIS A  99      -4.362  17.355  20.954  1.00  0.00           H  
ATOM   1496  HB2 HIS A  99      -4.963  15.251  23.007  1.00  0.00           H  
ATOM   1497  HB3 HIS A  99      -6.087  16.577  22.976  1.00  0.00           H  
ATOM   1498  HD1 HIS A  99      -7.584  14.271  22.222  1.00  0.00           H  
ATOM   1499  HD2 HIS A  99      -5.229  16.187  19.276  1.00  0.00           H  
ATOM   1500  HE1 HIS A  99      -8.537  13.738  19.967  1.00  0.00           H  
ATOM   1501  N   ALA A 100      -3.492  18.480  23.888  1.00 24.25           N  
ANISOU 1501  N   ALA A 100     3010   3080   3122     38    444    -10       N  
ATOM   1502  CA  ALA A 100      -3.359  19.799  24.535  1.00 25.12           C  
ANISOU 1502  CA  ALA A 100     3099   3203   3243     33    428    -10       C  
ATOM   1503  C   ALA A 100      -2.769  20.838  23.594  1.00 31.22           C  
ANISOU 1503  C   ALA A 100     3855   3981   4026     17    434    -10       C  
ATOM   1504  O   ALA A 100      -3.283  21.957  23.518  1.00 30.50           O  
ANISOU 1504  O   ALA A 100     3761   3887   3940      2    425     -7       O  
ATOM   1505  CB  ALA A 100      -2.546  19.723  25.813  1.00 25.45           C  
ANISOU 1505  CB  ALA A 100     3135   3250   3284     57    410    -15       C  
ATOM   1506  H   ALA A 100      -3.004  17.696  24.306  1.00  0.00           H  
ATOM   1507  HA  ALA A 100      -4.367  20.105  24.784  1.00  0.00           H  
ATOM   1508  HB1 ALA A 100      -2.485  20.694  26.306  1.00  0.00           H  
ATOM   1509  HB2 ALA A 100      -3.000  19.029  26.521  1.00  0.00           H  
ATOM   1510  HB3 ALA A 100      -1.528  19.380  25.624  1.00  0.00           H  
ATOM   1511  N   ASN A 101      -1.750  20.451  22.816  1.00 28.51           N  
ANISOU 1511  N   ASN A 101     3505   3638   3688     21    460    -13       N  
ATOM   1512  CA  ASN A 101      -1.153  21.392  21.883  1.00 28.16           C  
ANISOU 1512  CA  ASN A 101     3457   3589   3654      3    488    -10       C  
ATOM   1513  C   ASN A 101      -2.140  21.859  20.810  1.00 32.02           C  
ANISOU 1513  C   ASN A 101     3998   4063   4105    -13    487      3       C  
ATOM   1514  O   ASN A 101      -2.216  23.047  20.518  1.00 31.05           O  
ANISOU 1514  O   ASN A 101     3882   3930   3984    -28    489     13       O  
ATOM   1515  CB  ASN A 101       0.141  20.857  21.289  1.00 28.16           C  
ANISOU 1515  CB  ASN A 101     3438   3584   3677     10    536    -18       C  
ATOM   1516  CG  ASN A 101       0.631  21.670  20.115  1.00 39.53           C  
ANISOU 1516  CG  ASN A 101     4897   5006   5117    -13    593    -12       C  
ATOM   1517  ND2 ASN A 101       0.969  22.925  20.334  1.00 30.12           N  
ANISOU 1517  ND2 ASN A 101     3677   3809   3958    -34    598    -10       N  
ATOM   1518  OD1 ASN A 101       0.675  21.187  18.995  1.00 32.24           O  
ANISOU 1518  OD1 ASN A 101     4024   4067   4157    -13    638     -8       O  
ATOM   1519  H   ASN A 101      -1.351  19.522  22.879  1.00  0.00           H  
ATOM   1520  HA  ASN A 101      -0.897  22.214  22.533  1.00  0.00           H  
ATOM   1521  HB2 ASN A 101       0.920  20.801  22.050  1.00  0.00           H  
ATOM   1522  HB3 ASN A 101      -0.018  19.836  20.936  1.00  0.00           H  
ATOM   1523 HD21 ASN A 101       0.886  23.325  21.262  1.00  0.00           H  
ATOM   1524 HD22 ASN A 101       1.284  23.508  19.571  1.00  0.00           H  
ATOM   1525  N   LEU A 102      -2.936  20.927  20.275  1.00 29.15           N  
ANISOU 1525  N   LEU A 102     3671   3693   3711     -8    473      2       N  
ATOM   1526  CA  LEU A 102      -3.943  21.179  19.251  1.00 29.62           C  
ANISOU 1526  CA  LEU A 102     3784   3735   3736    -15    448      8       C  
ATOM   1527  C   LEU A 102      -4.971  22.235  19.714  1.00 30.22           C  
ANISOU 1527  C   LEU A 102     3843   3808   3832    -20    402     14       C  
ATOM   1528  O   LEU A 102      -5.152  23.258  19.054  1.00 27.58           O  
ANISOU 1528  O   LEU A 102     3540   3458   3481    -23    390     27       O  
ATOM   1529  CB  LEU A 102      -4.601  19.833  18.862  1.00 31.10           C  
ANISOU 1529  CB  LEU A 102     4000   3914   3904    -10    429     -6       C  
ATOM   1530  CG  LEU A 102      -5.358  19.845  17.517  1.00 38.75           C  
ANISOU 1530  CG  LEU A 102     5041   4859   4824    -13    395    -10       C  
ATOM   1531  CD1 LEU A 102      -4.407  19.913  16.310  1.00 39.25           C  
ANISOU 1531  CD1 LEU A 102     5175   4908   4830    -10    450     -5       C  
ATOM   1532  CD2 LEU A 102      -6.254  18.611  17.381  1.00 43.49           C  
ANISOU 1532  CD2 LEU A 102     5647   5448   5429    -14    360    -33       C  
ATOM   1533  H   LEU A 102      -2.786  19.968  20.570  1.00  0.00           H  
ATOM   1534  HA  LEU A 102      -3.410  21.587  18.391  1.00  0.00           H  
ATOM   1535  HB2 LEU A 102      -3.843  19.051  18.819  1.00  0.00           H  
ATOM   1536  HB3 LEU A 102      -5.284  19.530  19.658  1.00  0.00           H  
ATOM   1537  HG  LEU A 102      -6.008  20.721  17.494  1.00  0.00           H  
ATOM   1538 HD11 LEU A 102      -4.975  19.992  15.385  1.00  0.00           H  
ATOM   1539 HD12 LEU A 102      -3.745  20.777  16.348  1.00  0.00           H  
ATOM   1540 HD13 LEU A 102      -3.777  19.025  16.242  1.00  0.00           H  
ATOM   1541 HD21 LEU A 102      -6.867  18.678  16.482  1.00  0.00           H  
ATOM   1542 HD22 LEU A 102      -5.666  17.694  17.319  1.00  0.00           H  
ATOM   1543 HD23 LEU A 102      -6.930  18.510  18.228  1.00  0.00           H  
ATOM   1544  N   TYR A 103      -5.575  22.040  20.891  1.00 24.42           N  
ANISOU 1544  N   TYR A 103     3063   3082   3132    -17    387      5       N  
ATOM   1545  CA  TYR A 103      -6.658  22.865  21.399  1.00 24.38           C  
ANISOU 1545  CA  TYR A 103     3036   3069   3160    -18    358      5       C  
ATOM   1546  C   TYR A 103      -6.188  24.119  22.162  1.00 28.43           C  
ANISOU 1546  C   TYR A 103     3528   3585   3689    -20    371      9       C  
ATOM   1547  O   TYR A 103      -6.911  25.111  22.110  1.00 27.58           O  
ANISOU 1547  O   TYR A 103     3417   3462   3600    -19    350     13       O  
ATOM   1548  CB  TYR A 103      -7.640  22.003  22.191  1.00 24.41           C  
ANISOU 1548  CB  TYR A 103     3012   3068   3196    -17    356    -10       C  
ATOM   1549  CG  TYR A 103      -8.279  20.978  21.269  1.00 27.35           C  
ANISOU 1549  CG  TYR A 103     3400   3426   3566    -22    330    -21       C  
ATOM   1550  CD1 TYR A 103      -8.025  19.618  21.426  1.00 29.25           C  
ANISOU 1550  CD1 TYR A 103     3650   3665   3798    -23    354    -29       C  
ATOM   1551  CD2 TYR A 103      -8.995  21.379  20.139  1.00 28.62           C  
ANISOU 1551  CD2 TYR A 103     3581   3570   3724    -21    273    -24       C  
ATOM   1552  CE1 TYR A 103      -8.541  18.677  20.532  1.00 30.53           C  
ANISOU 1552  CE1 TYR A 103     3834   3809   3958    -31    327    -46       C  
ATOM   1553  CE2 TYR A 103      -9.540  20.448  19.254  1.00 29.50           C  
ANISOU 1553  CE2 TYR A 103     3716   3665   3829    -25    234    -42       C  
ATOM   1554  CZ  TYR A 103      -9.326  19.097  19.466  1.00 34.57           C  
ANISOU 1554  CZ  TYR A 103     4360   4305   4470    -33    264    -56       C  
ATOM   1555  OH  TYR A 103      -9.877  18.188  18.607  1.00 31.73           O  
ANISOU 1555  OH  TYR A 103     4026   3924   4108    -41    222    -80       O  
ATOM   1556  H   TYR A 103      -5.341  21.215  21.427  1.00  0.00           H  
ATOM   1557  HA  TYR A 103      -7.197  23.268  20.541  1.00  0.00           H  
ATOM   1558  HB2 TYR A 103      -7.135  21.505  23.018  1.00  0.00           H  
ATOM   1559  HB3 TYR A 103      -8.432  22.616  22.623  1.00  0.00           H  
ATOM   1560  HD1 TYR A 103      -7.436  19.274  22.263  1.00  0.00           H  
ATOM   1561  HD2 TYR A 103      -9.141  22.428  19.952  1.00  0.00           H  
ATOM   1562  HE1 TYR A 103      -8.348  17.626  20.682  1.00  0.00           H  
ATOM   1563  HE2 TYR A 103     -10.123  20.788  18.410  1.00  0.00           H  
ATOM   1564  HH  TYR A 103     -10.226  18.605  17.809  1.00  0.00           H  
ATOM   1565  N   THR A 104      -4.978  24.126  22.785  1.00 25.54           N  
ANISOU 1565  N   THR A 104     3148   3234   3322    -21    397      6       N  
ATOM   1566  CA  THR A 104      -4.461  25.374  23.395  1.00 26.33           C  
ANISOU 1566  CA  THR A 104     3232   3332   3442    -28    400      3       C  
ATOM   1567  C   THR A 104      -4.023  26.328  22.263  1.00 31.10           C  
ANISOU 1567  C   THR A 104     3858   3917   4043    -43    414     18       C  
ATOM   1568  O   THR A 104      -4.194  27.545  22.395  1.00 30.31           O  
ANISOU 1568  O   THR A 104     3758   3798   3960    -50    409     22       O  
ATOM   1569  CB  THR A 104      -3.241  25.153  24.350  1.00 27.95           C  
ANISOU 1569  CB  THR A 104     3410   3552   3658    -25    405    -13       C  
ATOM   1570  CG2 THR A 104      -3.593  24.426  25.622  1.00 22.42           C  
ANISOU 1570  CG2 THR A 104     2714   2859   2946     -7    392    -23       C  
ATOM   1571  OG1 THR A 104      -2.235  24.417  23.687  1.00 27.80           O  
ANISOU 1571  OG1 THR A 104     3383   3540   3640    -24    426    -12       O  
ATOM   1572  H   THR A 104      -4.390  23.302  22.813  1.00  0.00           H  
ATOM   1573  HA  THR A 104      -5.254  25.865  23.961  1.00  0.00           H  
ATOM   1574  HB  THR A 104      -2.821  26.119  24.619  1.00  0.00           H  
ATOM   1575  HG1 THR A 104      -2.532  23.501  23.621  1.00  0.00           H  
ATOM   1576 HG21 THR A 104      -2.724  24.357  26.272  1.00  0.00           H  
ATOM   1577 HG22 THR A 104      -4.364  24.957  26.179  1.00  0.00           H  
ATOM   1578 HG23 THR A 104      -3.947  23.416  25.448  1.00  0.00           H  
ATOM   1579  N   SER A 105      -3.461  25.783  21.146  1.00 25.81           N  
ANISOU 1579  N   SER A 105     3216   3244   3347    -46    440     28       N  
ATOM   1580  CA  SER A 105      -2.964  26.643  20.071  1.00 25.72           C  
ANISOU 1580  CA  SER A 105     3245   3205   3322    -61    473     46       C  
ATOM   1581  C   SER A 105      -4.053  27.505  19.439  1.00 30.20           C  
ANISOU 1581  C   SER A 105     3864   3745   3866    -54    437     67       C  
ATOM   1582  O   SER A 105      -3.875  28.714  19.325  1.00 29.21           O  
ANISOU 1582  O   SER A 105     3754   3591   3752    -64    451     80       O  
ATOM   1583  CB  SER A 105      -2.188  25.862  19.008  1.00 28.66           C  
ANISOU 1583  CB  SER A 105     3654   3573   3663    -63    523     51       C  
ATOM   1584  OG  SER A 105      -3.061  25.042  18.254  1.00 38.56           O  
ANISOU 1584  OG  SER A 105     4962   4824   4864    -48    492     55       O  
ATOM   1585  H   SER A 105      -3.315  24.786  21.062  1.00  0.00           H  
ATOM   1586  HA  SER A 105      -2.249  27.320  20.540  1.00  0.00           H  
ATOM   1587  HB2 SER A 105      -1.698  26.551  18.319  1.00  0.00           H  
ATOM   1588  HB3 SER A 105      -1.398  25.261  19.457  1.00  0.00           H  
ATOM   1589  HG  SER A 105      -3.390  24.335  18.818  1.00  0.00           H  
ATOM   1590  N   ILE A 106      -5.195  26.910  19.085  1.00 26.84           N  
ANISOU 1590  N   ILE A 106     3460   3319   3418    -36    386     66       N  
ATOM   1591  CA  ILE A 106      -6.262  27.712  18.496  1.00 26.32           C  
ANISOU 1591  CA  ILE A 106     3435   3224   3343    -21    332     81       C  
ATOM   1592  C   ILE A 106      -6.806  28.724  19.536  1.00 28.25           C  
ANISOU 1592  C   ILE A 106     3627   3461   3644    -17    316     75       C  
ATOM   1593  O   ILE A 106      -7.149  29.834  19.158  1.00 26.91           O  
ANISOU 1593  O   ILE A 106     3490   3257   3477     -8    297     93       O  
ATOM   1594  CB  ILE A 106      -7.356  26.827  17.823  1.00 29.01           C  
ANISOU 1594  CB  ILE A 106     3799   3561   3662     -2    265     73       C  
ATOM   1595  CG1 ILE A 106      -8.362  27.672  16.992  1.00 28.44           C  
ANISOU 1595  CG1 ILE A 106     3779   3451   3578     22    190     89       C  
ATOM   1596  CG2 ILE A 106      -8.068  25.925  18.846  1.00 28.83           C  
ANISOU 1596  CG2 ILE A 106     3698   3564   3694     -2    249     44       C  
ATOM   1597  CD1 ILE A 106      -9.164  26.819  15.911  1.00 33.28           C  
ANISOU 1597  CD1 ILE A 106     4446   4050   4150     40    110     78       C  
ATOM   1598  H   ILE A 106      -5.335  25.914  19.186  1.00  0.00           H  
ATOM   1599  HA  ILE A 106      -5.818  28.306  17.695  1.00  0.00           H  
ATOM   1600  HB  ILE A 106      -6.833  26.171  17.126  1.00  0.00           H  
ATOM   1601 HG12 ILE A 106      -9.039  28.212  17.647  1.00  0.00           H  
ATOM   1602 HG13 ILE A 106      -7.811  28.442  16.451  1.00  0.00           H  
ATOM   1603 HG21 ILE A 106      -8.708  25.217  18.323  1.00  0.00           H  
ATOM   1604 HG22 ILE A 106      -7.359  25.339  19.428  1.00  0.00           H  
ATOM   1605 HG23 ILE A 106      -8.692  26.492  19.538  1.00  0.00           H  
ATOM   1606 HD11 ILE A 106      -9.446  27.437  15.059  1.00  0.00           H  
ATOM   1607 HD12 ILE A 106      -8.577  25.979  15.538  1.00  0.00           H  
ATOM   1608 HD13 ILE A 106     -10.080  26.429  16.353  1.00  0.00           H  
ATOM   1609  N   LEU A 107      -6.863  28.347  20.833  1.00 25.78           N  
ANISOU 1609  N   LEU A 107     3249   3175   3373    -20    327     51       N  
ATOM   1610  CA  LEU A 107      -7.354  29.246  21.899  1.00 24.58           C  
ANISOU 1610  CA  LEU A 107     3059   3012   3266    -16    325     39       C  
ATOM   1611  C   LEU A 107      -6.409  30.430  22.129  1.00 29.63           C  
ANISOU 1611  C   LEU A 107     3709   3635   3914    -33    355     43       C  
ATOM   1612  O   LEU A 107      -6.868  31.560  22.277  1.00 30.95           O  
ANISOU 1612  O   LEU A 107     3882   3770   4106    -26    345     47       O  
ATOM   1613  CB  LEU A 107      -7.590  28.514  23.209  1.00 23.91           C  
ANISOU 1613  CB  LEU A 107     2930   2951   3203    -14    340     14       C  
ATOM   1614  CG  LEU A 107      -8.933  27.805  23.355  1.00 29.21           C  
ANISOU 1614  CG  LEU A 107     3574   3619   3906     -1    322      3       C  
ATOM   1615  CD1 LEU A 107      -8.945  27.007  24.631  1.00 29.59           C  
ANISOU 1615  CD1 LEU A 107     3601   3682   3958     -3    360    -15       C  
ATOM   1616  CD2 LEU A 107     -10.126  28.807  23.387  1.00 28.44           C  
ANISOU 1616  CD2 LEU A 107     3454   3488   3863     17    297     -1       C  
ATOM   1617  H   LEU A 107      -6.566  27.422  21.111  1.00  0.00           H  
ATOM   1618  HA  LEU A 107      -8.302  29.665  21.559  1.00  0.00           H  
ATOM   1619  HB2 LEU A 107      -6.777  27.802  23.361  1.00  0.00           H  
ATOM   1620  HB3 LEU A 107      -7.510  29.213  24.044  1.00  0.00           H  
ATOM   1621  HG  LEU A 107      -9.061  27.119  22.516  1.00  0.00           H  
ATOM   1622 HD11 LEU A 107      -9.821  26.360  24.681  1.00  0.00           H  
ATOM   1623 HD12 LEU A 107      -8.069  26.363  24.692  1.00  0.00           H  
ATOM   1624 HD13 LEU A 107      -8.940  27.650  25.512  1.00  0.00           H  
ATOM   1625 HD21 LEU A 107     -10.722  28.701  24.292  1.00  0.00           H  
ATOM   1626 HD22 LEU A 107      -9.795  29.846  23.354  1.00  0.00           H  
ATOM   1627 HD23 LEU A 107     -10.786  28.654  22.537  1.00  0.00           H  
ATOM   1628  N   PHE A 108      -5.100  30.191  22.147  1.00 25.69           N  
ANISOU 1628  N   PHE A 108     3205   3150   3405    -54    391     40       N  
ATOM   1629  CA  PHE A 108      -4.176  31.318  22.272  1.00 26.47           C  
ANISOU 1629  CA  PHE A 108     3304   3225   3529    -78    421     39       C  
ATOM   1630  C   PHE A 108      -4.340  32.286  21.112  1.00 30.25           C  
ANISOU 1630  C   PHE A 108     3844   3656   3993    -81    432     72       C  
ATOM   1631  O   PHE A 108      -4.304  33.486  21.357  1.00 30.65           O  
ANISOU 1631  O   PHE A 108     3901   3672   4073    -90    439     73       O  
ATOM   1632  CB  PHE A 108      -2.709  30.869  22.466  1.00 27.81           C  
ANISOU 1632  CB  PHE A 108     3438   3412   3715   -102    456     23       C  
ATOM   1633  CG  PHE A 108      -2.506  30.345  23.874  1.00 28.78           C  
ANISOU 1633  CG  PHE A 108     3515   3566   3854    -94    428    -11       C  
ATOM   1634  CD1 PHE A 108      -2.819  31.132  24.979  1.00 31.85           C  
ANISOU 1634  CD1 PHE A 108     3897   3945   4261    -93    405    -34       C  
ATOM   1635  CD2 PHE A 108      -2.031  29.055  24.093  1.00 29.38           C  
ANISOU 1635  CD2 PHE A 108     3569   3675   3918    -83    425    -20       C  
ATOM   1636  CE1 PHE A 108      -2.674  30.632  26.277  1.00 32.91           C  
ANISOU 1636  CE1 PHE A 108     4016   4101   4388    -80    378    -63       C  
ATOM   1637  CE2 PHE A 108      -1.857  28.567  25.392  1.00 31.90           C  
ANISOU 1637  CE2 PHE A 108     3867   4015   4238    -68    393    -46       C  
ATOM   1638  CZ  PHE A 108      -2.187  29.353  26.475  1.00 30.11           C  
ANISOU 1638  CZ  PHE A 108     3647   3777   4016    -67    369    -66       C  
ATOM   1639  H   PHE A 108      -4.720  29.256  22.054  1.00  0.00           H  
ATOM   1640  HA  PHE A 108      -4.485  31.890  23.147  1.00  0.00           H  
ATOM   1641  HB2 PHE A 108      -2.446  30.105  21.734  1.00  0.00           H  
ATOM   1642  HB3 PHE A 108      -2.024  31.704  22.312  1.00  0.00           H  
ATOM   1643  HD1 PHE A 108      -3.157  32.150  24.852  1.00  0.00           H  
ATOM   1644  HD2 PHE A 108      -1.771  28.425  23.255  1.00  0.00           H  
ATOM   1645  HE1 PHE A 108      -2.856  31.297  27.090  1.00  0.00           H  
ATOM   1646  HE2 PHE A 108      -1.453  27.579  25.554  1.00  0.00           H  
ATOM   1647  HZ  PHE A 108      -2.050  28.985  27.480  1.00  0.00           H  
ATOM   1648  N   LEU A 109      -4.607  31.779  19.881  1.00 26.97           N  
ANISOU 1648  N   LEU A 109     3486   3234   3527    -69    428     99       N  
ATOM   1649  CA  LEU A 109      -4.805  32.632  18.706  1.00 28.93           C  
ANISOU 1649  CA  LEU A 109     3822   3431   3739    -63    431    136       C  
ATOM   1650  C   LEU A 109      -6.141  33.347  18.756  1.00 30.67           C  
ANISOU 1650  C   LEU A 109     4057   3624   3973    -29    362    145       C  
ATOM   1651  O   LEU A 109      -6.249  34.457  18.269  1.00 29.58           O  
ANISOU 1651  O   LEU A 109     3977   3433   3829    -23    362    171       O  
ATOM   1652  CB  LEU A 109      -4.591  31.898  17.350  1.00 29.52           C  
ANISOU 1652  CB  LEU A 109     3978   3499   3740    -58    448    159       C  
ATOM   1653  CG  LEU A 109      -3.223  32.069  16.655  1.00 35.79           C  
ANISOU 1653  CG  LEU A 109     4815   4267   4515    -92    549    174       C  
ATOM   1654  CD1 LEU A 109      -2.870  33.576  16.368  1.00 36.69           C  
ANISOU 1654  CD1 LEU A 109     4980   4316   4644   -111    596    202       C  
ATOM   1655  CD2 LEU A 109      -2.126  31.391  17.417  1.00 38.11           C  
ANISOU 1655  CD2 LEU A 109     5015   4601   4865   -118    600    141       C  
ATOM   1656  H   LEU A 109      -4.651  30.779  19.737  1.00  0.00           H  
ATOM   1657  HA  LEU A 109      -4.058  33.422  18.769  1.00  0.00           H  
ATOM   1658  HB2 LEU A 109      -4.819  30.837  17.468  1.00  0.00           H  
ATOM   1659  HB3 LEU A 109      -5.333  32.250  16.631  1.00  0.00           H  
ATOM   1660  HG  LEU A 109      -3.273  31.592  15.680  1.00  0.00           H  
ATOM   1661 HD11 LEU A 109      -2.771  33.738  15.297  1.00  0.00           H  
ATOM   1662 HD12 LEU A 109      -3.652  34.257  16.703  1.00  0.00           H  
ATOM   1663 HD13 LEU A 109      -1.936  33.902  16.826  1.00  0.00           H  
ATOM   1664 HD21 LEU A 109      -1.513  30.787  16.747  1.00  0.00           H  
ATOM   1665 HD22 LEU A 109      -1.463  32.089  17.928  1.00  0.00           H  
ATOM   1666 HD23 LEU A 109      -2.516  30.720  18.182  1.00  0.00           H  
ATOM   1667  N   THR A 110      -7.134  32.730  19.363  1.00 27.09           N  
ANISOU 1667  N   THR A 110     3548   3200   3545     -6    309    122       N  
ATOM   1668  CA  THR A 110      -8.439  33.358  19.564  1.00 27.11           C  
ANISOU 1668  CA  THR A 110     3536   3177   3589     28    249    120       C  
ATOM   1669  C   THR A 110      -8.289  34.553  20.528  1.00 29.84           C  
ANISOU 1669  C   THR A 110     3855   3498   3986     21    279    108       C  
ATOM   1670  O   THR A 110      -8.817  35.626  20.253  1.00 28.84           O  
ANISOU 1670  O   THR A 110     3759   3321   3878     43    255    125       O  
ATOM   1671  CB  THR A 110      -9.439  32.327  20.115  1.00 31.77           C  
ANISOU 1671  CB  THR A 110     4056   3799   4214     44    212     90       C  
ATOM   1672  CG2 THR A 110     -10.804  32.929  20.405  1.00 28.39           C  
ANISOU 1672  CG2 THR A 110     3589   3342   3856     80    161     79       C  
ATOM   1673  OG1 THR A 110      -9.568  31.265  19.177  1.00 31.68           O  
ANISOU 1673  OG1 THR A 110     4075   3803   4157     49    178     95       O  
ATOM   1674  H   THR A 110      -7.000  31.804  19.746  1.00  0.00           H  
ATOM   1675  HA  THR A 110      -8.802  33.738  18.612  1.00  0.00           H  
ATOM   1676  HB  THR A 110      -9.064  31.892  21.040  1.00  0.00           H  
ATOM   1677  HG1 THR A 110      -8.716  30.825  19.088  1.00  0.00           H  
ATOM   1678 HG21 THR A 110     -11.518  32.152  20.683  1.00  0.00           H  
ATOM   1679 HG22 THR A 110     -10.780  33.643  21.228  1.00  0.00           H  
ATOM   1680 HG23 THR A 110     -11.200  33.437  19.525  1.00  0.00           H  
ATOM   1681  N   PHE A 111      -7.572  34.365  21.647  1.00 27.42           N  
ANISOU 1681  N   PHE A 111     3498   3220   3698     -7    324     79       N  
ATOM   1682  CA  PHE A 111      -7.396  35.442  22.623  1.00 27.50           C  
ANISOU 1682  CA  PHE A 111     3491   3206   3751    -16    347     58       C  
ATOM   1683  C   PHE A 111      -6.493  36.558  22.075  1.00 30.26           C  
ANISOU 1683  C   PHE A 111     3889   3508   4100    -42    380     79       C  
ATOM   1684  O   PHE A 111      -6.788  37.726  22.338  1.00 28.59           O  
ANISOU 1684  O   PHE A 111     3693   3249   3922    -36    380     78       O  
ATOM   1685  CB  PHE A 111      -6.957  34.907  23.991  1.00 29.25           C  
ANISOU 1685  CB  PHE A 111     3663   3467   3983    -33    368     17       C  
ATOM   1686  CG  PHE A 111      -8.118  34.209  24.682  1.00 31.16           C  
ANISOU 1686  CG  PHE A 111     3871   3730   4240     -5    354     -2       C  
ATOM   1687  CD1 PHE A 111      -9.248  34.928  25.088  1.00 33.77           C  
ANISOU 1687  CD1 PHE A 111     4189   4026   4617     23    349    -13       C  
ATOM   1688  CD2 PHE A 111      -8.103  32.828  24.884  1.00 31.74           C  
ANISOU 1688  CD2 PHE A 111     3924   3848   4290     -6    356     -8       C  
ATOM   1689  CE1 PHE A 111     -10.335  34.279  25.691  1.00 34.54           C  
ANISOU 1689  CE1 PHE A 111     4246   4133   4745     44    356    -32       C  
ATOM   1690  CE2 PHE A 111      -9.185  32.183  25.507  1.00 34.60           C  
ANISOU 1690  CE2 PHE A 111     4255   4217   4675     13    361    -25       C  
ATOM   1691  CZ  PHE A 111     -10.295  32.913  25.908  1.00 32.66           C  
ANISOU 1691  CZ  PHE A 111     3990   3937   4483     36    365    -37       C  
ATOM   1692  H   PHE A 111      -7.157  33.466  21.858  1.00  0.00           H  
ATOM   1693  HA  PHE A 111      -8.367  35.921  22.760  1.00  0.00           H  
ATOM   1694  HB2 PHE A 111      -6.111  34.225  23.887  1.00  0.00           H  
ATOM   1695  HB3 PHE A 111      -6.622  35.719  24.633  1.00  0.00           H  
ATOM   1696  HD1 PHE A 111      -9.299  35.994  24.921  1.00  0.00           H  
ATOM   1697  HD2 PHE A 111      -7.242  32.247  24.596  1.00  0.00           H  
ATOM   1698  HE1 PHE A 111     -11.225  34.833  25.921  1.00  0.00           H  
ATOM   1699  HE2 PHE A 111      -9.166  31.113  25.649  1.00  0.00           H  
ATOM   1700  HZ  PHE A 111     -11.162  32.430  26.309  1.00  0.00           H  
ATOM   1701  N   ILE A 112      -5.482  36.216  21.233  1.00 27.11           N  
ANISOU 1701  N   ILE A 112     3521   3114   3668    -70    416    100       N  
ATOM   1702  CA  ILE A 112      -4.635  37.229  20.569  1.00 27.71           C  
ANISOU 1702  CA  ILE A 112     3650   3133   3747   -100    468    124       C  
ATOM   1703  C   ILE A 112      -5.547  38.090  19.665  1.00 33.65           C  
ANISOU 1703  C   ILE A 112     4487   3823   4476    -64    438    167       C  
ATOM   1704  O   ILE A 112      -5.484  39.313  19.739  1.00 33.94           O  
ANISOU 1704  O   ILE A 112     4554   3801   4543    -71    456    176       O  
ATOM   1705  CB  ILE A 112      -3.437  36.629  19.766  1.00 29.96           C  
ANISOU 1705  CB  ILE A 112     3951   3426   4005   -134    532    137       C  
ATOM   1706  CG1 ILE A 112      -2.464  35.900  20.679  1.00 29.08           C  
ANISOU 1706  CG1 ILE A 112     3750   3365   3935   -162    550     93       C  
ATOM   1707  CG2 ILE A 112      -2.664  37.714  18.925  1.00 29.67           C  
ANISOU 1707  CG2 ILE A 112     3985   3315   3974   -167    608    170       C  
ATOM   1708  CD1 ILE A 112      -1.568  34.863  19.907  1.00 29.65           C  
ANISOU 1708  CD1 ILE A 112     3822   3461   3984   -177    601    101       C  
ATOM   1709  H   ILE A 112      -5.281  35.244  21.037  1.00  0.00           H  
ATOM   1710  HA  ILE A 112      -4.227  37.881  21.344  1.00  0.00           H  
ATOM   1711  HB  ILE A 112      -3.848  35.900  19.066  1.00  0.00           H  
ATOM   1712 HG12 ILE A 112      -1.816  36.639  21.150  1.00  0.00           H  
ATOM   1713 HG13 ILE A 112      -2.979  35.421  21.501  1.00  0.00           H  
ATOM   1714 HG21 ILE A 112      -1.861  37.276  18.335  1.00  0.00           H  
ATOM   1715 HG22 ILE A 112      -3.307  38.248  18.229  1.00  0.00           H  
ATOM   1716 HG23 ILE A 112      -2.214  38.461  19.578  1.00  0.00           H  
ATOM   1717 HD11 ILE A 112      -0.640  34.688  20.450  1.00  0.00           H  
ATOM   1718 HD12 ILE A 112      -2.067  33.900  19.819  1.00  0.00           H  
ATOM   1719 HD13 ILE A 112      -1.314  35.193  18.901  1.00  0.00           H  
ATOM   1720  N   SER A 113      -6.427  37.444  18.873  1.00 29.28           N  
ANISOU 1720  N   SER A 113     3971   3280   3873    -23    381    190       N  
ATOM   1721  CA  SER A 113      -7.379  38.121  17.976  1.00 28.93           C  
ANISOU 1721  CA  SER A 113     4010   3179   3802     23    324    229       C  
ATOM   1722  C   SER A 113      -8.284  39.101  18.747  1.00 32.46           C  
ANISOU 1722  C   SER A 113     4420   3593   4321     54    285    214       C  
ATOM   1723  O   SER A 113      -8.483  40.229  18.282  1.00 32.08           O  
ANISOU 1723  O   SER A 113     4442   3473   4274     74    277    246       O  
ATOM   1724  CB  SER A 113      -8.211  37.095  17.206  1.00 31.51           C  
ANISOU 1724  CB  SER A 113     4360   3533   4081     62    247    237       C  
ATOM   1725  OG  SER A 113      -7.352  36.251  16.444  1.00 36.92           O  
ANISOU 1725  OG  SER A 113     5095   4238   4694     36    292    249       O  
ATOM   1726  H   SER A 113      -6.451  36.433  18.873  1.00  0.00           H  
ATOM   1727  HA  SER A 113      -6.796  38.703  17.260  1.00  0.00           H  
ATOM   1728  HB2 SER A 113      -8.814  36.480  17.871  1.00  0.00           H  
ATOM   1729  HB3 SER A 113      -8.902  37.593  16.525  1.00  0.00           H  
ATOM   1730  HG  SER A 113      -6.935  35.615  17.036  1.00  0.00           H  
ATOM   1731  N   ILE A 114      -8.805  38.687  19.938  1.00 28.29           N  
ANISOU 1731  N   ILE A 114     3790   3109   3850     60    271    167       N  
ATOM   1732  CA  ILE A 114      -9.652  39.558  20.758  1.00 27.66           C  
ANISOU 1732  CA  ILE A 114     3671   2997   3842     89    253    145       C  
ATOM   1733  C   ILE A 114      -8.807  40.738  21.256  1.00 31.53           C  
ANISOU 1733  C   ILE A 114     4185   3441   4355     54    314    139       C  
ATOM   1734  O   ILE A 114      -9.277  41.873  21.247  1.00 32.50           O  
ANISOU 1734  O   ILE A 114     4337   3498   4514     80    304    149       O  
ATOM   1735  CB  ILE A 114     -10.357  38.794  21.916  1.00 29.82           C  
ANISOU 1735  CB  ILE A 114     3846   3320   4163     99    249     96       C  
ATOM   1736  CG1 ILE A 114     -11.276  37.659  21.365  1.00 29.15           C  
ANISOU 1736  CG1 ILE A 114     3731   3269   4075    129    187     99       C  
ATOM   1737  CG2 ILE A 114     -11.150  39.785  22.811  1.00 29.74           C  
ANISOU 1737  CG2 ILE A 114     3803   3267   4229    127    254     69       C  
ATOM   1738  CD1 ILE A 114     -11.759  36.601  22.413  1.00 28.06           C  
ANISOU 1738  CD1 ILE A 114     3504   3183   3974    123    207     55       C  
ATOM   1739  H   ILE A 114      -8.621  37.755  20.286  1.00  0.00           H  
ATOM   1740  HA  ILE A 114     -10.432  39.964  20.110  1.00  0.00           H  
ATOM   1741  HB  ILE A 114      -9.591  38.322  22.534  1.00  0.00           H  
ATOM   1742 HG12 ILE A 114     -12.146  38.119  20.902  1.00  0.00           H  
ATOM   1743 HG13 ILE A 114     -10.786  37.123  20.557  1.00  0.00           H  
ATOM   1744 HG21 ILE A 114     -11.715  39.264  23.583  1.00  0.00           H  
ATOM   1745 HG22 ILE A 114     -10.500  40.480  23.339  1.00  0.00           H  
ATOM   1746 HG23 ILE A 114     -11.862  40.367  22.225  1.00  0.00           H  
ATOM   1747 HD11 ILE A 114     -12.647  36.082  22.056  1.00  0.00           H  
ATOM   1748 HD12 ILE A 114     -10.988  35.849  22.582  1.00  0.00           H  
ATOM   1749 HD13 ILE A 114     -11.989  37.053  23.376  1.00  0.00           H  
ATOM   1750  N   ASP A 115      -7.547  40.466  21.649  1.00 27.73           N  
ANISOU 1750  N   ASP A 115     3687   2989   3861     -3    372    121       N  
ATOM   1751  CA  ASP A 115      -6.618  41.493  22.094  1.00 27.10           C  
ANISOU 1751  CA  ASP A 115     3618   2865   3814    -46    425    107       C  
ATOM   1752  C   ASP A 115      -6.374  42.516  20.996  1.00 31.18           C  
ANISOU 1752  C   ASP A 115     4229   3300   4319    -50    450    158       C  
ATOM   1753  O   ASP A 115      -6.335  43.691  21.307  1.00 30.80           O  
ANISOU 1753  O   ASP A 115     4203   3187   4314    -57    469    153       O  
ATOM   1754  CB  ASP A 115      -5.281  40.904  22.575  1.00 27.79           C  
ANISOU 1754  CB  ASP A 115     3659   2997   3903   -104    467     75       C  
ATOM   1755  CG  ASP A 115      -4.396  41.955  23.232  1.00 32.19           C  
ANISOU 1755  CG  ASP A 115     4207   3509   4515   -151    505     43       C  
ATOM   1756  OD1 ASP A 115      -4.800  42.500  24.280  1.00 32.38           O  
ANISOU 1756  OD1 ASP A 115     4212   3520   4571   -142    487      3       O  
ATOM   1757  OD2 ASP A 115      -3.308  42.246  22.686  1.00 32.25           O1-
ANISOU 1757  OD2 ASP A 115     4227   3486   4538   -200    558     55       O1-
ATOM   1758  H   ASP A 115      -7.202  39.515  21.630  1.00  0.00           H  
ATOM   1759  HA  ASP A 115      -7.107  42.011  22.920  1.00  0.00           H  
ATOM   1760  HB2 ASP A 115      -5.453  40.069  23.249  1.00  0.00           H  
ATOM   1761  HB3 ASP A 115      -4.735  40.456  21.747  1.00  0.00           H  
ATOM   1762  N   ARG A 116      -6.192  42.076  19.723  1.00 28.91           N  
ANISOU 1762  N   ARG A 116     4009   3008   3967    -46    455    207       N  
ATOM   1763  CA  ARG A 116      -5.932  42.988  18.593  1.00 27.79           C  
ANISOU 1763  CA  ARG A 116     3987   2780   3794    -47    490    265       C  
ATOM   1764  C   ARG A 116      -7.165  43.846  18.348  1.00 33.35           C  
ANISOU 1764  C   ARG A 116     4745   3421   4504     20    419    292       C  
ATOM   1765  O   ARG A 116      -7.022  45.039  18.105  1.00 33.38           O  
ANISOU 1765  O   ARG A 116     4821   3339   4525     17    450    318       O  
ATOM   1766  CB  ARG A 116      -5.509  42.237  17.305  1.00 26.42           C  
ANISOU 1766  CB  ARG A 116     3894   2614   3532    -52    514    309       C  
ATOM   1767  CG  ARG A 116      -4.362  41.200  17.440  1.00 29.05           C  
ANISOU 1767  CG  ARG A 116     4165   3010   3862   -107    581    282       C  
ATOM   1768  CD  ARG A 116      -3.179  41.630  18.324  1.00 30.76           C  
ANISOU 1768  CD  ARG A 116     4302   3223   4164   -174    655    239       C  
ATOM   1769  NE  ARG A 116      -2.486  42.812  17.792  1.00 30.09           N  
ANISOU 1769  NE  ARG A 116     4289   3042   4101   -214    741    269       N  
ATOM   1770  CZ  ARG A 116      -1.541  43.481  18.441  1.00 37.66           C  
ANISOU 1770  CZ  ARG A 116     5189   3971   5149   -275    802    233       C  
ATOM   1771  NH1 ARG A 116      -1.162  43.101  19.654  1.00 29.05           N1+
ANISOU 1771  NH1 ARG A 116     3975   2940   4122   -297    772    166       N1+
ATOM   1772  NH2 ARG A 116      -0.955  44.524  17.878  1.00 25.09           N1+
ANISOU 1772  NH2 ARG A 116     3668   2284   3583   -314    890    263       N1+
ATOM   1773  H   ARG A 116      -6.205  41.083  19.526  1.00  0.00           H  
ATOM   1774  HA  ARG A 116      -5.119  43.655  18.887  1.00  0.00           H  
ATOM   1775  HB2 ARG A 116      -6.371  41.705  16.901  1.00  0.00           H  
ATOM   1776  HB3 ARG A 116      -5.237  42.973  16.546  1.00  0.00           H  
ATOM   1777  HG2 ARG A 116      -4.725  40.214  17.702  1.00  0.00           H  
ATOM   1778  HG3 ARG A 116      -3.980  41.048  16.429  1.00  0.00           H  
ATOM   1779  HD2 ARG A 116      -3.556  41.892  19.312  1.00  0.00           H  
ATOM   1780  HD3 ARG A 116      -2.499  40.793  18.480  1.00  0.00           H  
ATOM   1781  HE  ARG A 116      -2.750  43.108  16.863  1.00  0.00           H  
ATOM   1782 HH11 ARG A 116      -1.572  42.280  20.085  1.00  0.00           H  
ATOM   1783 HH12 ARG A 116      -0.444  43.608  20.150  1.00  0.00           H  
ATOM   1784 HH21 ARG A 116      -1.252  44.850  16.967  1.00  0.00           H  
ATOM   1785 HH22 ARG A 116      -0.194  44.997  18.346  1.00  0.00           H  
ATOM   1786  N   TYR A 117      -8.379  43.269  18.514  1.00 30.54           N  
ANISOU 1786  N   TYR A 117     4343   3105   4155     79    328    278       N  
ATOM   1787  CA  TYR A 117      -9.627  44.028  18.373  1.00 31.02           C  
ANISOU 1787  CA  TYR A 117     4428   3110   4250    151    250    294       C  
ATOM   1788  C   TYR A 117      -9.762  45.100  19.470  1.00 33.99           C  
ANISOU 1788  C   TYR A 117     4758   3443   4712    149    280    259       C  
ATOM   1789  O   TYR A 117     -10.175  46.226  19.175  1.00 31.74           O  
ANISOU 1789  O   TYR A 117     4537   3071   4451    185    264    286       O  
ATOM   1790  CB  TYR A 117     -10.846  43.089  18.393  1.00 32.50           C  
ANISOU 1790  CB  TYR A 117     4546   3350   4453    206    154    275       C  
ATOM   1791  CG  TYR A 117     -12.172  43.812  18.494  1.00 36.15           C  
ANISOU 1791  CG  TYR A 117     4988   3759   4988    282     74    273       C  
ATOM   1792  CD1 TYR A 117     -12.712  44.476  17.399  1.00 38.97           C  
ANISOU 1792  CD1 TYR A 117     5449   4039   5318    342     -3    325       C  
ATOM   1793  CD2 TYR A 117     -12.900  43.808  19.677  1.00 37.93           C  
ANISOU 1793  CD2 TYR A 117     5096   4005   5310    298     77    217       C  
ATOM   1794  CE1 TYR A 117     -13.921  45.161  17.494  1.00 41.86           C  
ANISOU 1794  CE1 TYR A 117     5787   4351   5767    420    -84    321       C  
ATOM   1795  CE2 TYR A 117     -14.135  44.450  19.769  1.00 39.41           C  
ANISOU 1795  CE2 TYR A 117     5250   4140   5584    371     13    210       C  
ATOM   1796  CZ  TYR A 117     -14.653  45.101  18.666  1.00 48.43           C  
ANISOU 1796  CZ  TYR A 117     6480   5209   6713    433    -75    261       C  
ATOM   1797  OH  TYR A 117     -15.863  45.740  18.758  1.00 55.11           O  
ANISOU 1797  OH  TYR A 117     7283   5998   7659    512   -147    251       O  
ATOM   1798  H   TYR A 117      -8.454  42.287  18.746  1.00  0.00           H  
ATOM   1799  HA  TYR A 117      -9.607  44.537  17.407  1.00  0.00           H  
ATOM   1800  HB2 TYR A 117     -10.849  42.466  17.498  1.00  0.00           H  
ATOM   1801  HB3 TYR A 117     -10.775  42.395  19.230  1.00  0.00           H  
ATOM   1802  HD1 TYR A 117     -12.165  44.524  16.474  1.00  0.00           H  
ATOM   1803  HD2 TYR A 117     -12.509  43.297  20.545  1.00  0.00           H  
ATOM   1804  HE1 TYR A 117     -14.301  45.701  16.639  1.00  0.00           H  
ATOM   1805  HE2 TYR A 117     -14.682  44.425  20.700  1.00  0.00           H  
ATOM   1806  HH  TYR A 117     -16.358  45.491  19.545  1.00  0.00           H  
ATOM   1807  N   LEU A 118      -9.500  44.727  20.744  1.00 29.06           N  
ANISOU 1807  N   LEU A 118     4033   2876   4132    113    317    197       N  
ATOM   1808  CA  LEU A 118      -9.629  45.702  21.827  1.00 28.81           C  
ANISOU 1808  CA  LEU A 118     3972   2803   4172    111    346    155       C  
ATOM   1809  C   LEU A 118      -8.598  46.828  21.700  1.00 33.68           C  
ANISOU 1809  C   LEU A 118     4657   3344   4795     61    410    168       C  
ATOM   1810  O   LEU A 118      -8.885  47.969  22.041  1.00 34.44           O  
ANISOU 1810  O   LEU A 118     4779   3365   4943     77    420    160       O  
ATOM   1811  CB  LEU A 118      -9.549  45.025  23.189  1.00 28.57           C  
ANISOU 1811  CB  LEU A 118     3846   2843   4164     87    368     88       C  
ATOM   1812  CG  LEU A 118     -10.749  44.125  23.536  1.00 32.94           C  
ANISOU 1812  CG  LEU A 118     4328   3449   4738    137    325     68       C  
ATOM   1813  CD1 LEU A 118     -10.434  43.211  24.703  1.00 32.38           C  
ANISOU 1813  CD1 LEU A 118     4193   3452   4659    104    359     15       C  
ATOM   1814  CD2 LEU A 118     -12.039  44.953  23.766  1.00 32.35           C  
ANISOU 1814  CD2 LEU A 118     4237   3312   4741    204    299     59       C  
ATOM   1815  H   LEU A 118      -9.211  43.784  20.976  1.00  0.00           H  
ATOM   1816  HA  LEU A 118     -10.610  46.173  21.742  1.00  0.00           H  
ATOM   1817  HB2 LEU A 118      -8.632  44.433  23.226  1.00  0.00           H  
ATOM   1818  HB3 LEU A 118      -9.444  45.775  23.975  1.00  0.00           H  
ATOM   1819  HG  LEU A 118     -10.939  43.469  22.686  1.00  0.00           H  
ATOM   1820 HD11 LEU A 118     -11.325  42.695  25.064  1.00  0.00           H  
ATOM   1821 HD12 LEU A 118      -9.710  42.448  24.415  1.00  0.00           H  
ATOM   1822 HD13 LEU A 118     -10.009  43.766  25.540  1.00  0.00           H  
ATOM   1823 HD21 LEU A 118     -12.504  44.726  24.726  1.00  0.00           H  
ATOM   1824 HD22 LEU A 118     -11.850  46.027  23.753  1.00  0.00           H  
ATOM   1825 HD23 LEU A 118     -12.778  44.742  22.992  1.00  0.00           H  
ATOM   1826  N   LEU A 119      -7.423  46.502  21.186  1.00 30.16           N  
ANISOU 1826  N   LEU A 119     4238   2913   4310      0    460    186       N  
ATOM   1827  CA  LEU A 119      -6.334  47.440  20.994  1.00 30.95           C  
ANISOU 1827  CA  LEU A 119     4389   2940   4429    -60    536    195       C  
ATOM   1828  C   LEU A 119      -6.635  48.427  19.883  1.00 35.82           C  
ANISOU 1828  C   LEU A 119     5134   3453   5025    -29    542    266       C  
ATOM   1829  O   LEU A 119      -6.199  49.567  19.948  1.00 34.08           O  
ANISOU 1829  O   LEU A 119     4960   3143   4846    -59    595    270       O  
ATOM   1830  CB  LEU A 119      -5.035  46.675  20.705  1.00 30.80           C  
ANISOU 1830  CB  LEU A 119     4348   2968   4387   -130    595    193       C  
ATOM   1831  CG  LEU A 119      -3.748  47.516  20.724  1.00 33.97           C  
ANISOU 1831  CG  LEU A 119     4763   3302   4841   -210    686    182       C  
ATOM   1832  CD1 LEU A 119      -3.450  48.033  22.137  1.00 31.66           C  
ANISOU 1832  CD1 LEU A 119     4392   3008   4628   -243    679    104       C  
ATOM   1833  CD2 LEU A 119      -2.578  46.700  20.186  1.00 34.56           C  
ANISOU 1833  CD2 LEU A 119     4815   3415   4901   -266    750    189       C  
ATOM   1834  H   LEU A 119      -7.237  45.540  20.932  1.00  0.00           H  
ATOM   1835  HA  LEU A 119      -6.223  47.999  21.923  1.00  0.00           H  
ATOM   1836  HB2 LEU A 119      -4.921  45.875  21.437  1.00  0.00           H  
ATOM   1837  HB3 LEU A 119      -5.129  46.177  19.738  1.00  0.00           H  
ATOM   1838  HG  LEU A 119      -3.867  48.375  20.066  1.00  0.00           H  
ATOM   1839 HD11 LEU A 119      -2.506  48.573  22.166  1.00  0.00           H  
ATOM   1840 HD12 LEU A 119      -4.212  48.722  22.493  1.00  0.00           H  
ATOM   1841 HD13 LEU A 119      -3.392  47.214  22.852  1.00  0.00           H  
ATOM   1842 HD21 LEU A 119      -2.237  47.105  19.235  1.00  0.00           H  
ATOM   1843 HD22 LEU A 119      -1.728  46.693  20.860  1.00  0.00           H  
ATOM   1844 HD23 LEU A 119      -2.849  45.658  20.012  1.00  0.00           H  
ATOM   1845  N   MET A 120      -7.382  47.992  18.871  1.00 35.67           N  
ANISOU 1845  N   MET A 120     5177   3437   4940     32    483    320       N  
ATOM   1846  CA  MET A 120      -7.817  48.821  17.752  1.00 37.90           C  
ANISOU 1846  CA  MET A 120     5600   3619   5181     80    463    392       C  
ATOM   1847  C   MET A 120      -8.804  49.893  18.280  1.00 40.19           C  
ANISOU 1847  C   MET A 120     5887   3840   5544    141    413    382       C  
ATOM   1848  O   MET A 120      -8.750  51.041  17.857  1.00 40.76           O  
ANISOU 1848  O   MET A 120     6062   3802   5623    152    438    422       O  
ATOM   1849  CB  MET A 120      -8.461  47.890  16.725  1.00 41.72           C  
ANISOU 1849  CB  MET A 120     6134   4141   5578    137    382    434       C  
ATOM   1850  CG  MET A 120      -9.255  48.556  15.653  1.00 47.74           C  
ANISOU 1850  CG  MET A 120     7036   4812   6290    215    309    502       C  
ATOM   1851  SD  MET A 120     -10.262  47.303  14.804  1.00 54.68           S  
ANISOU 1851  SD  MET A 120     7927   5757   7093    289    170    518       S  
ATOM   1852  CE  MET A 120      -9.061  46.584  13.792  1.00 51.68           C  
ANISOU 1852  CE  MET A 120     7656   5393   6588    228    259    556       C  
ATOM   1853  H   MET A 120      -7.693  47.030  18.863  1.00  0.00           H  
ATOM   1854  HA  MET A 120      -6.958  49.324  17.304  1.00  0.00           H  
ATOM   1855  HB2 MET A 120      -7.669  47.295  16.269  1.00  0.00           H  
ATOM   1856  HB3 MET A 120      -9.104  47.172  17.225  1.00  0.00           H  
ATOM   1857  HG2 MET A 120      -9.967  49.271  16.054  1.00  0.00           H  
ATOM   1858  HG3 MET A 120      -8.618  49.088  14.946  1.00  0.00           H  
ATOM   1859  HE1 MET A 120      -9.487  45.871  13.100  1.00  0.00           H  
ATOM   1860  HE2 MET A 120      -8.561  47.352  13.202  1.00  0.00           H  
ATOM   1861  HE3 MET A 120      -8.317  46.081  14.403  1.00  0.00           H  
ATOM   1862  N   LYS A 121      -9.665  49.521  19.236  1.00 34.73           N  
ANISOU 1862  N   LYS A 121     5078   3206   4910    178    357    326       N  
ATOM   1863  CA  LYS A 121     -10.643  50.429  19.817  1.00 34.87           C  
ANISOU 1863  CA  LYS A 121     5076   3164   5009    239    320    305       C  
ATOM   1864  C   LYS A 121     -10.037  51.268  20.957  1.00 37.27           C  
ANISOU 1864  C   LYS A 121     5348   3433   5380    184    400    250       C  
ATOM   1865  O   LYS A 121     -10.407  52.421  21.110  1.00 37.88           O  
ANISOU 1865  O   LYS A 121     5468   3415   5510    215    404    252       O  
ATOM   1866  CB  LYS A 121     -11.835  49.629  20.371  1.00 36.73           C  
ANISOU 1866  CB  LYS A 121     5197   3472   5289    298    246    264       C  
ATOM   1867  CG  LYS A 121     -12.751  49.040  19.307  1.00 45.39           C  
ANISOU 1867  CG  LYS A 121     6315   4578   6351    371    137    308       C  
ATOM   1868  CD  LYS A 121     -13.821  48.150  19.922  1.00 50.85           C  
ANISOU 1868  CD  LYS A 121     6871   5342   7106    411     81    257       C  
ATOM   1869  CE  LYS A 121     -14.925  48.879  20.652  1.00 60.68           C  
ANISOU 1869  CE  LYS A 121     8047   6537   8470    477     62    221       C  
ATOM   1870  NZ  LYS A 121     -15.587  47.971  21.624  1.00 73.67           N1+
ANISOU 1870  NZ  LYS A 121     9550   8259  10180    479     73    156       N1+
ATOM   1871  H   LYS A 121      -9.667  48.568  19.573  1.00  0.00           H  
ATOM   1872  HA  LYS A 121     -11.015  51.113  19.053  1.00  0.00           H  
ATOM   1873  HB2 LYS A 121     -11.467  48.838  21.028  1.00  0.00           H  
ATOM   1874  HB3 LYS A 121     -12.429  50.288  21.004  1.00  0.00           H  
ATOM   1875  HG2 LYS A 121     -13.229  49.837  18.753  1.00  0.00           H  
ATOM   1876  HG3 LYS A 121     -12.165  48.462  18.591  1.00  0.00           H  
ATOM   1877  HD2 LYS A 121     -14.267  47.622  19.088  1.00  0.00           H  
ATOM   1878  HD3 LYS A 121     -13.341  47.395  20.549  1.00  0.00           H  
ATOM   1879  HE2 LYS A 121     -14.538  49.720  21.225  1.00  0.00           H  
ATOM   1880  HE3 LYS A 121     -15.656  49.281  19.949  1.00  0.00           H  
ATOM   1881  HZ1 LYS A 121     -14.904  47.634  22.287  1.00  0.00           H  
ATOM   1882  HZ2 LYS A 121     -16.311  48.474  22.118  1.00  0.00           H  
ATOM   1883  HZ3 LYS A 121     -15.995  47.187  21.135  1.00  0.00           H  
ATOM   1884  N   PHE A 122      -9.164  50.660  21.785  1.00 31.94           N  
ANISOU 1884  N   PHE A 122     4598   2832   4704    109    451    194       N  
ATOM   1885  CA  PHE A 122      -8.575  51.262  22.979  1.00 30.57           C  
ANISOU 1885  CA  PHE A 122     4388   2640   4587     55    506    126       C  
ATOM   1886  C   PHE A 122      -7.060  51.066  22.953  1.00 33.83           C  
ANISOU 1886  C   PHE A 122     4798   3071   4984    -43    569    114       C  
ATOM   1887  O   PHE A 122      -6.523  50.181  23.629  1.00 32.34           O  
ANISOU 1887  O   PHE A 122     4530   2970   4786    -83    571     66       O  
ATOM   1888  CB  PHE A 122      -9.206  50.651  24.245  1.00 31.92           C  
ANISOU 1888  CB  PHE A 122     4460   2885   4783     78    484     54       C  
ATOM   1889  CG  PHE A 122     -10.709  50.546  24.188  1.00 34.12           C  
ANISOU 1889  CG  PHE A 122     4712   3161   5091    172    428     63       C  
ATOM   1890  CD1 PHE A 122     -11.506  51.686  24.241  1.00 37.14           C  
ANISOU 1890  CD1 PHE A 122     5127   3447   5538    231    420     66       C  
ATOM   1891  CD2 PHE A 122     -11.333  49.304  24.095  1.00 37.43           C  
ANISOU 1891  CD2 PHE A 122     5065   3670   5489    202    385     64       C  
ATOM   1892  CE1 PHE A 122     -12.891  51.587  24.167  1.00 37.87           C  
ANISOU 1892  CE1 PHE A 122     5175   3532   5680    321    366     69       C  
ATOM   1893  CE2 PHE A 122     -12.723  49.205  24.072  1.00 39.60           C  
ANISOU 1893  CE2 PHE A 122     5294   3937   5816    284    335     63       C  
ATOM   1894  CZ  PHE A 122     -13.489  50.348  24.112  1.00 37.53           C  
ANISOU 1894  CZ  PHE A 122     5053   3579   5626    344    324     65       C  
ATOM   1895  H   PHE A 122      -8.936  49.684  21.634  1.00  0.00           H  
ATOM   1896  HA  PHE A 122      -8.779  52.334  23.010  1.00  0.00           H  
ATOM   1897  HB2 PHE A 122      -8.828  49.645  24.411  1.00  0.00           H  
ATOM   1898  HB3 PHE A 122      -8.924  51.231  25.125  1.00  0.00           H  
ATOM   1899  HD1 PHE A 122     -11.046  52.660  24.315  1.00  0.00           H  
ATOM   1900  HD2 PHE A 122     -10.740  48.401  24.062  1.00  0.00           H  
ATOM   1901  HE1 PHE A 122     -13.495  52.482  24.196  1.00  0.00           H  
ATOM   1902  HE2 PHE A 122     -13.194  48.235  24.024  1.00  0.00           H  
ATOM   1903  HZ  PHE A 122     -14.566  50.274  24.091  1.00  0.00           H  
ATOM   1904  N   PRO A 123      -6.346  51.902  22.161  1.00 32.09           N  
ANISOU 1904  N   PRO A 123     4663   2759   4769    -82    625    158       N  
ATOM   1905  CA  PRO A 123      -4.881  51.715  22.021  1.00 31.18           C  
ANISOU 1905  CA  PRO A 123     4533   2653   4663   -179    698    148       C  
ATOM   1906  C   PRO A 123      -4.075  51.792  23.311  1.00 33.08           C  
ANISOU 1906  C   PRO A 123     4684   2918   4967   -246    712     56       C  
ATOM   1907  O   PRO A 123      -3.025  51.158  23.402  1.00 32.92           O  
ANISOU 1907  O   PRO A 123     4604   2948   4956   -309    738     30       O  
ATOM   1908  CB  PRO A 123      -4.468  52.819  21.031  1.00 33.51           C  
ANISOU 1908  CB  PRO A 123     4947   2819   4966   -202    769    210       C  
ATOM   1909  CG  PRO A 123      -5.736  53.182  20.295  1.00 37.72           C  
ANISOU 1909  CG  PRO A 123     5575   3302   5454   -103    711    277       C  
ATOM   1910  CD  PRO A 123      -6.851  52.988  21.291  1.00 32.61           C  
ANISOU 1910  CD  PRO A 123     4847   2706   4835    -37    628    224       C  
ATOM   1911  HA  PRO A 123      -4.700  50.748  21.557  1.00  0.00           H  
ATOM   1912  HB2 PRO A 123      -4.102  53.700  21.562  1.00  0.00           H  
ATOM   1913  HB3 PRO A 123      -3.676  52.497  20.353  1.00  0.00           H  
ATOM   1914  HG2 PRO A 123      -5.715  54.183  19.866  1.00  0.00           H  
ATOM   1915  HG3 PRO A 123      -5.875  52.477  19.473  1.00  0.00           H  
ATOM   1916  HD2 PRO A 123      -6.996  53.884  21.896  1.00  0.00           H  
ATOM   1917  HD3 PRO A 123      -7.777  52.765  20.771  1.00  0.00           H  
ATOM   1918  N   PHE A 124      -4.592  52.523  24.323  1.00 28.10           N  
ANISOU 1918  N   PHE A 124     4045   2251   4381   -226    688      2       N  
ATOM   1919  CA  PHE A 124      -3.919  52.772  25.602  1.00 26.75           C  
ANISOU 1919  CA  PHE A 124     3816   2085   4262   -282    687    -92       C  
ATOM   1920  C   PHE A 124      -4.151  51.685  26.657  1.00 32.07           C  
ANISOU 1920  C   PHE A 124     4413   2873   4899   -262    631   -150       C  
ATOM   1921  O   PHE A 124      -3.587  51.791  27.746  1.00 31.27           O  
ANISOU 1921  O   PHE A 124     4277   2781   4824   -301    615   -230       O  
ATOM   1922  CB  PHE A 124      -4.268  54.182  26.129  1.00 27.40           C  
ANISOU 1922  CB  PHE A 124     3952   2056   4404   -275    701   -124       C  
ATOM   1923  CG  PHE A 124      -3.642  55.260  25.263  1.00 28.11           C  
ANISOU 1923  CG  PHE A 124     4114   2023   4543   -323    770    -80       C  
ATOM   1924  CD1 PHE A 124      -4.264  55.688  24.093  1.00 29.47           C  
ANISOU 1924  CD1 PHE A 124     4381   2128   4687   -271    790     13       C  
ATOM   1925  CD2 PHE A 124      -2.424  55.833  25.608  1.00 29.96           C  
ANISOU 1925  CD2 PHE A 124     4326   2203   4853   -421    814   -133       C  
ATOM   1926  CE1 PHE A 124      -3.669  56.648  23.276  1.00 30.48           C  
ANISOU 1926  CE1 PHE A 124     4596   2136   4850   -317    867     60       C  
ATOM   1927  CE2 PHE A 124      -1.837  56.811  24.797  1.00 32.49           C  
ANISOU 1927  CE2 PHE A 124     4715   2402   5228   -473    896    -91       C  
ATOM   1928  CZ  PHE A 124      -2.470  57.227  23.646  1.00 31.08           C  
ANISOU 1928  CZ  PHE A 124     4646   2154   5009   -420    929      8       C  
ATOM   1929  H   PHE A 124      -5.480  52.987  24.196  1.00  0.00           H  
ATOM   1930  HA  PHE A 124      -2.841  52.761  25.427  1.00  0.00           H  
ATOM   1931  HB2 PHE A 124      -5.347  54.325  26.111  1.00  0.00           H  
ATOM   1932  HB3 PHE A 124      -3.953  54.322  27.164  1.00  0.00           H  
ATOM   1933  HD1 PHE A 124      -5.212  55.262  23.798  1.00  0.00           H  
ATOM   1934  HD2 PHE A 124      -1.916  55.515  26.506  1.00  0.00           H  
ATOM   1935  HE1 PHE A 124      -4.164  56.953  22.369  1.00  0.00           H  
ATOM   1936  HE2 PHE A 124      -0.884  57.245  25.055  1.00  0.00           H  
ATOM   1937  HZ  PHE A 124      -2.016  57.979  23.018  1.00  0.00           H  
ATOM   1938  N   ARG A 125      -4.875  50.585  26.298  1.00 28.71           N  
ANISOU 1938  N   ARG A 125     3966   2532   4412   -206    599   -112       N  
ATOM   1939  CA  ARG A 125      -5.114  49.414  27.163  1.00 27.75           C  
ANISOU 1939  CA  ARG A 125     3781   2515   4248   -187    558   -154       C  
ATOM   1940  C   ARG A 125      -5.655  49.758  28.546  1.00 31.11           C  
ANISOU 1940  C   ARG A 125     4206   2932   4682   -163    543   -226       C  
ATOM   1941  O   ARG A 125      -5.203  49.175  29.531  1.00 30.74           O  
ANISOU 1941  O   ARG A 125     4129   2941   4611   -185    521   -285       O  
ATOM   1942  CB  ARG A 125      -3.855  48.520  27.292  1.00 27.38           C  
ANISOU 1942  CB  ARG A 125     3676   2537   4190   -249    553   -177       C  
ATOM   1943  CG  ARG A 125      -3.252  48.004  25.959  1.00 28.51           C  
ANISOU 1943  CG  ARG A 125     3817   2695   4320   -273    585   -111       C  
ATOM   1944  CD  ARG A 125      -2.083  47.064  26.227  1.00 24.18           C  
ANISOU 1944  CD  ARG A 125     3195   2215   3777   -324    579   -145       C  
ATOM   1945  NE  ARG A 125      -1.752  46.295  25.029  1.00 29.04           N  
ANISOU 1945  NE  ARG A 125     3810   2861   4362   -329    613    -84       N  
ATOM   1946  CZ  ARG A 125      -2.324  45.147  24.680  1.00 30.25           C  
ANISOU 1946  CZ  ARG A 125     3957   3089   4450   -284    587    -53       C  
ATOM   1947  NH1 ARG A 125      -1.987  44.554  23.551  1.00 25.86           N1+
ANISOU 1947  NH1 ARG A 125     3416   2547   3863   -290    622     -2       N1+
ATOM   1948  NH2 ARG A 125      -3.217  44.564  25.482  1.00 21.61           N1+
ANISOU 1948  NH2 ARG A 125     2843   2049   3320   -235    533    -77       N1+
ATOM   1949  H   ARG A 125      -5.286  50.546  25.375  1.00  0.00           H  
ATOM   1950  HA  ARG A 125      -5.842  48.852  26.642  1.00  0.00           H  
ATOM   1951  HB2 ARG A 125      -3.077  49.053  27.841  1.00  0.00           H  
ATOM   1952  HB3 ARG A 125      -4.093  47.645  27.898  1.00  0.00           H  
ATOM   1953  HG2 ARG A 125      -4.011  47.556  25.316  1.00  0.00           H  
ATOM   1954  HG3 ARG A 125      -2.875  48.878  25.424  1.00  0.00           H  
ATOM   1955  HD2 ARG A 125      -1.195  47.677  26.387  1.00  0.00           H  
ATOM   1956  HD3 ARG A 125      -2.195  46.478  27.138  1.00  0.00           H  
ATOM   1957  HE  ARG A 125      -1.089  46.722  24.387  1.00  0.00           H  
ATOM   1958 HH11 ARG A 125      -1.298  44.989  22.950  1.00  0.00           H  
ATOM   1959 HH12 ARG A 125      -2.454  43.697  23.255  1.00  0.00           H  
ATOM   1960 HH21 ARG A 125      -3.452  44.969  26.377  1.00  0.00           H  
ATOM   1961 HH22 ARG A 125      -3.712  43.732  25.165  1.00  0.00           H  
ATOM   1962  N   GLU A 126      -6.628  50.673  28.636  1.00 27.85           N  
ANISOU 1962  N   GLU A 126     3835   2447   4299   -114    556   -224       N  
ATOM   1963  CA  GLU A 126      -7.175  51.022  29.954  1.00 29.12           C  
ANISOU 1963  CA  GLU A 126     4006   2592   4465    -89    560   -297       C  
ATOM   1964  C   GLU A 126      -8.056  49.953  30.549  1.00 33.21           C  
ANISOU 1964  C   GLU A 126     4490   3189   4940    -38    552   -309       C  
ATOM   1965  O   GLU A 126      -8.223  49.935  31.764  1.00 32.42           O  
ANISOU 1965  O   GLU A 126     4404   3094   4819    -32    563   -376       O  
ATOM   1966  CB  GLU A 126      -7.965  52.326  29.938  1.00 30.87           C  
ANISOU 1966  CB  GLU A 126     4279   2705   4744    -47    586   -297       C  
ATOM   1967  CG  GLU A 126      -7.130  53.502  29.496  1.00 44.52           C  
ANISOU 1967  CG  GLU A 126     6056   4336   6522   -100    606   -291       C  
ATOM   1968  CD  GLU A 126      -7.404  53.840  28.049  1.00 56.49           C  
ANISOU 1968  CD  GLU A 126     7605   5804   8053    -75    613   -197       C  
ATOM   1969  OE1 GLU A 126      -7.443  55.047  27.752  1.00 39.27           O  
ANISOU 1969  OE1 GLU A 126     5487   3512   5922    -73    639   -183       O  
ATOM   1970  OE2 GLU A 126      -7.621  52.921  27.226  1.00 54.92           O1-
ANISOU 1970  OE2 GLU A 126     7384   5671   7813    -52    591   -138       O1-
ATOM   1971  H   GLU A 126      -6.979  51.181  27.831  1.00  0.00           H  
ATOM   1972  HA  GLU A 126      -6.342  51.173  30.643  1.00  0.00           H  
ATOM   1973  HB2 GLU A 126      -8.891  52.218  29.368  1.00  0.00           H  
ATOM   1974  HB3 GLU A 126      -8.305  52.541  30.953  1.00  0.00           H  
ATOM   1975  HG2 GLU A 126      -7.371  54.364  30.122  1.00  0.00           H  
ATOM   1976  HG3 GLU A 126      -6.063  53.319  29.629  1.00  0.00           H  
ATOM   1977  N   HIS A 127      -8.661  49.102  29.713  1.00 29.16           N  
ANISOU 1977  N   HIS A 127     3939   2728   4412     -1    538   -249       N  
ATOM   1978  CA  HIS A 127      -9.575  48.078  30.218  1.00 28.99           C  
ANISOU 1978  CA  HIS A 127     3877   2772   4367     44    541   -260       C  
ATOM   1979  C   HIS A 127      -8.832  46.957  30.954  1.00 31.60           C  
ANISOU 1979  C   HIS A 127     4190   3186   4629      6    530   -293       C  
ATOM   1980  O   HIS A 127      -7.723  46.587  30.571  1.00 30.05           O  
ANISOU 1980  O   HIS A 127     3984   3024   4411    -45    504   -281       O  
ATOM   1981  CB  HIS A 127     -10.398  47.503  29.052  1.00 30.14           C  
ANISOU 1981  CB  HIS A 127     3985   2940   4526     90    515   -192       C  
ATOM   1982  CG  HIS A 127     -11.306  48.519  28.445  1.00 33.57           C  
ANISOU 1982  CG  HIS A 127     4437   3291   5027    146    509   -163       C  
ATOM   1983  CD2 HIS A 127     -11.048  49.448  27.502  1.00 36.19           C  
ANISOU 1983  CD2 HIS A 127     4821   3552   5379    146    494   -117       C  
ATOM   1984  ND1 HIS A 127     -12.614  48.646  28.853  1.00 35.67           N  
ANISOU 1984  ND1 HIS A 127     4669   3533   5351    213    523   -183       N  
ATOM   1985  CE1 HIS A 127     -13.108  49.662  28.175  1.00 36.21           C  
ANISOU 1985  CE1 HIS A 127     4763   3518   5478    256    504   -151       C  
ATOM   1986  NE2 HIS A 127     -12.197  50.182  27.351  1.00 36.92           N  
ANISOU 1986  NE2 HIS A 127     4915   3574   5539    219    485   -109       N  
ATOM   1987  H   HIS A 127      -8.513  49.150  28.714  1.00  0.00           H  
ATOM   1988  HA  HIS A 127     -10.271  48.543  30.920  1.00  0.00           H  
ATOM   1989  HB2 HIS A 127      -9.738  47.125  28.278  1.00  0.00           H  
ATOM   1990  HB3 HIS A 127     -10.993  46.651  29.350  1.00  0.00           H  
ATOM   1991  HD1 HIS A 127     -13.092  48.078  29.552  1.00  0.00           H  
ATOM   1992  HD2 HIS A 127     -10.150  49.688  26.957  1.00  0.00           H  
ATOM   1993  HE1 HIS A 127     -14.119  50.029  28.276  1.00  0.00           H  
ATOM   1994  N   ILE A 128      -9.467  46.403  31.993  1.00 29.25           N  
ANISOU 1994  N   ILE A 128     3892   2917   4304     33    555   -333       N  
ATOM   1995  CA  ILE A 128      -8.971  45.257  32.748  1.00 28.64           C  
ANISOU 1995  CA  ILE A 128     3814   2913   4154     13    545   -358       C  
ATOM   1996  C   ILE A 128      -8.631  44.114  31.777  1.00 31.29           C  
ANISOU 1996  C   ILE A 128     4098   3321   4471      1    512   -302       C  
ATOM   1997  O   ILE A 128      -7.545  43.553  31.890  1.00 29.20           O  
ANISOU 1997  O   ILE A 128     3828   3099   4167    -39    480   -310       O  
ATOM   1998  CB  ILE A 128      -9.972  44.800  33.843  1.00 32.42           C  
ANISOU 1998  CB  ILE A 128     4312   3400   4607     55    600   -394       C  
ATOM   1999  CG1 ILE A 128     -10.149  45.908  34.934  1.00 32.39           C  
ANISOU 1999  CG1 ILE A 128     4382   3322   4605     64    640   -461       C  
ATOM   2000  CG2 ILE A 128      -9.517  43.442  34.461  1.00 34.07           C  
ANISOU 2000  CG2 ILE A 128     4529   3683   4731     40    588   -402       C  
ATOM   2001  CD1 ILE A 128     -11.538  45.900  35.657  1.00 40.56           C  
ANISOU 2001  CD1 ILE A 128     5426   4325   5659    121    730   -485       C  
ATOM   2002  H   ILE A 128     -10.405  46.721  32.229  1.00  0.00           H  
ATOM   2003  HA  ILE A 128      -8.053  45.570  33.246  1.00  0.00           H  
ATOM   2004  HB  ILE A 128     -10.944  44.640  33.376  1.00  0.00           H  
ATOM   2005 HG12 ILE A 128      -9.345  45.838  35.668  1.00  0.00           H  
ATOM   2006 HG13 ILE A 128     -10.041  46.895  34.485  1.00  0.00           H  
ATOM   2007 HG21 ILE A 128     -10.130  43.188  35.325  1.00  0.00           H  
ATOM   2008 HG22 ILE A 128      -9.617  42.611  33.763  1.00  0.00           H  
ATOM   2009 HG23 ILE A 128      -8.482  43.483  34.796  1.00  0.00           H  
ATOM   2010 HD11 ILE A 128     -11.527  46.554  36.529  1.00  0.00           H  
ATOM   2011 HD12 ILE A 128     -12.327  46.248  34.990  1.00  0.00           H  
ATOM   2012 HD13 ILE A 128     -11.805  44.898  35.993  1.00  0.00           H  
ATOM   2013  N   LEU A 129      -9.527  43.826  30.792  1.00 28.86           N  
ANISOU 2013  N   LEU A 129     3749   3018   4197     36    513   -249       N  
ATOM   2014  CA  LEU A 129      -9.350  42.764  29.785  1.00 29.63           C  
ANISOU 2014  CA  LEU A 129     3809   3176   4274     30    483   -198       C  
ATOM   2015  C   LEU A 129      -8.057  42.933  28.955  1.00 30.23           C  
ANISOU 2015  C   LEU A 129     3895   3255   4338    -19    458   -172       C  
ATOM   2016  O   LEU A 129      -7.660  41.996  28.290  1.00 26.88           O  
ANISOU 2016  O   LEU A 129     3448   2881   3885    -32    442   -141       O  
ATOM   2017  CB  LEU A 129     -10.557  42.741  28.793  1.00 30.84           C  
ANISOU 2017  CB  LEU A 129     3930   3312   4474     79    470   -153       C  
ATOM   2018  CG  LEU A 129     -11.917  42.160  29.242  1.00 37.35           C  
ANISOU 2018  CG  LEU A 129     4708   4147   5336    126    494   -168       C  
ATOM   2019  CD1 LEU A 129     -12.956  42.354  28.151  1.00 37.61           C  
ANISOU 2019  CD1 LEU A 129     4704   4150   5434    174    454   -130       C  
ATOM   2020  CD2 LEU A 129     -11.851  40.693  29.438  1.00 42.76           C  
ANISOU 2020  CD2 LEU A 129     5365   4905   5977    113    497   -167       C  
ATOM   2021  H   LEU A 129     -10.405  44.338  30.757  1.00  0.00           H  
ATOM   2022  HA  LEU A 129      -9.293  41.809  30.305  1.00  0.00           H  
ATOM   2023  HB2 LEU A 129     -10.718  43.769  28.464  1.00  0.00           H  
ATOM   2024  HB3 LEU A 129     -10.274  42.209  27.884  1.00  0.00           H  
ATOM   2025  HG  LEU A 129     -12.251  42.655  30.154  1.00  0.00           H  
ATOM   2026 HD11 LEU A 129     -13.966  42.275  28.555  1.00  0.00           H  
ATOM   2027 HD12 LEU A 129     -12.877  43.344  27.700  1.00  0.00           H  
ATOM   2028 HD13 LEU A 129     -12.860  41.631  27.339  1.00  0.00           H  
ATOM   2029 HD21 LEU A 129     -12.722  40.151  29.069  1.00  0.00           H  
ATOM   2030 HD22 LEU A 129     -10.967  40.255  28.976  1.00  0.00           H  
ATOM   2031 HD23 LEU A 129     -11.804  40.478  30.504  1.00  0.00           H  
ATOM   2032  N   GLN A 130      -7.441  44.142  28.954  1.00 26.84           N  
ANISOU 2032  N   GLN A 130     3497   2761   3938    -47    465   -185       N  
ATOM   2033  CA  GLN A 130      -6.241  44.473  28.154  1.00 24.90           C  
ANISOU 2033  CA  GLN A 130     3259   2499   3703   -100    465   -163       C  
ATOM   2034  C   GLN A 130      -4.975  44.443  29.001  1.00 28.59           C  
ANISOU 2034  C   GLN A 130     3712   2981   4171   -154    454   -218       C  
ATOM   2035  O   GLN A 130      -3.887  44.684  28.482  1.00 27.29           O  
ANISOU 2035  O   GLN A 130     3534   2800   4035   -205    462   -212       O  
ATOM   2036  CB  GLN A 130      -6.408  45.865  27.523  1.00 25.37           C  
ANISOU 2036  CB  GLN A 130     3365   2465   3811    -98    484   -138       C  
ATOM   2037  CG  GLN A 130      -7.593  45.985  26.558  1.00 28.90           C  
ANISOU 2037  CG  GLN A 130     3832   2886   4261    -37    473    -80       C  
ATOM   2038  CD  GLN A 130      -7.659  47.380  25.997  1.00 31.99           C  
ANISOU 2038  CD  GLN A 130     4284   3175   4694    -32    489    -54       C  
ATOM   2039  NE2 GLN A 130      -7.097  47.602  24.806  1.00 28.71           N  
ANISOU 2039  NE2 GLN A 130     3915   2728   4265    -54    501      3       N  
ATOM   2040  OE1 GLN A 130      -8.188  48.285  26.625  1.00 27.95           O  
ANISOU 2040  OE1 GLN A 130     3789   2605   4224     -8    498    -84       O  
ATOM   2041  H   GLN A 130      -7.812  44.890  29.526  1.00  0.00           H  
ATOM   2042  HA  GLN A 130      -6.107  43.749  27.349  1.00  0.00           H  
ATOM   2043  HB2 GLN A 130      -6.490  46.621  28.305  1.00  0.00           H  
ATOM   2044  HB3 GLN A 130      -5.504  46.107  26.964  1.00  0.00           H  
ATOM   2045  HG2 GLN A 130      -7.488  45.264  25.746  1.00  0.00           H  
ATOM   2046  HG3 GLN A 130      -8.533  45.747  27.054  1.00  0.00           H  
ATOM   2047 HE21 GLN A 130      -6.662  46.847  24.296  1.00  0.00           H  
ATOM   2048 HE22 GLN A 130      -7.097  48.532  24.405  1.00  0.00           H  
ATOM   2049  N   LYS A 131      -5.109  44.163  30.308  1.00 26.06           N  
ANISOU 2049  N   LYS A 131     3397   2684   3821   -144    437   -275       N  
ATOM   2050  CA  LYS A 131      -3.938  44.123  31.190  1.00 26.17           C  
ANISOU 2050  CA  LYS A 131     3405   2709   3831   -187    401   -336       C  
ATOM   2051  C   LYS A 131      -3.115  42.860  31.052  1.00 31.47           C  
ANISOU 2051  C   LYS A 131     4027   3453   4476   -202    370   -327       C  
ATOM   2052  O   LYS A 131      -3.678  41.793  30.830  1.00 29.94           O  
ANISOU 2052  O   LYS A 131     3823   3314   4239   -169    375   -294       O  
ATOM   2053  CB  LYS A 131      -4.327  44.357  32.664  1.00 26.06           C  
ANISOU 2053  CB  LYS A 131     3442   2681   3778   -166    387   -402       C  
ATOM   2054  CG  LYS A 131      -5.073  45.661  32.890  1.00 33.08           C  
ANISOU 2054  CG  LYS A 131     4380   3489   4702   -150    424   -421       C  
ATOM   2055  CD  LYS A 131      -4.343  46.940  32.391  1.00 36.12           C  
ANISOU 2055  CD  LYS A 131     4767   3797   5162   -198    426   -429       C  
ATOM   2056  CE  LYS A 131      -5.163  48.160  32.803  1.00 39.70           C  
ANISOU 2056  CE  LYS A 131     5278   4164   5640   -172    460   -454       C  
ATOM   2057  NZ  LYS A 131      -4.638  49.432  32.247  1.00 41.88           N1+
ANISOU 2057  NZ  LYS A 131     5567   4352   5992   -214    475   -453       N1+
ATOM   2058  H   LYS A 131      -6.014  43.963  30.715  1.00  0.00           H  
ATOM   2059  HA  LYS A 131      -3.272  44.940  30.907  1.00  0.00           H  
ATOM   2060  HB2 LYS A 131      -4.943  43.531  33.023  1.00  0.00           H  
ATOM   2061  HB3 LYS A 131      -3.421  44.345  33.268  1.00  0.00           H  
ATOM   2062  HG2 LYS A 131      -5.990  45.603  32.311  1.00  0.00           H  
ATOM   2063  HG3 LYS A 131      -5.456  45.795  33.894  1.00  0.00           H  
ATOM   2064  HD2 LYS A 131      -3.402  46.887  32.850  1.00  0.00           H  
ATOM   2065  HD3 LYS A 131      -4.206  46.924  31.309  1.00  0.00           H  
ATOM   2066  HE2 LYS A 131      -6.186  48.052  32.442  1.00  0.00           H  
ATOM   2067  HE3 LYS A 131      -5.228  48.246  33.887  1.00  0.00           H  
ATOM   2068  HZ1 LYS A 131      -4.659  49.384  31.234  1.00  0.00           H  
ATOM   2069  HZ2 LYS A 131      -5.214  50.201  32.557  1.00  0.00           H  
ATOM   2070  HZ3 LYS A 131      -3.684  49.569  32.565  1.00  0.00           H  
ATOM   2071  N   LYS A 132      -1.775  42.986  31.206  1.00 30.26           N  
ANISOU 2071  N   LYS A 132     3839   3295   4362   -253    336   -363       N  
ATOM   2072  CA  LYS A 132      -0.831  41.873  31.168  1.00 30.71           C  
ANISOU 2072  CA  LYS A 132     3840   3413   4414   -267    300   -367       C  
ATOM   2073  C   LYS A 132      -1.234  40.786  32.174  1.00 34.73           C  
ANISOU 2073  C   LYS A 132     4377   3980   4838   -222    259   -385       C  
ATOM   2074  O   LYS A 132      -1.274  39.611  31.801  1.00 34.72           O  
ANISOU 2074  O   LYS A 132     4352   4035   4806   -202    261   -349       O  
ATOM   2075  CB  LYS A 132       0.586  42.356  31.476  1.00 32.95           C  
ANISOU 2075  CB  LYS A 132     4076   3670   4774   -324    258   -424       C  
ATOM   2076  CG  LYS A 132       1.654  41.263  31.305  1.00 45.01           C  
ANISOU 2076  CG  LYS A 132     5527   5251   6324   -335    222   -428       C  
ATOM   2077  CD  LYS A 132       2.495  41.083  32.558  1.00 51.19           C  
ANISOU 2077  CD  LYS A 132     6294   6043   7113   -340    117   -506       C  
ATOM   2078  CE  LYS A 132       3.753  41.902  32.539  1.00 61.42           C  
ANISOU 2078  CE  LYS A 132     7517   7288   8533   -405     89   -562       C  
ATOM   2079  NZ  LYS A 132       4.455  41.851  33.845  1.00 70.44           N1+
ANISOU 2079  NZ  LYS A 132     8656   8430   9676   -404    -38   -648       N1+
ATOM   2080  H   LYS A 132      -1.379  43.896  31.395  1.00  0.00           H  
ATOM   2081  HA  LYS A 132      -0.861  41.447  30.162  1.00  0.00           H  
ATOM   2082  HB2 LYS A 132       0.838  42.868  30.573  1.00  0.00           H  
ATOM   2083  HB3 LYS A 132       0.709  42.922  32.386  1.00  0.00           H  
ATOM   2084  HG2 LYS A 132       1.190  40.307  31.073  1.00  0.00           H  
ATOM   2085  HG3 LYS A 132       2.299  41.443  30.447  1.00  0.00           H  
ATOM   2086  HD2 LYS A 132       1.898  41.310  33.445  1.00  0.00           H  
ATOM   2087  HD3 LYS A 132       2.761  40.029  32.647  1.00  0.00           H  
ATOM   2088  HE2 LYS A 132       4.426  41.554  31.755  1.00  0.00           H  
ATOM   2089  HE3 LYS A 132       3.522  42.944  32.326  1.00  0.00           H  
ATOM   2090  HZ1 LYS A 132       4.677  40.893  34.074  1.00  0.00           H  
ATOM   2091  HZ2 LYS A 132       5.306  42.393  33.788  1.00  0.00           H  
ATOM   2092  HZ3 LYS A 132       3.856  42.238  34.561  1.00  0.00           H  
ATOM   2093  N   GLU A 133      -1.560  41.185  33.427  1.00 30.00           N  
ANISOU 2093  N   GLU A 133     3842   3359   4197   -205    231   -438       N  
ATOM   2094  CA  GLU A 133      -1.963  40.271  34.512  1.00 30.34           C  
ANISOU 2094  CA  GLU A 133     3941   3440   4147   -162    204   -457       C  
ATOM   2095  C   GLU A 133      -3.243  39.490  34.184  1.00 33.08           C  
ANISOU 2095  C   GLU A 133     4301   3816   4450   -119    270   -402       C  
ATOM   2096  O   GLU A 133      -3.372  38.337  34.570  1.00 32.23           O  
ANISOU 2096  O   GLU A 133     4210   3754   4283    -93    261   -392       O  
ATOM   2097  CB  GLU A 133      -2.105  41.014  35.853  1.00 31.45           C  
ANISOU 2097  CB  GLU A 133     4171   3536   4243   -154    177   -526       C  
ATOM   2098  CG  GLU A 133      -0.813  41.673  36.323  1.00 42.59           C  
ANISOU 2098  CG  GLU A 133     5569   4916   5696   -197     88   -595       C  
ATOM   2099  CD  GLU A 133      -0.444  43.019  35.710  1.00 72.59           C  
ANISOU 2099  CD  GLU A 133     9328   8653   9601   -248    108   -609       C  
ATOM   2100  OE1 GLU A 133       0.695  43.481  35.954  1.00 76.40           O  
ANISOU 2100  OE1 GLU A 133     9775   9109  10144   -293     38   -665       O  
ATOM   2101  OE2 GLU A 133      -1.279  43.607  34.981  1.00 56.40           O1-
ANISOU 2101  OE2 GLU A 133     7280   6571   7577   -243    189   -565       O1-
ATOM   2102  H   GLU A 133      -1.500  42.165  33.680  1.00  0.00           H  
ATOM   2103  HA  GLU A 133      -1.167  39.533  34.622  1.00  0.00           H  
ATOM   2104  HB2 GLU A 133      -2.922  41.737  35.806  1.00  0.00           H  
ATOM   2105  HB3 GLU A 133      -2.414  40.298  36.617  1.00  0.00           H  
ATOM   2106  HG2 GLU A 133      -0.889  41.835  37.399  1.00  0.00           H  
ATOM   2107  HG3 GLU A 133       0.020  40.981  36.188  1.00  0.00           H  
ATOM   2108  N   PHE A 134      -4.172  40.112  33.458  1.00 28.64           N  
ANISOU 2108  N   PHE A 134     3731   3225   3926   -111    330   -369       N  
ATOM   2109  CA  PHE A 134      -5.395  39.450  33.027  1.00 26.45           C  
ANISOU 2109  CA  PHE A 134     3445   2968   3635    -73    381   -323       C  
ATOM   2110  C   PHE A 134      -5.066  38.399  31.943  1.00 29.64           C  
ANISOU 2110  C   PHE A 134     3793   3425   4046    -80    371   -271       C  
ATOM   2111  O   PHE A 134      -5.647  37.324  31.957  1.00 28.36           O  
ANISOU 2111  O   PHE A 134     3626   3300   3850    -55    386   -250       O  
ATOM   2112  CB  PHE A 134      -6.386  40.496  32.501  1.00 27.11           C  
ANISOU 2112  CB  PHE A 134     3529   2999   3774    -58    426   -306       C  
ATOM   2113  CG  PHE A 134      -7.780  39.946  32.375  1.00 27.58           C  
ANISOU 2113  CG  PHE A 134     3576   3068   3836    -14    471   -280       C  
ATOM   2114  CD1 PHE A 134      -8.623  39.886  33.483  1.00 29.44           C  
ANISOU 2114  CD1 PHE A 134     3852   3286   4047     15    519   -313       C  
ATOM   2115  CD2 PHE A 134      -8.238  39.437  31.160  1.00 28.98           C  
ANISOU 2115  CD2 PHE A 134     3703   3266   4041     -4    469   -226       C  
ATOM   2116  CE1 PHE A 134      -9.916  39.363  33.375  1.00 30.29           C  
ANISOU 2116  CE1 PHE A 134     3931   3397   4182     50    572   -295       C  
ATOM   2117  CE2 PHE A 134      -9.520  38.888  31.056  1.00 31.59           C  
ANISOU 2117  CE2 PHE A 134     4007   3603   4392     33    500   -211       C  
ATOM   2118  CZ  PHE A 134     -10.350  38.857  32.162  1.00 29.90           C  
ANISOU 2118  CZ  PHE A 134     3815   3371   4177     57    555   -246       C  
ATOM   2119  H   PHE A 134      -4.021  41.058  33.137  1.00  0.00           H  
ATOM   2120  HA  PHE A 134      -5.840  38.939  33.883  1.00  0.00           H  
ATOM   2121  HB2 PHE A 134      -6.424  41.345  33.185  1.00  0.00           H  
ATOM   2122  HB3 PHE A 134      -6.066  40.901  31.540  1.00  0.00           H  
ATOM   2123  HD1 PHE A 134      -8.285  40.266  34.436  1.00  0.00           H  
ATOM   2124  HD2 PHE A 134      -7.600  39.459  30.288  1.00  0.00           H  
ATOM   2125  HE1 PHE A 134     -10.565  39.338  34.238  1.00  0.00           H  
ATOM   2126  HE2 PHE A 134      -9.876  38.504  30.130  1.00  0.00           H  
ATOM   2127  HZ  PHE A 134     -11.343  38.441  32.076  1.00  0.00           H  
ATOM   2128  N   ALA A 135      -4.098  38.700  31.026  1.00 26.84           N  
ANISOU 2128  N   ALA A 135     3398   3067   3734   -116    354   -255       N  
ATOM   2129  CA  ALA A 135      -3.669  37.766  29.984  1.00 26.19           C  
ANISOU 2129  CA  ALA A 135     3272   3026   3654   -124    355   -213       C  
ATOM   2130  C   ALA A 135      -3.013  36.551  30.612  1.00 31.01           C  
ANISOU 2130  C   ALA A 135     3870   3686   4224   -118    319   -230       C  
ATOM   2131  O   ALA A 135      -3.183  35.453  30.096  1.00 30.11           O  
ANISOU 2131  O   ALA A 135     3739   3612   4089   -104    328   -197       O  
ATOM   2132  CB  ALA A 135      -2.700  38.432  29.033  1.00 26.42           C  
ANISOU 2132  CB  ALA A 135     3272   3026   3738   -166    365   -200       C  
ATOM   2133  H   ALA A 135      -3.635  39.599  31.052  1.00  0.00           H  
ATOM   2134  HA  ALA A 135      -4.555  37.446  29.442  1.00  0.00           H  
ATOM   2135  HB1 ALA A 135      -2.498  37.802  28.166  1.00  0.00           H  
ATOM   2136  HB2 ALA A 135      -3.128  39.365  28.671  1.00  0.00           H  
ATOM   2137  HB3 ALA A 135      -1.742  38.662  29.498  1.00  0.00           H  
ATOM   2138  N   ILE A 136      -2.296  36.738  31.746  1.00 29.29           N  
ANISOU 2138  N   ILE A 136     3669   3463   3995   -126    272   -283       N  
ATOM   2139  CA  ILE A 136      -1.691  35.623  32.474  1.00 29.99           C  
ANISOU 2139  CA  ILE A 136     3763   3593   4040   -109    222   -300       C  
ATOM   2140  C   ILE A 136      -2.820  34.733  33.034  1.00 32.52           C  
ANISOU 2140  C   ILE A 136     4139   3932   4284    -67    252   -283       C  
ATOM   2141  O   ILE A 136      -2.749  33.516  32.892  1.00 31.46           O  
ANISOU 2141  O   ILE A 136     3996   3835   4123    -50    248   -259       O  
ATOM   2142  CB  ILE A 136      -0.696  36.111  33.555  1.00 33.43           C  
ANISOU 2142  CB  ILE A 136     4214   4010   4479   -122    144   -366       C  
ATOM   2143  CG1 ILE A 136       0.553  36.747  32.873  1.00 33.66           C  
ANISOU 2143  CG1 ILE A 136     4159   4020   4610   -172    122   -383       C  
ATOM   2144  CG2 ILE A 136      -0.279  34.935  34.498  1.00 33.44           C  
ANISOU 2144  CG2 ILE A 136     4249   4044   4411    -87     79   -382       C  
ATOM   2145  CD1 ILE A 136       1.375  37.677  33.794  1.00 38.91           C  
ANISOU 2145  CD1 ILE A 136     4828   4646   5309   -197     47   -457       C  
ATOM   2146  H   ILE A 136      -2.174  37.667  32.127  1.00  0.00           H  
ATOM   2147  HA  ILE A 136      -1.130  35.019  31.757  1.00  0.00           H  
ATOM   2148  HB  ILE A 136      -1.178  36.880  34.159  1.00  0.00           H  
ATOM   2149 HG12 ILE A 136       1.196  35.965  32.466  1.00  0.00           H  
ATOM   2150 HG13 ILE A 136       0.247  37.344  32.015  1.00  0.00           H  
ATOM   2151 HG21 ILE A 136       0.515  35.235  35.181  1.00  0.00           H  
ATOM   2152 HG22 ILE A 136      -1.104  34.592  35.122  1.00  0.00           H  
ATOM   2153 HG23 ILE A 136       0.087  34.084  33.926  1.00  0.00           H  
ATOM   2154 HD11 ILE A 136       2.403  37.757  33.442  1.00  0.00           H  
ATOM   2155 HD12 ILE A 136       0.951  38.681  33.806  1.00  0.00           H  
ATOM   2156 HD13 ILE A 136       1.406  37.319  34.822  1.00  0.00           H  
ATOM   2157  N   LEU A 137      -3.871  35.356  33.621  1.00 28.65           N  
ANISOU 2157  N   LEU A 137     3703   3410   3772    -51    292   -295       N  
ATOM   2158  CA  LEU A 137      -5.043  34.653  34.153  1.00 28.64           C  
ANISOU 2158  CA  LEU A 137     3748   3413   3720    -17    346   -282       C  
ATOM   2159  C   LEU A 137      -5.738  33.852  33.038  1.00 30.90           C  
ANISOU 2159  C   LEU A 137     3980   3725   4037    -12    384   -230       C  
ATOM   2160  O   LEU A 137      -6.019  32.676  33.230  1.00 29.70           O  
ANISOU 2160  O   LEU A 137     3839   3596   3848      4    400   -213       O  
ATOM   2161  CB  LEU A 137      -6.025  35.645  34.808  1.00 29.03           C  
ANISOU 2161  CB  LEU A 137     3848   3413   3769     -5    398   -308       C  
ATOM   2162  CG  LEU A 137      -7.415  35.096  35.192  1.00 35.29           C  
ANISOU 2162  CG  LEU A 137     4667   4196   4545     26    483   -295       C  
ATOM   2163  CD1 LEU A 137      -7.307  34.022  36.303  1.00 36.97           C  
ANISOU 2163  CD1 LEU A 137     4962   4421   4663     45    492   -304       C  
ATOM   2164  CD2 LEU A 137      -8.351  36.225  35.673  1.00 36.30           C  
ANISOU 2164  CD2 LEU A 137     4824   4268   4699     39    544   -324       C  
ATOM   2165  H   LEU A 137      -3.875  36.364  33.701  1.00  0.00           H  
ATOM   2166  HA  LEU A 137      -4.697  33.948  34.911  1.00  0.00           H  
ATOM   2167  HB2 LEU A 137      -5.551  36.082  35.688  1.00  0.00           H  
ATOM   2168  HB3 LEU A 137      -6.189  36.482  34.137  1.00  0.00           H  
ATOM   2169  HG  LEU A 137      -7.903  34.653  34.323  1.00  0.00           H  
ATOM   2170 HD11 LEU A 137      -8.051  34.126  37.093  1.00  0.00           H  
ATOM   2171 HD12 LEU A 137      -7.447  33.028  35.877  1.00  0.00           H  
ATOM   2172 HD13 LEU A 137      -6.328  34.028  36.783  1.00  0.00           H  
ATOM   2173 HD21 LEU A 137      -9.276  36.229  35.096  1.00  0.00           H  
ATOM   2174 HD22 LEU A 137      -8.628  36.154  36.725  1.00  0.00           H  
ATOM   2175 HD23 LEU A 137      -7.898  37.209  35.544  1.00  0.00           H  
ATOM   2176  N   ILE A 138      -5.985  34.485  31.876  1.00 27.35           N  
ANISOU 2176  N   ILE A 138     3480   3264   3649    -25    394   -205       N  
ATOM   2177  CA  ILE A 138      -6.597  33.832  30.706  1.00 27.32           C  
ANISOU 2177  CA  ILE A 138     3432   3279   3670    -20    410   -161       C  
ATOM   2178  C   ILE A 138      -5.734  32.653  30.186  1.00 31.47           C  
ANISOU 2178  C   ILE A 138     3935   3848   4174    -28    385   -141       C  
ATOM   2179  O   ILE A 138      -6.287  31.615  29.809  1.00 31.23           O  
ANISOU 2179  O   ILE A 138     3893   3838   4134    -17    399   -119       O  
ATOM   2180  CB  ILE A 138      -6.888  34.885  29.586  1.00 29.24           C  
ANISOU 2180  CB  ILE A 138     3651   3491   3967    -27    410   -139       C  
ATOM   2181  CG1 ILE A 138      -8.047  35.842  30.022  1.00 28.03           C  
ANISOU 2181  CG1 ILE A 138     3511   3291   3849     -4    441   -154       C  
ATOM   2182  CG2 ILE A 138      -7.161  34.211  28.210  1.00 27.61           C  
ANISOU 2182  CG2 ILE A 138     3416   3303   3770    -24    402    -96       C  
ATOM   2183  CD1 ILE A 138      -9.423  35.128  30.278  1.00 34.42           C  
ANISOU 2183  CD1 ILE A 138     4302   4102   4673     26    479   -152       C  
ATOM   2184  H   ILE A 138      -5.748  35.465  31.778  1.00  0.00           H  
ATOM   2185  HA  ILE A 138      -7.538  33.392  31.037  1.00  0.00           H  
ATOM   2186  HB  ILE A 138      -6.000  35.506  29.465  1.00  0.00           H  
ATOM   2187 HG12 ILE A 138      -7.769  36.364  30.936  1.00  0.00           H  
ATOM   2188 HG13 ILE A 138      -8.158  36.621  29.271  1.00  0.00           H  
ATOM   2189 HG21 ILE A 138      -7.484  34.958  27.485  1.00  0.00           H  
ATOM   2190 HG22 ILE A 138      -6.272  33.742  27.787  1.00  0.00           H  
ATOM   2191 HG23 ILE A 138      -7.944  33.455  28.269  1.00  0.00           H  
ATOM   2192 HD11 ILE A 138     -10.236  35.853  30.258  1.00  0.00           H  
ATOM   2193 HD12 ILE A 138      -9.645  34.373  29.525  1.00  0.00           H  
ATOM   2194 HD13 ILE A 138      -9.447  34.650  31.257  1.00  0.00           H  
ATOM   2195  N   SER A 139      -4.393  32.817  30.179  1.00 25.75           N  
ANISOU 2195  N   SER A 139     3199   3133   3453    -49    349   -155       N  
ATOM   2196  CA  SER A 139      -3.476  31.759  29.719  1.00 24.86           C  
ANISOU 2196  CA  SER A 139     3057   3055   3334    -54    329   -142       C  
ATOM   2197  C   SER A 139      -3.589  30.557  30.628  1.00 29.87           C  
ANISOU 2197  C   SER A 139     3723   3713   3916    -27    319   -148       C  
ATOM   2198  O   SER A 139      -3.714  29.421  30.147  1.00 29.06           O  
ANISOU 2198  O   SER A 139     3609   3633   3801    -17    330   -123       O  
ATOM   2199  CB  SER A 139      -2.039  32.265  29.659  1.00 25.73           C  
ANISOU 2199  CB  SER A 139     3133   3161   3484    -81    297   -165       C  
ATOM   2200  OG  SER A 139      -1.924  33.327  28.726  1.00 32.61           O  
ANISOU 2200  OG  SER A 139     3986   4002   4404   -109    324   -153       O  
ATOM   2201  H   SER A 139      -3.981  33.688  30.488  1.00  0.00           H  
ATOM   2202  HA  SER A 139      -3.849  31.447  28.753  1.00  0.00           H  
ATOM   2203  HB2 SER A 139      -1.752  32.676  30.621  1.00  0.00           H  
ATOM   2204  HB3 SER A 139      -1.350  31.464  29.397  1.00  0.00           H  
ATOM   2205  HG  SER A 139      -2.364  34.102  29.092  1.00  0.00           H  
ATOM   2206  N   LEU A 140      -3.611  30.805  31.936  1.00 27.80           N  
ANISOU 2206  N   LEU A 140     3512   3436   3614    -14    302   -179       N  
ATOM   2207  CA  LEU A 140      -3.794  29.746  32.923  1.00 29.72           C  
ANISOU 2207  CA  LEU A 140     3815   3687   3791     16    300   -181       C  
ATOM   2208  C   LEU A 140      -5.197  29.083  32.701  1.00 31.97           C  
ANISOU 2208  C   LEU A 140     4109   3968   4069     26    373   -152       C  
ATOM   2209  O   LEU A 140      -5.280  27.863  32.704  1.00 32.21           O  
ANISOU 2209  O   LEU A 140     4151   4013   4075     39    384   -133       O  
ATOM   2210  CB  LEU A 140      -3.635  30.325  34.358  1.00 30.67           C  
ANISOU 2210  CB  LEU A 140     4015   3783   3857     29    271   -223       C  
ATOM   2211  CG  LEU A 140      -3.922  29.390  35.543  1.00 38.68           C  
ANISOU 2211  CG  LEU A 140     5129   4789   4779     64    280   -224       C  
ATOM   2212  CD1 LEU A 140      -3.018  28.136  35.533  1.00 38.11           C  
ANISOU 2212  CD1 LEU A 140     5055   4743   4683     85    223   -208       C  
ATOM   2213  CD2 LEU A 140      -3.818  30.153  36.878  1.00 44.32           C  
ANISOU 2213  CD2 LEU A 140     5943   5470   5428     78    253   -269       C  
ATOM   2214  H   LEU A 140      -3.521  31.751  32.284  1.00  0.00           H  
ATOM   2215  HA  LEU A 140      -3.026  28.988  32.759  1.00  0.00           H  
ATOM   2216  HB2 LEU A 140      -2.622  30.719  34.457  1.00  0.00           H  
ATOM   2217  HB3 LEU A 140      -4.289  31.191  34.452  1.00  0.00           H  
ATOM   2218  HG  LEU A 140      -4.955  29.049  35.466  1.00  0.00           H  
ATOM   2219 HD11 LEU A 140      -2.611  27.893  36.514  1.00  0.00           H  
ATOM   2220 HD12 LEU A 140      -3.580  27.263  35.201  1.00  0.00           H  
ATOM   2221 HD13 LEU A 140      -2.170  28.249  34.857  1.00  0.00           H  
ATOM   2222 HD21 LEU A 140      -4.752  30.080  37.436  1.00  0.00           H  
ATOM   2223 HD22 LEU A 140      -3.025  29.779  37.526  1.00  0.00           H  
ATOM   2224 HD23 LEU A 140      -3.621  31.215  36.728  1.00  0.00           H  
ATOM   2225  N   ALA A 141      -6.261  29.881  32.439  1.00 26.41           N  
ANISOU 2225  N   ALA A 141     3391   3241   3403     20    419   -152       N  
ATOM   2226  CA  ALA A 141      -7.609  29.358  32.158  1.00 25.32           C  
ANISOU 2226  CA  ALA A 141     3236   3093   3290     27    480   -133       C  
ATOM   2227  C   ALA A 141      -7.604  28.463  30.902  1.00 29.82           C  
ANISOU 2227  C   ALA A 141     3753   3689   3888     19    466   -102       C  
ATOM   2228  O   ALA A 141      -8.256  27.412  30.910  1.00 30.09           O  
ANISOU 2228  O   ALA A 141     3788   3724   3922     23    499    -91       O  
ATOM   2229  CB  ALA A 141      -8.602  30.489  31.991  1.00 24.87           C  
ANISOU 2229  CB  ALA A 141     3156   3004   3289     27    513   -142       C  
ATOM   2230  H   ALA A 141      -6.152  30.887  32.442  1.00  0.00           H  
ATOM   2231  HA  ALA A 141      -7.915  28.753  33.013  1.00  0.00           H  
ATOM   2232  HB1 ALA A 141      -9.622  30.107  31.945  1.00  0.00           H  
ATOM   2233  HB2 ALA A 141      -8.554  31.178  32.835  1.00  0.00           H  
ATOM   2234  HB3 ALA A 141      -8.430  31.068  31.085  1.00  0.00           H  
ATOM   2235  N   VAL A 142      -6.861  28.867  29.844  1.00 24.86           N  
ANISOU 2235  N   VAL A 142     3089   3075   3281      4    425    -91       N  
ATOM   2236  CA  VAL A 142      -6.695  28.099  28.606  1.00 24.60           C  
ANISOU 2236  CA  VAL A 142     3025   3063   3259     -3    412    -66       C  
ATOM   2237  C   VAL A 142      -6.070  26.718  28.925  1.00 28.76           C  
ANISOU 2237  C   VAL A 142     3567   3612   3748      6    408    -62       C  
ATOM   2238  O   VAL A 142      -6.607  25.695  28.481  1.00 28.53           O  
ANISOU 2238  O   VAL A 142     3532   3586   3721      8    424    -49       O  
ATOM   2239  CB  VAL A 142      -5.861  28.855  27.527  1.00 27.32           C  
ANISOU 2239  CB  VAL A 142     3350   3409   3621    -20    388    -56       C  
ATOM   2240  CG1 VAL A 142      -5.399  27.901  26.412  1.00 26.54           C  
ANISOU 2240  CG1 VAL A 142     3241   3330   3513    -24    384    -36       C  
ATOM   2241  CG2 VAL A 142      -6.659  30.012  26.942  1.00 26.56           C  
ANISOU 2241  CG2 VAL A 142     3249   3283   3560    -21    389    -49       C  
ATOM   2242  H   VAL A 142      -6.373  29.754  29.890  1.00  0.00           H  
ATOM   2243  HA  VAL A 142      -7.694  27.919  28.202  1.00  0.00           H  
ATOM   2244  HB  VAL A 142      -4.972  29.282  27.986  1.00  0.00           H  
ATOM   2245 HG11 VAL A 142      -5.005  28.461  25.563  1.00  0.00           H  
ATOM   2246 HG12 VAL A 142      -4.593  27.244  26.738  1.00  0.00           H  
ATOM   2247 HG13 VAL A 142      -6.218  27.287  26.036  1.00  0.00           H  
ATOM   2248 HG21 VAL A 142      -6.047  30.610  26.265  1.00  0.00           H  
ATOM   2249 HG22 VAL A 142      -7.510  29.638  26.375  1.00  0.00           H  
ATOM   2250 HG23 VAL A 142      -7.057  30.680  27.700  1.00  0.00           H  
ATOM   2251  N   TRP A 143      -4.950  26.694  29.682  1.00 24.28           N  
ANISOU 2251  N   TRP A 143     3019   3054   3153     12    380    -77       N  
ATOM   2252  CA  TRP A 143      -4.312  25.432  30.062  1.00 25.41           C  
ANISOU 2252  CA  TRP A 143     3181   3210   3262     30    366    -72       C  
ATOM   2253  C   TRP A 143      -5.238  24.528  30.886  1.00 28.79           C  
ANISOU 2253  C   TRP A 143     3663   3623   3654     46    406    -65       C  
ATOM   2254  O   TRP A 143      -5.262  23.316  30.671  1.00 27.87           O  
ANISOU 2254  O   TRP A 143     3553   3509   3526     55    417    -49       O  
ATOM   2255  CB  TRP A 143      -2.982  25.675  30.789  1.00 25.24           C  
ANISOU 2255  CB  TRP A 143     3166   3195   3228     41    309    -95       C  
ATOM   2256  CG  TRP A 143      -1.876  26.075  29.850  1.00 27.51           C  
ANISOU 2256  CG  TRP A 143     3387   3495   3570     22    286   -100       C  
ATOM   2257  CD1 TRP A 143      -1.333  27.319  29.694  1.00 30.06           C  
ANISOU 2257  CD1 TRP A 143     3678   3808   3934     -2    271   -119       C  
ATOM   2258  CD2 TRP A 143      -1.209  25.223  28.902  1.00 28.01           C  
ANISOU 2258  CD2 TRP A 143     3412   3574   3658     24    293    -86       C  
ATOM   2259  CE2 TRP A 143      -0.252  26.018  28.227  1.00 31.36           C  
ANISOU 2259  CE2 TRP A 143     3779   3996   4139     -1    291    -98       C  
ATOM   2260  CE3 TRP A 143      -1.289  23.853  28.597  1.00 29.79           C  
ANISOU 2260  CE3 TRP A 143     3648   3807   3865     43    308    -68       C  
ATOM   2261  NE1 TRP A 143      -0.365  27.295  28.713  1.00 28.85           N  
ANISOU 2261  NE1 TRP A 143     3466   3662   3833    -18    277   -116       N  
ATOM   2262  CZ2 TRP A 143       0.592  25.496  27.244  1.00 31.29           C  
ANISOU 2262  CZ2 TRP A 143     3726   3993   4168     -5    314    -91       C  
ATOM   2263  CZ3 TRP A 143      -0.483  23.347  27.584  1.00 31.73           C  
ANISOU 2263  CZ3 TRP A 143     3850   4061   4144     40    321    -63       C  
ATOM   2264  CH2 TRP A 143       0.450  24.160  26.928  1.00 32.35           C  
ANISOU 2264  CH2 TRP A 143     3875   4138   4277     18    329    -75       C  
ATOM   2265  H   TRP A 143      -4.533  27.553  30.018  1.00  0.00           H  
ATOM   2266  HA  TRP A 143      -4.100  24.873  29.148  1.00  0.00           H  
ATOM   2267  HB2 TRP A 143      -3.095  26.425  31.573  1.00  0.00           H  
ATOM   2268  HB3 TRP A 143      -2.650  24.761  31.285  1.00  0.00           H  
ATOM   2269  HD1 TRP A 143      -1.605  28.183  30.279  1.00  0.00           H  
ATOM   2270  HE1 TRP A 143       0.183  28.106  28.451  1.00  0.00           H  
ATOM   2271  HE3 TRP A 143      -1.991  23.213  29.112  1.00  0.00           H  
ATOM   2272  HZ2 TRP A 143       1.315  26.118  26.736  1.00  0.00           H  
ATOM   2273  HZ3 TRP A 143      -0.558  22.303  27.318  1.00  0.00           H  
ATOM   2274  HH2 TRP A 143       1.071  23.718  26.170  1.00  0.00           H  
ATOM   2275  N   VAL A 144      -6.019  25.115  31.802  1.00 25.18           N  
ANISOU 2275  N   VAL A 144     3245   3141   3180     49    439    -77       N  
ATOM   2276  CA  VAL A 144      -6.921  24.342  32.652  1.00 25.36           C  
ANISOU 2276  CA  VAL A 144     3326   3138   3171     61    501    -71       C  
ATOM   2277  C   VAL A 144      -8.093  23.784  31.799  1.00 31.07           C  
ANISOU 2277  C   VAL A 144     3997   3852   3955     43    552    -57       C  
ATOM   2278  O   VAL A 144      -8.394  22.596  31.885  1.00 30.39           O  
ANISOU 2278  O   VAL A 144     3930   3754   3861     44    585    -44       O  
ATOM   2279  CB  VAL A 144      -7.427  25.191  33.855  1.00 28.94           C  
ANISOU 2279  CB  VAL A 144     3843   3561   3592     69    539    -93       C  
ATOM   2280  CG1 VAL A 144      -8.638  24.522  34.529  1.00 28.97           C  
ANISOU 2280  CG1 VAL A 144     3895   3526   3588     71    640    -86       C  
ATOM   2281  CG2 VAL A 144      -6.300  25.445  34.863  1.00 28.37           C  
ANISOU 2281  CG2 VAL A 144     3846   3489   3444     91    476   -111       C  
ATOM   2282  H   VAL A 144      -5.974  26.114  31.956  1.00  0.00           H  
ATOM   2283  HA  VAL A 144      -6.371  23.488  33.053  1.00  0.00           H  
ATOM   2284  HB  VAL A 144      -7.751  26.164  33.484  1.00  0.00           H  
ATOM   2285 HG11 VAL A 144      -8.885  25.029  35.462  1.00  0.00           H  
ATOM   2286 HG12 VAL A 144      -9.538  24.566  33.915  1.00  0.00           H  
ATOM   2287 HG13 VAL A 144      -8.437  23.478  34.772  1.00  0.00           H  
ATOM   2288 HG21 VAL A 144      -6.630  26.109  35.662  1.00  0.00           H  
ATOM   2289 HG22 VAL A 144      -5.965  24.514  35.322  1.00  0.00           H  
ATOM   2290 HG23 VAL A 144      -5.433  25.905  34.393  1.00  0.00           H  
ATOM   2291  N   LEU A 145      -8.743  24.648  30.999  1.00 27.06           N  
ANISOU 2291  N   LEU A 145     3426   3344   3511     28    550    -63       N  
ATOM   2292  CA  LEU A 145      -9.859  24.262  30.158  1.00 27.83           C  
ANISOU 2292  CA  LEU A 145     3467   3431   3678     14    572    -59       C  
ATOM   2293  C   LEU A 145      -9.468  23.091  29.227  1.00 29.24           C  
ANISOU 2293  C   LEU A 145     3631   3626   3851      8    543    -44       C  
ATOM   2294  O   LEU A 145     -10.216  22.122  29.119  1.00 27.34           O  
ANISOU 2294  O   LEU A 145     3380   3369   3640     -1    576    -43       O  
ATOM   2295  CB  LEU A 145     -10.351  25.491  29.327  1.00 28.75           C  
ANISOU 2295  CB  LEU A 145     3527   3544   3852     10    542    -65       C  
ATOM   2296  CG  LEU A 145     -11.288  25.195  28.109  1.00 35.22           C  
ANISOU 2296  CG  LEU A 145     4285   4357   4742      2    518    -63       C  
ATOM   2297  CD1 LEU A 145     -12.681  24.718  28.591  1.00 34.96           C  
ANISOU 2297  CD1 LEU A 145     4214   4288   4782     -3    579    -79       C  
ATOM   2298  CD2 LEU A 145     -11.479  26.441  27.218  1.00 35.56           C  
ANISOU 2298  CD2 LEU A 145     4298   4394   4818      9    466    -61       C  
ATOM   2299  H   LEU A 145      -8.465  25.622  30.967  1.00  0.00           H  
ATOM   2300  HA  LEU A 145     -10.672  23.924  30.802  1.00  0.00           H  
ATOM   2301  HB2 LEU A 145     -10.818  26.221  29.989  1.00  0.00           H  
ATOM   2302  HB3 LEU A 145      -9.465  25.989  28.929  1.00  0.00           H  
ATOM   2303  HG  LEU A 145     -10.851  24.436  27.461  1.00  0.00           H  
ATOM   2304 HD11 LEU A 145     -13.498  25.325  28.198  1.00  0.00           H  
ATOM   2305 HD12 LEU A 145     -12.863  23.694  28.265  1.00  0.00           H  
ATOM   2306 HD13 LEU A 145     -12.767  24.728  29.678  1.00  0.00           H  
ATOM   2307 HD21 LEU A 145     -11.806  26.160  26.216  1.00  0.00           H  
ATOM   2308 HD22 LEU A 145     -12.216  27.130  27.631  1.00  0.00           H  
ATOM   2309 HD23 LEU A 145     -10.547  26.994  27.114  1.00  0.00           H  
ATOM   2310  N   VAL A 146      -8.302  23.214  28.553  1.00 24.60           N  
ANISOU 2310  N   VAL A 146     3043   3069   3236     10    490    -36       N  
ATOM   2311  CA  VAL A 146      -7.831  22.234  27.584  1.00 24.93           C  
ANISOU 2311  CA  VAL A 146     3076   3124   3270      7    468    -26       C  
ATOM   2312  C   VAL A 146      -7.455  20.952  28.286  1.00 27.73           C  
ANISOU 2312  C   VAL A 146     3473   3473   3591     19    490    -19       C  
ATOM   2313  O   VAL A 146      -7.850  19.894  27.799  1.00 26.41           O  
ANISOU 2313  O   VAL A 146     3303   3295   3438     12    504    -15       O  
ATOM   2314  CB  VAL A 146      -6.727  22.773  26.652  1.00 28.26           C  
ANISOU 2314  CB  VAL A 146     3487   3569   3682      5    428    -21       C  
ATOM   2315  CG1 VAL A 146      -6.175  21.663  25.743  1.00 27.52           C  
ANISOU 2315  CG1 VAL A 146     3398   3485   3576      6    423    -14       C  
ATOM   2316  CG2 VAL A 146      -7.262  23.937  25.827  1.00 27.76           C  
ANISOU 2316  CG2 VAL A 146     3401   3499   3647     -5    410    -20       C  
ATOM   2317  H   VAL A 146      -7.732  24.042  28.674  1.00  0.00           H  
ATOM   2318  HA  VAL A 146      -8.685  22.000  26.945  1.00  0.00           H  
ATOM   2319  HB  VAL A 146      -5.906  23.154  27.262  1.00  0.00           H  
ATOM   2320 HG11 VAL A 146      -5.586  22.070  24.924  1.00  0.00           H  
ATOM   2321 HG12 VAL A 146      -5.543  20.988  26.318  1.00  0.00           H  
ATOM   2322 HG13 VAL A 146      -6.979  21.076  25.299  1.00  0.00           H  
ATOM   2323 HG21 VAL A 146      -6.474  24.393  25.235  1.00  0.00           H  
ATOM   2324 HG22 VAL A 146      -8.035  23.603  25.134  1.00  0.00           H  
ATOM   2325 HG23 VAL A 146      -7.701  24.721  26.440  1.00  0.00           H  
ATOM   2326  N   THR A 147      -6.813  21.048  29.478  1.00 23.31           N  
ANISOU 2326  N   THR A 147     2959   2912   2985     39    491    -19       N  
ATOM   2327  CA  THR A 147      -6.499  19.863  30.274  1.00 24.58           C  
ANISOU 2327  CA  THR A 147     3179   3057   3102     60    506     -8       C  
ATOM   2328  C   THR A 147      -7.817  19.105  30.558  1.00 30.06           C  
ANISOU 2328  C   THR A 147     3892   3714   3817     46    580     -3       C  
ATOM   2329  O   THR A 147      -7.862  17.876  30.413  1.00 30.13           O  
ANISOU 2329  O   THR A 147     3920   3705   3824     47    600      9       O  
ATOM   2330  CB  THR A 147      -5.727  20.245  31.560  1.00 31.05           C  
ANISOU 2330  CB  THR A 147     4061   3875   3862     89    480    -13       C  
ATOM   2331  CG2 THR A 147      -5.471  19.056  32.479  1.00 32.41           C  
ANISOU 2331  CG2 THR A 147     4319   4020   3975    120    490      4       C  
ATOM   2332  OG1 THR A 147      -4.463  20.770  31.146  1.00 27.76           O  
ANISOU 2332  OG1 THR A 147     3604   3488   3454     97    410    -23       O  
ATOM   2333  H   THR A 147      -6.552  21.949  29.857  1.00  0.00           H  
ATOM   2334  HA  THR A 147      -5.894  19.220  29.641  1.00  0.00           H  
ATOM   2335  HB  THR A 147      -6.255  21.022  32.112  1.00  0.00           H  
ATOM   2336  HG1 THR A 147      -4.612  21.668  30.824  1.00  0.00           H  
ATOM   2337 HG21 THR A 147      -4.794  19.330  33.289  1.00  0.00           H  
ATOM   2338 HG22 THR A 147      -6.393  18.709  32.945  1.00  0.00           H  
ATOM   2339 HG23 THR A 147      -5.028  18.213  31.951  1.00  0.00           H  
ATOM   2340  N   LEU A 148      -8.891  19.846  30.885  1.00 25.30           N  
ANISOU 2340  N   LEU A 148     3272   3092   3248     30    625    -14       N  
ATOM   2341  CA  LEU A 148     -10.194  19.246  31.168  1.00 26.32           C  
ANISOU 2341  CA  LEU A 148     3398   3178   3424     10    707    -16       C  
ATOM   2342  C   LEU A 148     -10.851  18.662  29.918  1.00 28.31           C  
ANISOU 2342  C   LEU A 148     3576   3428   3754    -17    694    -24       C  
ATOM   2343  O   LEU A 148     -11.441  17.595  30.008  1.00 26.28           O  
ANISOU 2343  O   LEU A 148     3324   3134   3525    -33    745    -22       O  
ATOM   2344  CB  LEU A 148     -11.145  20.228  31.873  1.00 26.99           C  
ANISOU 2344  CB  LEU A 148     3476   3240   3541      4    767    -32       C  
ATOM   2345  CG  LEU A 148     -10.743  20.715  33.276  1.00 31.61           C  
ANISOU 2345  CG  LEU A 148     4159   3810   4041     29    798    -32       C  
ATOM   2346  CD1 LEU A 148     -11.625  21.863  33.717  1.00 30.82           C  
ANISOU 2346  CD1 LEU A 148     4039   3690   3982     24    851    -54       C  
ATOM   2347  CD2 LEU A 148     -10.761  19.590  34.304  1.00 32.51           C  
ANISOU 2347  CD2 LEU A 148     4380   3883   4091     40    868    -12       C  
ATOM   2348  H   LEU A 148      -8.816  20.851  30.975  1.00  0.00           H  
ATOM   2349  HA  LEU A 148     -10.026  18.415  31.855  1.00  0.00           H  
ATOM   2350  HB2 LEU A 148     -11.267  21.094  31.224  1.00  0.00           H  
ATOM   2351  HB3 LEU A 148     -12.140  19.784  31.942  1.00  0.00           H  
ATOM   2352  HG  LEU A 148      -9.724  21.088  33.236  1.00  0.00           H  
ATOM   2353 HD11 LEU A 148     -11.072  22.547  34.361  1.00  0.00           H  
ATOM   2354 HD12 LEU A 148     -11.992  22.450  32.874  1.00  0.00           H  
ATOM   2355 HD13 LEU A 148     -12.500  21.522  34.272  1.00  0.00           H  
ATOM   2356 HD21 LEU A 148     -11.255  19.876  35.233  1.00  0.00           H  
ATOM   2357 HD22 LEU A 148     -11.269  18.700  33.932  1.00  0.00           H  
ATOM   2358 HD23 LEU A 148      -9.745  19.293  34.565  1.00  0.00           H  
ATOM   2359  N   GLU A 149     -10.695  19.307  28.753  1.00 24.35           N  
ANISOU 2359  N   GLU A 149     3016   2957   3279    -21    623    -32       N  
ATOM   2360  CA  GLU A 149     -11.277  18.782  27.507  1.00 25.44           C  
ANISOU 2360  CA  GLU A 149     3101   3090   3474    -41    591    -44       C  
ATOM   2361  C   GLU A 149     -10.680  17.423  27.113  1.00 29.34           C  
ANISOU 2361  C   GLU A 149     3630   3582   3937    -42    585    -36       C  
ATOM   2362  O   GLU A 149     -11.343  16.624  26.470  1.00 27.77           O  
ANISOU 2362  O   GLU A 149     3406   3359   3785    -63    584    -50       O  
ATOM   2363  CB  GLU A 149     -11.019  19.747  26.333  1.00 26.39           C  
ANISOU 2363  CB  GLU A 149     3190   3240   3596    -37    513    -47       C  
ATOM   2364  CG  GLU A 149     -11.879  20.994  26.344  1.00 31.53           C  
ANISOU 2364  CG  GLU A 149     3794   3883   4303    -37    504    -59       C  
ATOM   2365  CD  GLU A 149     -11.473  22.063  25.346  1.00 34.62           C  
ANISOU 2365  CD  GLU A 149     4180   4296   4678    -27    434    -53       C  
ATOM   2366  OE1 GLU A 149     -10.394  21.948  24.718  1.00 35.16           O  
ANISOU 2366  OE1 GLU A 149     4284   4388   4687    -23    406    -40       O  
ATOM   2367  OE2 GLU A 149     -12.239  23.037  25.207  1.00 34.23           O1-
ANISOU 2367  OE2 GLU A 149     4093   4232   4679    -21    415    -61       O1-
ATOM   2368  H   GLU A 149     -10.198  20.188  28.709  1.00  0.00           H  
ATOM   2369  HA  GLU A 149     -12.353  18.649  27.635  1.00  0.00           H  
ATOM   2370  HB2 GLU A 149      -9.962  20.013  26.316  1.00  0.00           H  
ATOM   2371  HB3 GLU A 149     -11.201  19.236  25.388  1.00  0.00           H  
ATOM   2372  HG2 GLU A 149     -12.915  20.716  26.148  1.00  0.00           H  
ATOM   2373  HG3 GLU A 149     -11.874  21.449  27.332  1.00  0.00           H  
ATOM   2374  HE2 GLU A 149     -11.910  23.668  24.563  1.00  0.00           H  
ATOM   2375  N   VAL A 150      -9.420  17.210  27.485  1.00 26.73           N  
ANISOU 2375  N   VAL A 150     3352   3271   3534    -16    576    -18       N  
ATOM   2376  CA  VAL A 150      -8.551  16.081  27.153  1.00 27.85           C  
ANISOU 2376  CA  VAL A 150     3528   3413   3641     -3    565     -9       C  
ATOM   2377  C   VAL A 150      -8.657  14.926  28.196  1.00 34.19           C  
ANISOU 2377  C   VAL A 150     4391   4174   4424      5    624      6       C  
ATOM   2378  O   VAL A 150      -8.401  13.769  27.861  1.00 32.73           O  
ANISOU 2378  O   VAL A 150     4230   3970   4237      8    629     10       O  
ATOM   2379  CB  VAL A 150      -7.129  16.703  27.055  1.00 32.08           C  
ANISOU 2379  CB  VAL A 150     4070   3988   4131     24    520     -1       C  
ATOM   2380  CG1 VAL A 150      -6.010  15.701  27.278  1.00 33.71           C  
ANISOU 2380  CG1 VAL A 150     4315   4193   4302     55    515     10       C  
ATOM   2381  CG2 VAL A 150      -6.951  17.470  25.746  1.00 31.15           C  
ANISOU 2381  CG2 VAL A 150     3912   3896   4027     12    480    -11       C  
ATOM   2382  H   VAL A 150      -8.963  17.948  28.005  1.00  0.00           H  
ATOM   2383  HA  VAL A 150      -8.834  15.673  26.183  1.00  0.00           H  
ATOM   2384  HB  VAL A 150      -6.999  17.427  27.860  1.00  0.00           H  
ATOM   2385 HG11 VAL A 150      -5.040  16.174  27.125  1.00  0.00           H  
ATOM   2386 HG12 VAL A 150      -6.001  15.291  28.288  1.00  0.00           H  
ATOM   2387 HG13 VAL A 150      -6.074  14.886  26.568  1.00  0.00           H  
ATOM   2388 HG21 VAL A 150      -5.904  17.673  25.519  1.00  0.00           H  
ATOM   2389 HG22 VAL A 150      -7.408  16.899  24.944  1.00  0.00           H  
ATOM   2390 HG23 VAL A 150      -7.473  18.425  25.765  1.00  0.00           H  
ATOM   2391  N   LEU A 151      -9.043  15.258  29.444  1.00 33.03           N  
ANISOU 2391  N   LEU A 151     4281   4007   4260     10    673     15       N  
ATOM   2392  CA  LEU A 151      -9.190  14.321  30.554  1.00 34.14           C  
ANISOU 2392  CA  LEU A 151     4505   4099   4368     21    740     35       C  
ATOM   2393  C   LEU A 151     -10.138  13.105  30.276  1.00 34.42           C  
ANISOU 2393  C   LEU A 151     4535   4080   4462    -13    804     31       C  
ATOM   2394  O   LEU A 151      -9.774  12.006  30.683  1.00 32.46           O  
ANISOU 2394  O   LEU A 151     4359   3795   4178      2    831     52       O  
ATOM   2395  CB  LEU A 151      -9.611  15.077  31.812  1.00 35.62           C  
ANISOU 2395  CB  LEU A 151     4740   4270   4524     27    792     39       C  
ATOM   2396  CG  LEU A 151      -8.699  14.927  33.027  1.00 42.78           C  
ANISOU 2396  CG  LEU A 151     5763   5166   5325     73    782     62       C  
ATOM   2397  CD1 LEU A 151      -7.296  15.504  32.749  1.00 43.04           C  
ANISOU 2397  CD1 LEU A 151     5778   5254   5322    107    670     57       C  
ATOM   2398  CD2 LEU A 151      -9.311  15.643  34.252  1.00 44.52           C  
ANISOU 2398  CD2 LEU A 151     6050   5358   5509     75    851     61       C  
ATOM   2399  H   LEU A 151      -9.232  16.228  29.657  1.00  0.00           H  
ATOM   2400  HA  LEU A 151      -8.197  13.895  30.710  1.00  0.00           H  
ATOM   2401  HB2 LEU A 151      -9.698  16.141  31.593  1.00  0.00           H  
ATOM   2402  HB3 LEU A 151     -10.622  14.783  32.100  1.00  0.00           H  
ATOM   2403  HG  LEU A 151      -8.601  13.865  33.255  1.00  0.00           H  
ATOM   2404 HD11 LEU A 151      -6.529  14.796  33.062  1.00  0.00           H  
ATOM   2405 HD12 LEU A 151      -7.122  15.701  31.692  1.00  0.00           H  
ATOM   2406 HD13 LEU A 151      -7.100  16.441  33.268  1.00  0.00           H  
ATOM   2407 HD21 LEU A 151      -8.604  16.272  34.793  1.00  0.00           H  
ATOM   2408 HD22 LEU A 151     -10.156  16.277  33.979  1.00  0.00           H  
ATOM   2409 HD23 LEU A 151      -9.682  14.910  34.968  1.00  0.00           H  
ATOM   2410  N   PRO A 152     -11.295  13.207  29.569  1.00 29.77           N  
ANISOU 2410  N   PRO A 152     3863   3478   3970    -58    821      4       N  
ATOM   2411  CA  PRO A 152     -12.063  11.977  29.282  1.00 28.68           C  
ANISOU 2411  CA  PRO A 152     3716   3284   3899    -93    871     -6       C  
ATOM   2412  C   PRO A 152     -11.271  10.992  28.423  1.00 31.16           C  
ANISOU 2412  C   PRO A 152     4050   3601   4186    -82    818     -6       C  
ATOM   2413  O   PRO A 152     -11.433   9.783  28.595  1.00 28.73           O  
ANISOU 2413  O   PRO A 152     3785   3239   3891    -94    868      1       O  
ATOM   2414  CB  PRO A 152     -13.324  12.488  28.567  1.00 29.75           C  
ANISOU 2414  CB  PRO A 152     3739   3414   4151   -136    862    -46       C  
ATOM   2415  CG  PRO A 152     -13.422  13.927  28.977  1.00 33.61           C  
ANISOU 2415  CG  PRO A 152     4203   3937   4630   -120    853    -46       C  
ATOM   2416  CD  PRO A 152     -12.000  14.393  29.038  1.00 29.46           C  
ANISOU 2416  CD  PRO A 152     3735   3465   3994    -76    790    -22       C  
ATOM   2417  HA  PRO A 152     -12.346  11.510  30.228  1.00  0.00           H  
ATOM   2418  HB2 PRO A 152     -13.215  12.426  27.483  1.00  0.00           H  
ATOM   2419  HB3 PRO A 152     -14.216  11.923  28.837  1.00  0.00           H  
ATOM   2420  HG2 PRO A 152     -14.038  14.524  28.304  1.00  0.00           H  
ATOM   2421  HG3 PRO A 152     -13.865  13.989  29.972  1.00  0.00           H  
ATOM   2422  HD2 PRO A 152     -11.615  14.623  28.047  1.00  0.00           H  
ATOM   2423  HD3 PRO A 152     -11.892  15.254  29.687  1.00  0.00           H  
ATOM   2424  N   MET A 153     -10.426  11.470  27.494  1.00 28.67           N  
ANISOU 2424  N   MET A 153     3712   3344   3838    -61    730    -12       N  
ATOM   2425  CA  MET A 153      -9.579  10.620  26.663  1.00 28.94           C  
ANISOU 2425  CA  MET A 153     3770   3379   3845    -46    692    -15       C  
ATOM   2426  C   MET A 153      -8.567   9.892  27.550  1.00 30.67           C  
ANISOU 2426  C   MET A 153     4073   3582   3999     -1    715     19       C  
ATOM   2427  O   MET A 153      -8.393   8.682  27.405  1.00 30.62           O  
ANISOU 2427  O   MET A 153     4106   3536   3994      4    733     22       O  
ATOM   2428  CB  MET A 153      -8.832  11.466  25.616  1.00 32.54           C  
ANISOU 2428  CB  MET A 153     4191   3892   4279    -33    616    -28       C  
ATOM   2429  CG  MET A 153      -8.108  10.629  24.554  1.00 38.15           C  
ANISOU 2429  CG  MET A 153     4940   4608   4948     -1    597    -24       C  
ATOM   2430  SD  MET A 153      -7.249  11.599  23.289  1.00 45.97           S  
ANISOU 2430  SD  MET A 153     5906   5656   5904     19    543    -31       S  
ATOM   2431  CE  MET A 153      -6.069  12.539  24.285  1.00 43.25           C  
ANISOU 2431  CE  MET A 153     5553   5348   5533     49    536     -6       C  
ATOM   2432  H   MET A 153     -10.329  12.471  27.374  1.00  0.00           H  
ATOM   2433  HA  MET A 153     -10.212   9.888  26.156  1.00  0.00           H  
ATOM   2434  HB2 MET A 153      -9.531  12.130  25.114  1.00  0.00           H  
ATOM   2435  HB3 MET A 153      -8.106  12.108  26.106  1.00  0.00           H  
ATOM   2436  HG2 MET A 153      -7.378   9.967  25.014  1.00  0.00           H  
ATOM   2437  HG3 MET A 153      -8.829   9.984  24.050  1.00  0.00           H  
ATOM   2438  HE1 MET A 153      -5.391  13.058  23.611  1.00  0.00           H  
ATOM   2439  HE2 MET A 153      -6.575  13.285  24.895  1.00  0.00           H  
ATOM   2440  HE3 MET A 153      -5.487  11.884  24.932  1.00  0.00           H  
ATOM   2441  N   LEU A 154      -7.952  10.602  28.510  1.00 26.24           N  
ANISOU 2441  N   LEU A 154     3541   3045   3382     34    706     41       N  
ATOM   2442  CA  LEU A 154      -6.985  10.005  29.427  1.00 27.27           C  
ANISOU 2442  CA  LEU A 154     3755   3157   3448     86    704     72       C  
ATOM   2443  C   LEU A 154      -7.637   8.979  30.353  1.00 32.69           C  
ANISOU 2443  C   LEU A 154     4528   3768   4124     81    787     96       C  
ATOM   2444  O   LEU A 154      -7.036   7.935  30.629  1.00 31.52           O  
ANISOU 2444  O   LEU A 154     4451   3582   3945    116    789    118       O  
ATOM   2445  CB  LEU A 154      -6.249  11.087  30.234  1.00 27.21           C  
ANISOU 2445  CB  LEU A 154     3762   3189   3386    122    659     82       C  
ATOM   2446  CG  LEU A 154      -5.388  12.068  29.418  1.00 31.64           C  
ANISOU 2446  CG  LEU A 154     4246   3815   3959    130    586     62       C  
ATOM   2447  CD1 LEU A 154      -4.631  13.017  30.354  1.00 31.77           C  
ANISOU 2447  CD1 LEU A 154     4282   3859   3931    163    539     67       C  
ATOM   2448  CD2 LEU A 154      -4.418  11.327  28.453  1.00 28.20           C  
ANISOU 2448  CD2 LEU A 154     3788   3388   3539    152    554     55       C  
ATOM   2449  H   LEU A 154      -8.146  11.588  28.617  1.00  0.00           H  
ATOM   2450  HA  LEU A 154      -6.255   9.456  28.832  1.00  0.00           H  
ATOM   2451  HB2 LEU A 154      -6.970  11.652  30.828  1.00  0.00           H  
ATOM   2452  HB3 LEU A 154      -5.598  10.589  30.955  1.00  0.00           H  
ATOM   2453  HG  LEU A 154      -6.055  12.676  28.807  1.00  0.00           H  
ATOM   2454 HD11 LEU A 154      -4.828  14.057  30.096  1.00  0.00           H  
ATOM   2455 HD12 LEU A 154      -4.922  12.890  31.397  1.00  0.00           H  
ATOM   2456 HD13 LEU A 154      -3.554  12.858  30.308  1.00  0.00           H  
ATOM   2457 HD21 LEU A 154      -3.532  11.918  28.223  1.00  0.00           H  
ATOM   2458 HD22 LEU A 154      -4.081  10.376  28.864  1.00  0.00           H  
ATOM   2459 HD23 LEU A 154      -4.912  11.106  27.509  1.00  0.00           H  
ATOM   2460  N   THR A 155      -8.881   9.264  30.807  1.00 29.76           N  
ANISOU 2460  N   THR A 155     4150   3368   3789     37    862     91       N  
ATOM   2461  CA  THR A 155      -9.656   8.345  31.654  1.00 29.48           C  
ANISOU 2461  CA  THR A 155     4194   3248   3759     19    970    112       C  
ATOM   2462  C   THR A 155      -9.885   7.052  30.884  1.00 32.43           C  
ANISOU 2462  C   THR A 155     4557   3574   4189     -6    990    102       C  
ATOM   2463  O   THR A 155      -9.643   5.977  31.422  1.00 31.78           O  
ANISOU 2463  O   THR A 155     4572   3430   4074     14   1033    132       O  
ATOM   2464  CB  THR A 155     -10.989   8.975  32.100  1.00 31.48           C  
ANISOU 2464  CB  THR A 155     4411   3478   4070    -30   1058     98       C  
ATOM   2465  CG2 THR A 155     -11.772   8.065  33.065  1.00 28.61           C  
ANISOU 2465  CG2 THR A 155     4137   3018   3714    -52   1196    122       C  
ATOM   2466  OG1 THR A 155     -10.722  10.242  32.698  1.00 30.47           O  
ANISOU 2466  OG1 THR A 155     4290   3396   3889     -5   1032    100       O  
ATOM   2467  H   THR A 155      -9.322  10.138  30.552  1.00  0.00           H  
ATOM   2468  HA  THR A 155      -9.059   8.121  32.541  1.00  0.00           H  
ATOM   2469  HB  THR A 155     -11.616   9.169  31.229  1.00  0.00           H  
ATOM   2470  HG1 THR A 155     -10.444  10.859  32.014  1.00  0.00           H  
ATOM   2471 HG21 THR A 155     -12.670   8.567  33.425  1.00  0.00           H  
ATOM   2472 HG22 THR A 155     -12.093   7.140  32.587  1.00  0.00           H  
ATOM   2473 HG23 THR A 155     -11.171   7.801  33.936  1.00  0.00           H  
ATOM   2474  N   PHE A 156     -10.311   7.158  29.618  1.00 29.95           N  
ANISOU 2474  N   PHE A 156     4140   3286   3954    -46    950     60       N  
ATOM   2475  CA  PHE A 156     -10.483   5.991  28.764  1.00 30.79           C  
ANISOU 2475  CA  PHE A 156     4238   3350   4112    -71    952     40       C  
ATOM   2476  C   PHE A 156      -9.140   5.217  28.614  1.00 35.88           C  
ANISOU 2476  C   PHE A 156     4950   3995   4688    -12    909     61       C  
ATOM   2477  O   PHE A 156      -9.137   3.993  28.707  1.00 35.50           O  
ANISOU 2477  O   PHE A 156     4964   3879   4648    -11    952     71       O  
ATOM   2478  CB  PHE A 156     -11.005   6.404  27.382  1.00 32.13           C  
ANISOU 2478  CB  PHE A 156     4299   3555   4352   -111    887    -12       C  
ATOM   2479  CG  PHE A 156     -10.742   5.383  26.305  1.00 33.23           C  
ANISOU 2479  CG  PHE A 156     4446   3672   4509   -119    853    -39       C  
ATOM   2480  CD1 PHE A 156     -11.378   4.151  26.322  1.00 36.24           C  
ANISOU 2480  CD1 PHE A 156     4851   3970   4950   -156    912    -51       C  
ATOM   2481  CD2 PHE A 156      -9.832   5.645  25.284  1.00 35.93           C  
ANISOU 2481  CD2 PHE A 156     4777   4068   4807    -89    772    -53       C  
ATOM   2482  CE1 PHE A 156     -11.108   3.189  25.337  1.00 37.56           C  
ANISOU 2482  CE1 PHE A 156     5034   4109   5127   -162    880    -80       C  
ATOM   2483  CE2 PHE A 156      -9.571   4.689  24.293  1.00 39.06           C  
ANISOU 2483  CE2 PHE A 156     5194   4438   5210    -92    750    -81       C  
ATOM   2484  CZ  PHE A 156     -10.217   3.474  24.323  1.00 36.94           C  
ANISOU 2484  CZ  PHE A 156     4952   4088   4997   -128    799    -96       C  
ATOM   2485  H   PHE A 156     -10.498   8.065  29.209  1.00  0.00           H  
ATOM   2486  HA  PHE A 156     -11.205   5.315  29.227  1.00  0.00           H  
ATOM   2487  HB2 PHE A 156     -12.079   6.502  27.490  1.00  0.00           H  
ATOM   2488  HB3 PHE A 156     -10.620   7.377  27.077  1.00  0.00           H  
ATOM   2489  HD1 PHE A 156     -12.021   3.894  27.147  1.00  0.00           H  
ATOM   2490  HD2 PHE A 156      -9.316   6.593  25.252  1.00  0.00           H  
ATOM   2491  HE1 PHE A 156     -11.592   2.225  25.378  1.00  0.00           H  
ATOM   2492  HE2 PHE A 156      -8.863   4.906  23.506  1.00  0.00           H  
ATOM   2493  HZ  PHE A 156     -10.010   2.736  23.563  1.00  0.00           H  
ATOM   2494  N   ILE A 157      -8.021   5.922  28.355  1.00 32.63           N  
ANISOU 2494  N   ILE A 157     4522   3654   4223     36    829     64       N  
ATOM   2495  CA  ILE A 157      -6.676   5.350  28.197  1.00 33.29           C  
ANISOU 2495  CA  ILE A 157     4647   3737   4263     97    788     78       C  
ATOM   2496  C   ILE A 157      -6.280   4.541  29.443  1.00 34.35           C  
ANISOU 2496  C   ILE A 157     4896   3812   4345    145    822    125       C  
ATOM   2497  O   ILE A 157      -5.813   3.414  29.297  1.00 31.78           O  
ANISOU 2497  O   ILE A 157     4622   3434   4018    172    831    135       O  
ATOM   2498  CB  ILE A 157      -5.631   6.445  27.813  1.00 36.46           C  
ANISOU 2498  CB  ILE A 157     4993   4220   4640    133    708     68       C  
ATOM   2499  CG1 ILE A 157      -5.858   6.956  26.372  1.00 36.98           C  
ANISOU 2499  CG1 ILE A 157     4982   4324   4747     93    682     26       C  
ATOM   2500  CG2 ILE A 157      -4.156   5.995  27.957  1.00 36.09           C  
ANISOU 2500  CG2 ILE A 157     4982   4168   4564    206    670     84       C  
ATOM   2501  CD1 ILE A 157      -5.317   8.366  26.121  1.00 38.27           C  
ANISOU 2501  CD1 ILE A 157     5088   4557   4894    104    631     18       C  
ATOM   2502  H   ILE A 157      -8.119   6.922  28.206  1.00  0.00           H  
ATOM   2503  HA  ILE A 157      -6.729   4.636  27.372  1.00  0.00           H  
ATOM   2504  HB  ILE A 157      -5.770   7.279  28.497  1.00  0.00           H  
ATOM   2505 HG12 ILE A 157      -5.381   6.274  25.668  1.00  0.00           H  
ATOM   2506 HG13 ILE A 157      -6.918   6.945  26.117  1.00  0.00           H  
ATOM   2507 HG21 ILE A 157      -3.459   6.768  27.636  1.00  0.00           H  
ATOM   2508 HG22 ILE A 157      -3.893   5.764  28.989  1.00  0.00           H  
ATOM   2509 HG23 ILE A 157      -3.955   5.108  27.355  1.00  0.00           H  
ATOM   2510 HD11 ILE A 157      -5.402   8.622  25.067  1.00  0.00           H  
ATOM   2511 HD12 ILE A 157      -5.875   9.112  26.677  1.00  0.00           H  
ATOM   2512 HD13 ILE A 157      -4.274   8.457  26.412  1.00  0.00           H  
ATOM   2513  N   THR A 158      -6.538   5.059  30.654  1.00 30.93           N  
ANISOU 2513  N   THR A 158     4514   3376   3862    156    843    153       N  
ATOM   2514  CA  THR A 158      -6.229   4.362  31.917  1.00 31.77           C  
ANISOU 2514  CA  THR A 158     4757   3417   3897    206    872    202       C  
ATOM   2515  C   THR A 158      -7.071   3.089  32.096  1.00 37.24           C  
ANISOU 2515  C   THR A 158     5522   4009   4618    172    977    218       C  
ATOM   2516  O   THR A 158      -6.638   2.172  32.801  1.00 37.34           O  
ANISOU 2516  O   THR A 158     5656   3955   4578    221    994    259       O  
ATOM   2517  CB  THR A 158      -6.312   5.284  33.131  1.00 40.13           C  
ANISOU 2517  CB  THR A 158     5875   4489   4883    224    876    224       C  
ATOM   2518  CG2 THR A 158      -5.410   6.496  33.014  1.00 38.09           C  
ANISOU 2518  CG2 THR A 158     5550   4319   4602    257    769    206       C  
ATOM   2519  OG1 THR A 158      -7.675   5.634  33.374  1.00 40.57           O  
ANISOU 2519  OG1 THR A 158     5919   4522   4976    156    977    216       O  
ATOM   2520  H   THR A 158      -6.889   6.007  30.714  1.00  0.00           H  
ATOM   2521  HA  THR A 158      -5.193   4.024  31.847  1.00  0.00           H  
ATOM   2522  HB  THR A 158      -5.978   4.714  34.000  1.00  0.00           H  
ATOM   2523  HG1 THR A 158      -8.054   6.007  32.573  1.00  0.00           H  
ATOM   2524 HG21 THR A 158      -5.960   7.395  32.749  1.00  0.00           H  
ATOM   2525 HG22 THR A 158      -4.923   6.704  33.967  1.00  0.00           H  
ATOM   2526 HG23 THR A 158      -4.628   6.348  32.270  1.00  0.00           H  
ATOM   2527  N   SER A 159      -8.243   3.006  31.419  1.00 34.81           N  
ANISOU 2527  N   SER A 159     5139   3685   4402     91   1040    183       N  
ATOM   2528  CA  SER A 159      -9.089   1.800  31.466  1.00 35.20           C  
ANISOU 2528  CA  SER A 159     5234   3633   4506     45   1143    187       C  
ATOM   2529  C   SER A 159      -8.531   0.710  30.522  1.00 39.67           C  
ANISOU 2529  C   SER A 159     5798   4173   5101     59   1106    171       C  
ATOM   2530  O   SER A 159      -8.888  -0.442  30.676  1.00 41.37           O  
ANISOU 2530  O   SER A 159     6081   4295   5343     41   1178    183       O  
ATOM   2531  CB  SER A 159     -10.548   2.122  31.128  1.00 37.37           C  
ANISOU 2531  CB  SER A 159     5416   3895   4888    -47   1213    147       C  
ATOM   2532  OG  SER A 159     -10.770   2.150  29.723  1.00 45.05           O  
ANISOU 2532  OG  SER A 159     6271   4904   5942    -86   1149     90       O  
ATOM   2533  H   SER A 159      -8.558   3.772  30.840  1.00  0.00           H  
ATOM   2534  HA  SER A 159      -9.071   1.409  32.485  1.00  0.00           H  
ATOM   2535  HB2 SER A 159     -11.201   1.357  31.549  1.00  0.00           H  
ATOM   2536  HB3 SER A 159     -10.853   3.073  31.567  1.00  0.00           H  
ATOM   2537  HG  SER A 159     -10.216   2.839  29.337  1.00  0.00           H  
ATOM   2538  N   THR A 160      -7.715   1.070  29.527  1.00 36.06           N  
ANISOU 2538  N   THR A 160     5267   3791   4644     86   1007    141       N  
ATOM   2539  CA  THR A 160      -7.103   0.098  28.600  1.00 36.21           C  
ANISOU 2539  CA  THR A 160     5289   3785   4684    106    979    120       C  
ATOM   2540  C   THR A 160      -5.857  -0.552  29.275  1.00 40.73           C  
ANISOU 2540  C   THR A 160     5959   4328   5190    201    952    167       C  
ATOM   2541  O   THR A 160      -5.374  -0.005  30.273  1.00 38.68           O  
ANISOU 2541  O   THR A 160     5744   4090   4863    251    924    205       O  
ATOM   2542  CB  THR A 160      -6.831   0.733  27.216  1.00 42.09           C  
ANISOU 2542  CB  THR A 160     5926   4609   5456     91    905     67       C  
ATOM   2543  CG2 THR A 160      -8.068   1.463  26.645  1.00 38.22           C  
ANISOU 2543  CG2 THR A 160     5348   4147   5027     10    909     25       C  
ATOM   2544  OG1 THR A 160      -5.688   1.601  27.289  1.00 35.70           O  
ANISOU 2544  OG1 THR A 160     5091   3878   4595    152    834     79       O  
ATOM   2545  H   THR A 160      -7.428   2.034  29.432  1.00  0.00           H  
ATOM   2546  HA  THR A 160      -7.817  -0.710  28.427  1.00  0.00           H  
ATOM   2547  HB  THR A 160      -6.583  -0.052  26.507  1.00  0.00           H  
ATOM   2548  HG1 THR A 160      -5.839   2.260  27.977  1.00  0.00           H  
ATOM   2549 HG21 THR A 160      -8.038   1.498  25.563  1.00  0.00           H  
ATOM   2550 HG22 THR A 160      -8.993   0.951  26.913  1.00  0.00           H  
ATOM   2551 HG23 THR A 160      -8.134   2.486  27.005  1.00  0.00           H  
ATOM   2552  N   PRO A 161      -5.321  -1.712  28.796  1.00 39.51           N  
ANISOU 2552  N   PRO A 161     5843   4117   5052    232    953    162       N  
ATOM   2553  CA  PRO A 161      -4.187  -2.339  29.517  1.00 39.43           C  
ANISOU 2553  CA  PRO A 161     5924   4068   4988    331    920    208       C  
ATOM   2554  C   PRO A 161      -2.815  -1.697  29.256  1.00 41.45           C  
ANISOU 2554  C   PRO A 161     6116   4405   5228    406    817    199       C  
ATOM   2555  O   PRO A 161      -1.885  -2.386  28.819  1.00 40.22           O  
ANISOU 2555  O   PRO A 161     5962   4229   5093    465    788    192       O  
ATOM   2556  CB  PRO A 161      -4.253  -3.794  29.057  1.00 41.51           C  
ANISOU 2556  CB  PRO A 161     6245   4234   5293    330    970    201       C  
ATOM   2557  CG  PRO A 161      -4.740  -3.682  27.620  1.00 46.16           C  
ANISOU 2557  CG  PRO A 161     6732   4857   5950    258    972    131       C  
ATOM   2558  CD  PRO A 161      -5.751  -2.539  27.648  1.00 41.36           C  
ANISOU 2558  CD  PRO A 161     6050   4310   5355    183    980    114       C  
ATOM   2559  HA  PRO A 161      -4.347  -2.320  30.597  1.00  0.00           H  
ATOM   2560  HB2 PRO A 161      -3.327  -4.355  29.151  1.00  0.00           H  
ATOM   2561  HB3 PRO A 161      -5.000  -4.322  29.652  1.00  0.00           H  
ATOM   2562  HG2 PRO A 161      -3.901  -3.409  26.978  1.00  0.00           H  
ATOM   2563  HG3 PRO A 161      -5.159  -4.612  27.235  1.00  0.00           H  
ATOM   2564  HD2 PRO A 161      -5.746  -2.005  26.700  1.00  0.00           H  
ATOM   2565  HD3 PRO A 161      -6.758  -2.914  27.837  1.00  0.00           H  
ATOM   2566  N   ILE A 162      -2.674  -0.388  29.576  1.00 35.21           N  
ANISOU 2566  N   ILE A 162     5269   3699   4409    405    768    198       N  
ATOM   2567  CA  ILE A 162      -1.423   0.369  29.367  1.00 34.19           C  
ANISOU 2567  CA  ILE A 162     5063   3645   4280    464    676    185       C  
ATOM   2568  C   ILE A 162      -0.251  -0.152  30.206  1.00 36.56           C  
ANISOU 2568  C   ILE A 162     5427   3911   4553    570    609    220       C  
ATOM   2569  O   ILE A 162       0.890   0.055  29.800  1.00 35.99           O  
ANISOU 2569  O   ILE A 162     5279   3877   4518    624    544    199       O  
ATOM   2570  CB  ILE A 162      -1.587   1.904  29.529  1.00 36.12           C  
ANISOU 2570  CB  ILE A 162     5238   3979   4509    432    641    173       C  
ATOM   2571  CG1 ILE A 162      -2.169   2.279  30.932  1.00 35.91           C  
ANISOU 2571  CG1 ILE A 162     5301   3932   4412    432    653    214       C  
ATOM   2572  CG2 ILE A 162      -2.410   2.458  28.377  1.00 36.02           C  
ANISOU 2572  CG2 ILE A 162     5138   4010   4540    348    677    130       C  
ATOM   2573  CD1 ILE A 162      -2.131   3.792  31.222  1.00 38.70           C  
ANISOU 2573  CD1 ILE A 162     5594   4366   4745    417    607    202       C  
ATOM   2574  H   ILE A 162      -3.456   0.119  29.972  1.00  0.00           H  
ATOM   2575  HA  ILE A 162      -1.132   0.188  28.330  1.00  0.00           H  
ATOM   2576  HB  ILE A 162      -0.598   2.356  29.446  1.00  0.00           H  
ATOM   2577 HG12 ILE A 162      -3.199   1.929  31.013  1.00  0.00           H  
ATOM   2578 HG13 ILE A 162      -1.619   1.770  31.724  1.00  0.00           H  
ATOM   2579 HG21 ILE A 162      -2.376   3.546  28.374  1.00  0.00           H  
ATOM   2580 HG22 ILE A 162      -2.056   2.122  27.407  1.00  0.00           H  
ATOM   2581 HG23 ILE A 162      -3.452   2.159  28.469  1.00  0.00           H  
ATOM   2582 HD11 ILE A 162      -2.110   3.980  32.295  1.00  0.00           H  
ATOM   2583 HD12 ILE A 162      -1.251   4.263  30.784  1.00  0.00           H  
ATOM   2584 HD13 ILE A 162      -3.010   4.291  30.815  1.00  0.00           H  
ATOM   2585  N   GLU A 163      -0.536  -0.838  31.338  1.00 31.83           N  
ANISOU 2585  N   GLU A 163     4967   3233   3894    602    628    271       N  
ATOM   2586  CA  GLU A 163       0.444  -1.445  32.246  1.00 32.45           C  
ANISOU 2586  CA  GLU A 163     5138   3260   3933    710    555    312       C  
ATOM   2587  C   GLU A 163       1.285  -2.479  31.493  1.00 37.17           C  
ANISOU 2587  C   GLU A 163     5708   3818   4598    767    541    296       C  
ATOM   2588  O   GLU A 163       2.421  -2.730  31.886  1.00 37.71           O  
ANISOU 2588  O   GLU A 163     5783   3872   4673    867    450    309       O  
ATOM   2589  CB  GLU A 163      -0.245  -2.142  33.451  1.00 34.10           C  
ANISOU 2589  CB  GLU A 163     5531   3370   4055    721    609    374       C  
ATOM   2590  CG  GLU A 163      -0.880  -1.203  34.456  1.00 47.28           C  
ANISOU 2590  CG  GLU A 163     7261   5062   5641    692    621    396       C  
ATOM   2591  CD  GLU A 163      -2.269  -0.667  34.130  1.00 70.62           C  
ANISOU 2591  CD  GLU A 163    10172   8039   8620    575    734    375       C  
ATOM   2592  OE1 GLU A 163      -2.846  -1.019  33.073  1.00 48.14           O  
ANISOU 2592  OE1 GLU A 163     7246   5191   5856    507    799    340       O  
ATOM   2593  OE2 GLU A 163      -2.785   0.115  34.959  1.00 77.14           O1-
ANISOU 2593  OE2 GLU A 163    11047   8880   9384    554    754    390       O1-
ATOM   2594  H   GLU A 163      -1.503  -0.934  31.628  1.00  0.00           H  
ATOM   2595  HA  GLU A 163       1.125  -0.681  32.603  1.00  0.00           H  
ATOM   2596  HB2 GLU A 163      -0.969  -2.879  33.098  1.00  0.00           H  
ATOM   2597  HB3 GLU A 163       0.502  -2.729  33.988  1.00  0.00           H  
ATOM   2598  HG2 GLU A 163      -0.961  -1.729  35.408  1.00  0.00           H  
ATOM   2599  HG3 GLU A 163      -0.212  -0.360  34.640  1.00  0.00           H  
ATOM   2600  N   LYS A 164       0.730  -3.063  30.411  1.00 33.82           N  
ANISOU 2600  N   LYS A 164     5249   3371   4229    705    626    265       N  
ATOM   2601  CA  LYS A 164       1.410  -4.028  29.534  1.00 34.15           C  
ANISOU 2601  CA  LYS A 164     5265   3372   4337    746    635    239       C  
ATOM   2602  C   LYS A 164       2.658  -3.443  28.854  1.00 38.38           C  
ANISOU 2602  C   LYS A 164     5666   3982   4935    795    567    198       C  
ATOM   2603  O   LYS A 164       3.492  -4.198  28.349  1.00 37.29           O  
ANISOU 2603  O   LYS A 164     5507   3807   4855    857    563    180       O  
ATOM   2604  CB  LYS A 164       0.453  -4.620  28.480  1.00 37.16           C  
ANISOU 2604  CB  LYS A 164     5643   3721   4757    657    735    202       C  
ATOM   2605  CG  LYS A 164      -0.581  -5.559  29.084  1.00 46.92           C  
ANISOU 2605  CG  LYS A 164     7009   4853   5967    621    814    239       C  
ATOM   2606  CD  LYS A 164      -1.352  -6.302  28.008  1.00 55.86           C  
ANISOU 2606  CD  LYS A 164     8132   5938   7155    544    894    193       C  
ATOM   2607  CE  LYS A 164      -2.351  -7.247  28.628  1.00 63.64           C  
ANISOU 2607  CE  LYS A 164     9237   6810   8134    502    981    226       C  
ATOM   2608  NZ  LYS A 164      -3.046  -8.057  27.598  1.00 70.83           N1+
ANISOU 2608  NZ  LYS A 164    10139   7664   9111    429   1046    174       N1+
ATOM   2609  H   LYS A 164      -0.208  -2.801  30.138  1.00  0.00           H  
ATOM   2610  HA  LYS A 164       1.763  -4.842  30.170  1.00  0.00           H  
ATOM   2611  HB2 LYS A 164      -0.018  -3.832  27.893  1.00  0.00           H  
ATOM   2612  HB3 LYS A 164       1.040  -5.201  27.766  1.00  0.00           H  
ATOM   2613  HG2 LYS A 164      -0.078  -6.282  29.728  1.00  0.00           H  
ATOM   2614  HG3 LYS A 164      -1.257  -4.999  29.729  1.00  0.00           H  
ATOM   2615  HD2 LYS A 164      -1.861  -5.583  27.363  1.00  0.00           H  
ATOM   2616  HD3 LYS A 164      -0.654  -6.851  27.374  1.00  0.00           H  
ATOM   2617  HE2 LYS A 164      -1.850  -7.931  29.314  1.00  0.00           H  
ATOM   2618  HE3 LYS A 164      -3.095  -6.701  29.208  1.00  0.00           H  
ATOM   2619  HZ1 LYS A 164      -3.543  -7.445  26.966  1.00  0.00           H  
ATOM   2620  HZ2 LYS A 164      -2.367  -8.595  27.078  1.00  0.00           H  
ATOM   2621  HZ3 LYS A 164      -3.701  -8.683  28.045  1.00  0.00           H  
ATOM   2622  N   GLY A 165       2.770  -2.115  28.851  1.00 35.98           N  
ANISOU 2622  N   GLY A 165     5272   3772   4625    767    526    181       N  
ATOM   2623  CA  GLY A 165       3.926  -1.402  28.328  1.00 36.36           C  
ANISOU 2623  CA  GLY A 165     5188   3888   4737    804    470    143       C  
ATOM   2624  C   GLY A 165       4.002  -1.207  26.830  1.00 41.79           C  
ANISOU 2624  C   GLY A 165     5782   4613   5482    755    535     88       C  
ATOM   2625  O   GLY A 165       4.769  -0.357  26.369  1.00 42.51           O  
ANISOU 2625  O   GLY A 165     5763   4768   5622    761    512     57       O  
ATOM   2626  H   GLY A 165       2.044  -1.556  29.280  1.00  0.00           H  
ATOM   2627  HA2 GLY A 165       3.852  -0.435  28.811  1.00  0.00           H  
ATOM   2628  HA3 GLY A 165       4.851  -1.860  28.681  1.00  0.00           H  
ATOM   2629  N   ASP A 166       3.228  -1.972  26.061  1.00 38.76           N  
ANISOU 2629  N   ASP A 166     5447   4185   5094    704    616     72       N  
ATOM   2630  CA  ASP A 166       3.238  -1.849  24.604  1.00 39.86           C  
ANISOU 2630  CA  ASP A 166     5528   4351   5267    659    676     18       C  
ATOM   2631  C   ASP A 166       1.840  -1.515  24.045  1.00 43.43           C  
ANISOU 2631  C   ASP A 166     6006   4821   5677    552    720      2       C  
ATOM   2632  O   ASP A 166       1.513  -1.828  22.891  1.00 42.81           O  
ANISOU 2632  O   ASP A 166     5932   4729   5605    511    769    -40       O  
ATOM   2633  CB  ASP A 166       3.835  -3.110  23.959  1.00 42.24           C  
ANISOU 2633  CB  ASP A 166     5856   4578   5616    711    720     -5       C  
ATOM   2634  CG  ASP A 166       3.010  -4.367  24.139  1.00 55.85           C  
ANISOU 2634  CG  ASP A 166     7697   6207   7318    696    761     10       C  
ATOM   2635  OD1 ASP A 166       3.254  -5.342  23.398  1.00 61.40           O  
ANISOU 2635  OD1 ASP A 166     8428   6849   8053    715    810    -20       O  
ATOM   2636  OD2 ASP A 166       2.115  -4.376  25.023  1.00 54.90           O1-
ANISOU 2636  OD2 ASP A 166     7641   6068   7150    662    752     50       O1-
ATOM   2637  H   ASP A 166       2.642  -2.698  26.454  1.00  0.00           H  
ATOM   2638  HA  ASP A 166       3.821  -0.986  24.321  1.00  0.00           H  
ATOM   2639  HB2 ASP A 166       4.023  -2.940  22.898  1.00  0.00           H  
ATOM   2640  HB3 ASP A 166       4.812  -3.304  24.404  1.00  0.00           H  
ATOM   2641  N   SER A 167       1.031  -0.864  24.876  1.00 38.73           N  
ANISOU 2641  N   SER A 167     5426   4250   5040    512    697     32       N  
ATOM   2642  CA  SER A 167      -0.324  -0.506  24.514  1.00 38.36           C  
ANISOU 2642  CA  SER A 167     5387   4216   4971    418    727     18       C  
ATOM   2643  C   SER A 167      -0.524   0.969  24.745  1.00 39.91           C  
ANISOU 2643  C   SER A 167     5520   4497   5148    387    691     22       C  
ATOM   2644  O   SER A 167      -0.270   1.472  25.841  1.00 39.63           O  
ANISOU 2644  O   SER A 167     5488   4481   5091    418    652     56       O  
ATOM   2645  CB  SER A 167      -1.322  -1.330  25.331  1.00 42.21           C  
ANISOU 2645  CB  SER A 167     5965   4628   5445    393    763     48       C  
ATOM   2646  OG  SER A 167      -2.649  -0.858  25.175  1.00 52.80           O  
ANISOU 2646  OG  SER A 167     7293   5982   6786    304    787     34       O  
ATOM   2647  H   SER A 167       1.340  -0.616  25.805  1.00  0.00           H  
ATOM   2648  HA  SER A 167      -0.533  -0.705  23.461  1.00  0.00           H  
ATOM   2649  HB2 SER A 167      -1.280  -2.379  25.034  1.00  0.00           H  
ATOM   2650  HB3 SER A 167      -1.071  -1.295  26.392  1.00  0.00           H  
ATOM   2651  HG  SER A 167      -3.218  -1.347  25.774  1.00  0.00           H  
ATOM   2652  N   CYS A 168      -0.940   1.707  23.715  1.00 36.61           N  
ANISOU 2652  N   CYS A 168     5053   4125   4732    331    699    -14       N  
ATOM   2653  CA  CYS A 168      -1.293   3.110  23.819  1.00 37.17           C  
ANISOU 2653  CA  CYS A 168     5067   4268   4787    295    670    -13       C  
ATOM   2654  C   CYS A 168      -2.351   3.388  22.763  1.00 41.43           C  
ANISOU 2654  C   CYS A 168     5596   4821   5325    223    683    -49       C  
ATOM   2655  O   CYS A 168      -2.050   3.338  21.572  1.00 42.68           O  
ANISOU 2655  O   CYS A 168     5730   5007   5478    217    684    -79       O  
ATOM   2656  CB  CYS A 168      -0.051   4.012  23.736  1.00 36.70           C  
ANISOU 2656  CB  CYS A 168     4939   4266   4740    337    639    -16       C  
ATOM   2657  SG  CYS A 168      -0.413   5.721  24.193  1.00 39.88           S  
ANISOU 2657  SG  CYS A 168     5288   4742   5123    303    599     -4       S  
ATOM   2658  H   CYS A 168      -1.146   1.258  22.834  1.00  0.00           H  
ATOM   2659  HA  CYS A 168      -1.759   3.257  24.796  1.00  0.00           H  
ATOM   2660  HB2 CYS A 168       0.726   3.651  24.408  1.00  0.00           H  
ATOM   2661  HB3 CYS A 168       0.374   3.992  22.732  1.00  0.00           H  
ATOM   2662  N   VAL A 169      -3.590   3.613  23.201  1.00 35.83           N  
ANISOU 2662  N   VAL A 169     4910   4082   4623    172    694    -48       N  
ATOM   2663  CA  VAL A 169      -4.769   3.664  22.354  1.00 36.12           C  
ANISOU 2663  CA  VAL A 169     4937   4114   4671    107    689    -88       C  
ATOM   2664  C   VAL A 169      -5.074   5.100  21.903  1.00 35.13           C  
ANISOU 2664  C   VAL A 169     4756   4052   4538     73    651    -96       C  
ATOM   2665  O   VAL A 169      -5.011   6.045  22.693  1.00 33.03           O  
ANISOU 2665  O   VAL A 169     4459   3825   4267     80    641    -67       O  
ATOM   2666  CB  VAL A 169      -5.966   3.097  23.168  1.00 41.42           C  
ANISOU 2666  CB  VAL A 169     5639   4714   5382     60    719    -96       C  
ATOM   2667  CG1 VAL A 169      -5.779   1.590  23.428  1.00 42.24           C  
ANISOU 2667  CG1 VAL A 169     5810   4743   5497     86    756   -100       C  
ATOM   2668  CG2 VAL A 169      -6.257   3.832  24.494  1.00 40.93           C  
ANISOU 2668  CG2 VAL A 169     5572   4649   5333     47    742    -58       C  
ATOM   2669  H   VAL A 169      -3.754   3.676  24.193  1.00  0.00           H  
ATOM   2670  HA  VAL A 169      -4.616   3.044  21.467  1.00  0.00           H  
ATOM   2671  HB  VAL A 169      -6.856   3.197  22.543  1.00  0.00           H  
ATOM   2672 HG11 VAL A 169      -6.686   1.140  23.826  1.00  0.00           H  
ATOM   2673 HG12 VAL A 169      -5.541   1.058  22.506  1.00  0.00           H  
ATOM   2674 HG13 VAL A 169      -4.974   1.396  24.139  1.00  0.00           H  
ATOM   2675 HG21 VAL A 169      -7.114   3.401  25.000  1.00  0.00           H  
ATOM   2676 HG22 VAL A 169      -5.419   3.788  25.190  1.00  0.00           H  
ATOM   2677 HG23 VAL A 169      -6.514   4.876  24.331  1.00  0.00           H  
ATOM   2678  N   ASP A 170      -5.476   5.239  20.638  1.00 29.40           N  
ANISOU 2678  N   ASP A 170     4032   3328   3812     36    626   -137       N  
ATOM   2679  CA  ASP A 170      -6.235   6.373  20.140  1.00 29.25           C  
ANISOU 2679  CA  ASP A 170     3974   3352   3787      2    580   -150       C  
ATOM   2680  C   ASP A 170      -7.702   5.927  20.212  1.00 32.84           C  
ANISOU 2680  C   ASP A 170     4408   3771   4301    -53    563   -170       C  
ATOM   2681  O   ASP A 170      -8.074   4.899  19.641  1.00 30.85           O  
ANISOU 2681  O   ASP A 170     4182   3465   4074    -80    559   -207       O  
ATOM   2682  CB  ASP A 170      -5.836   6.644  18.668  1.00 29.73           C  
ANISOU 2682  CB  ASP A 170     4072   3423   3803      4    556   -184       C  
ATOM   2683  CG  ASP A 170      -6.638   7.722  17.930  1.00 32.21           C  
ANISOU 2683  CG  ASP A 170     4369   3774   4096    -21    499   -195       C  
ATOM   2684  OD1 ASP A 170      -7.373   8.488  18.588  1.00 30.42           O  
ANISOU 2684  OD1 ASP A 170     4088   3567   3904    -41    474   -180       O  
ATOM   2685  OD2 ASP A 170      -6.494   7.763  16.691  1.00 37.25           O1-
ANISOU 2685  OD2 ASP A 170     5058   4414   4680    -17    482   -217       O1-
ATOM   2686  H   ASP A 170      -5.495   4.410  20.063  1.00  0.00           H  
ATOM   2687  HA  ASP A 170      -6.068   7.269  20.743  1.00  0.00           H  
ATOM   2688  HB2 ASP A 170      -4.790   6.935  18.619  1.00  0.00           H  
ATOM   2689  HB3 ASP A 170      -5.924   5.719  18.097  1.00  0.00           H  
ATOM   2690  N   TYR A 171      -8.538   6.724  20.878  1.00 31.19           N  
ANISOU 2690  N   TYR A 171     4143   3585   4121    -72    556   -153       N  
ATOM   2691  CA  TYR A 171      -9.980   6.516  21.005  1.00 30.18           C  
ANISOU 2691  CA  TYR A 171     3972   3422   4074   -125    549   -177       C  
ATOM   2692  C   TYR A 171     -10.717   6.589  19.654  1.00 33.23           C  
ANISOU 2692  C   TYR A 171     4347   3798   4481   -158    470   -231       C  
ATOM   2693  O   TYR A 171     -11.848   6.126  19.546  1.00 32.11           O  
ANISOU 2693  O   TYR A 171     4171   3607   4421   -204    457   -267       O  
ATOM   2694  CB  TYR A 171     -10.564   7.551  21.989  1.00 30.59           C  
ANISOU 2694  CB  TYR A 171     3966   3501   4154   -131    564   -151       C  
ATOM   2695  CG  TYR A 171     -10.652   8.978  21.466  1.00 31.71           C  
ANISOU 2695  CG  TYR A 171     4074   3704   4270   -121    502   -151       C  
ATOM   2696  CD1 TYR A 171      -9.491   9.759  21.292  1.00 32.78           C  
ANISOU 2696  CD1 TYR A 171     4163   3839   4453   -150    435   -187       C  
ATOM   2697  CD2 TYR A 171     -11.906   9.516  21.115  1.00 32.30           C  
ANISOU 2697  CD2 TYR A 171     4160   3830   4284    -82    509   -117       C  
ATOM   2698  CE1 TYR A 171      -9.588  11.068  20.788  1.00 31.31           C  
ANISOU 2698  CE1 TYR A 171     3959   3699   4237   -135    378   -182       C  
ATOM   2699  CE2 TYR A 171     -12.000  10.829  20.621  1.00 32.83           C  
ANISOU 2699  CE2 TYR A 171     4200   3943   4332    -76    463   -114       C  
ATOM   2700  CZ  TYR A 171     -10.843  11.615  20.474  1.00 34.53           C  
ANISOU 2700  CZ  TYR A 171     4384   4153   4582   -101    401   -143       C  
ATOM   2701  OH  TYR A 171     -10.929  12.906  20.051  1.00 34.00           O  
ANISOU 2701  OH  TYR A 171     4305   4123   4491    -90    357   -135       O  
ATOM   2702  H   TYR A 171      -8.163   7.582  21.250  1.00  0.00           H  
ATOM   2703  HA  TYR A 171     -10.139   5.519  21.417  1.00  0.00           H  
ATOM   2704  HB2 TYR A 171     -11.566   7.222  22.270  1.00  0.00           H  
ATOM   2705  HB3 TYR A 171      -9.993   7.550  22.918  1.00  0.00           H  
ATOM   2706  HD1 TYR A 171      -8.515   9.378  21.548  1.00  0.00           H  
ATOM   2707  HD2 TYR A 171     -12.801   8.922  21.231  1.00  0.00           H  
ATOM   2708  HE1 TYR A 171      -8.688  11.652  20.673  1.00  0.00           H  
ATOM   2709  HE2 TYR A 171     -12.975  11.230  20.406  1.00  0.00           H  
ATOM   2710  HH  TYR A 171     -11.813  13.232  19.986  1.00  0.00           H  
ATOM   2711  N   ALA A 172     -10.094   7.139  18.597  1.00 29.57           N  
ANISOU 2711  N   ALA A 172     3917   3373   3944   -134    417   -240       N  
ATOM   2712  CA  ALA A 172     -10.724   7.179  17.268  1.00 30.10           C  
ANISOU 2712  CA  ALA A 172     4005   3428   4006   -156    329   -291       C  
ATOM   2713  C   ALA A 172     -10.838   5.766  16.675  1.00 36.12           C  
ANISOU 2713  C   ALA A 172     4821   4127   4776   -175    328   -336       C  
ATOM   2714  O   ALA A 172     -11.815   5.460  15.990  1.00 35.15           O  
ANISOU 2714  O   ALA A 172     4692   3967   4697   -211    254   -389       O  
ATOM   2715  CB  ALA A 172      -9.940   8.082  16.312  1.00 30.63           C  
ANISOU 2715  CB  ALA A 172     4126   3539   3974   -123    296   -282       C  
ATOM   2716  H   ALA A 172      -9.171   7.551  18.685  1.00  0.00           H  
ATOM   2717  HA  ALA A 172     -11.696   7.620  17.424  1.00  0.00           H  
ATOM   2718  HB1 ALA A 172     -10.517   8.294  15.411  1.00  0.00           H  
ATOM   2719  HB2 ALA A 172      -9.703   9.037  16.782  1.00  0.00           H  
ATOM   2720  HB3 ALA A 172      -9.003   7.622  15.999  1.00  0.00           H  
ATOM   2721  N   SER A 173      -9.852   4.905  16.991  1.00 34.71           N  
ANISOU 2721  N   SER A 173     4692   3932   4566   -148    405   -317       N  
ATOM   2722  CA  SER A 173      -9.740   3.536  16.501  1.00 35.51           C  
ANISOU 2722  CA  SER A 173     4856   3969   4668   -156    422   -355       C  
ATOM   2723  C   SER A 173     -10.129   2.457  17.514  1.00 41.26           C  
ANISOU 2723  C   SER A 173     5565   4635   5476   -179    486   -347       C  
ATOM   2724  O   SER A 173     -10.373   1.331  17.098  1.00 41.11           O  
ANISOU 2724  O   SER A 173     5588   4549   5483   -202    489   -388       O  
ATOM   2725  CB  SER A 173      -8.311   3.282  16.023  1.00 38.21           C  
ANISOU 2725  CB  SER A 173     5273   4323   4922   -103    468   -343       C  
ATOM   2726  OG  SER A 173      -7.980   4.129  14.931  1.00 49.57           O  
ANISOU 2726  OG  SER A 173     6753   5801   6282    -88    425   -355       O  
ATOM   2727  H   SER A 173      -9.105   5.217  17.596  1.00  0.00           H  
ATOM   2728  HA  SER A 173     -10.394   3.402  15.637  1.00  0.00           H  
ATOM   2729  HB2 SER A 173      -7.599   3.458  16.830  1.00  0.00           H  
ATOM   2730  HB3 SER A 173      -8.176   2.245  15.713  1.00  0.00           H  
ATOM   2731  HG  SER A 173      -7.080   4.462  15.054  1.00  0.00           H  
ATOM   2732  N   SER A 174     -10.166   2.778  18.822  1.00 39.25           N  
ANISOU 2732  N   SER A 174     5265   4395   5255   -173    542   -295       N  
ATOM   2733  CA  SER A 174     -10.425   1.795  19.888  1.00 39.89           C  
ANISOU 2733  CA  SER A 174     5353   4409   5392   -187    622   -275       C  
ATOM   2734  C   SER A 174     -11.452   2.271  20.904  1.00 45.42           C  
ANISOU 2734  C   SER A 174     5985   5104   6171   -225    654   -257       C  
ATOM   2735  O   SER A 174     -11.649   3.469  21.096  1.00 45.24           O  
ANISOU 2735  O   SER A 174     5907   5139   6141   -220    626   -243       O  
ATOM   2736  CB  SER A 174      -9.118   1.453  20.602  1.00 43.13           C  
ANISOU 2736  CB  SER A 174     5819   4826   5741   -122    682   -221       C  
ATOM   2737  OG  SER A 174      -8.084   1.145  19.680  1.00 50.84           O  
ANISOU 2737  OG  SER A 174     6846   5813   6658    -81    666   -238       O  
ATOM   2738  H   SER A 174      -9.930   3.715  19.123  1.00  0.00           H  
ATOM   2739  HA  SER A 174     -10.822   0.875  19.455  1.00  0.00           H  
ATOM   2740  HB2 SER A 174      -8.788   2.299  21.207  1.00  0.00           H  
ATOM   2741  HB3 SER A 174      -9.250   0.610  21.281  1.00  0.00           H  
ATOM   2742  HG  SER A 174      -8.295   0.312  19.251  1.00  0.00           H  
ATOM   2743  N   GLY A 175     -12.090   1.329  21.570  1.00 44.31           N  
ANISOU 2743  N   GLY A 175     5849   4884   6103   -262    724   -258       N  
ATOM   2744  CA  GLY A 175     -13.118   1.664  22.548  1.00 45.66           C  
ANISOU 2744  CA  GLY A 175     5959   5032   6357   -302    781   -245       C  
ATOM   2745  C   GLY A 175     -14.477   1.911  21.913  1.00 51.49           C  
ANISOU 2745  C   GLY A 175     6598   5752   7214   -369    727   -309       C  
ATOM   2746  O   GLY A 175     -14.593   2.020  20.685  1.00 53.72           O  
ANISOU 2746  O   GLY A 175     6866   6052   7493   -377    622   -361       O  
ATOM   2747  H   GLY A 175     -11.901   0.353  21.395  1.00  0.00           H  
ATOM   2748  HA2 GLY A 175     -13.200   0.824  23.238  1.00  0.00           H  
ATOM   2749  HA3 GLY A 175     -12.841   2.532  23.149  1.00  0.00           H  
ATOM   2750  N   ASN A 176     -15.515   1.998  22.755  1.00 44.38           N  
ANISOU 2750  N   ASN A 176     5632   4809   6422   -415    800   -308       N  
ATOM   2751  CA  ASN A 176     -16.902   2.176  22.351  1.00 42.60           C  
ANISOU 2751  CA  ASN A 176     5287   4551   6346   -481    762   -372       C  
ATOM   2752  C   ASN A 176     -17.095   3.329  21.309  1.00 42.06           C  
ANISOU 2752  C   ASN A 176     5156   4558   6266   -464    614   -408       C  
ATOM   2753  O   ASN A 176     -16.928   4.499  21.659  1.00 40.20           O  
ANISOU 2753  O   ASN A 176     4896   4387   5990   -430    606   -374       O  
ATOM   2754  CB  ASN A 176     -17.795   2.338  23.590  1.00 40.66           C  
ANISOU 2754  CB  ASN A 176     4982   4260   6207   -518    889   -353       C  
ATOM   2755  CG  ASN A 176     -19.259   2.120  23.338  1.00 61.74           C  
ANISOU 2755  CG  ASN A 176     7522   6863   9074   -597    887   -423       C  
ATOM   2756  ND2 ASN A 176     -19.934   1.501  24.286  1.00 60.02           N  
ANISOU 2756  ND2 ASN A 176     7286   6558   8963   -647   1035   -416       N  
ATOM   2757  OD1 ASN A 176     -19.810   2.504  22.307  1.00 58.07           O  
ANISOU 2757  OD1 ASN A 176     6973   6419   8674   -612    752   -486       O  
ATOM   2758  H   ASN A 176     -15.346   1.919  23.750  1.00  0.00           H  
ATOM   2759  HA  ASN A 176     -17.210   1.234  21.906  1.00  0.00           H  
ATOM   2760  HB2 ASN A 176     -17.474   1.635  24.360  1.00  0.00           H  
ATOM   2761  HB3 ASN A 176     -17.668   3.340  23.987  1.00  0.00           H  
ATOM   2762 HD21 ASN A 176     -19.472   1.186  25.127  1.00  0.00           H  
ATOM   2763 HD22 ASN A 176     -20.921   1.325  24.168  1.00  0.00           H  
ATOM   2764  N   PRO A 177     -17.453   2.994  20.034  1.00 36.89           N  
ANISOU 2764  N   PRO A 177     4488   3887   5642   -487    494   -477       N  
ATOM   2765  CA  PRO A 177     -17.628   4.046  19.008  1.00 36.50           C  
ANISOU 2765  CA  PRO A 177     4405   3898   5565   -465    346   -507       C  
ATOM   2766  C   PRO A 177     -18.690   5.090  19.324  1.00 39.84           C  
ANISOU 2766  C   PRO A 177     4699   4335   6104   -480    319   -520       C  
ATOM   2767  O   PRO A 177     -18.507   6.246  18.987  1.00 38.13           O  
ANISOU 2767  O   PRO A 177     4476   4183   5828   -440    246   -504       O  
ATOM   2768  CB  PRO A 177     -17.948   3.267  17.729  1.00 38.69           C  
ANISOU 2768  CB  PRO A 177     4707   4132   5862   -493    231   -584       C  
ATOM   2769  CG  PRO A 177     -17.514   1.848  18.007  1.00 43.22           C  
ANISOU 2769  CG  PRO A 177     5353   4639   6428   -513    325   -582       C  
ATOM   2770  CD  PRO A 177     -17.702   1.647  19.472  1.00 38.52           C  
ANISOU 2770  CD  PRO A 177     4722   4012   5900   -531    482   -531       C  
ATOM   2771  HA  PRO A 177     -16.663   4.539  18.885  1.00  0.00           H  
ATOM   2772  HB2 PRO A 177     -19.019   3.261  17.531  1.00  0.00           H  
ATOM   2773  HB3 PRO A 177     -17.460   3.685  16.848  1.00  0.00           H  
ATOM   2774  HG2 PRO A 177     -18.050   1.112  17.408  1.00  0.00           H  
ATOM   2775  HG3 PRO A 177     -16.459   1.755  17.763  1.00  0.00           H  
ATOM   2776  HD2 PRO A 177     -18.725   1.347  19.704  1.00  0.00           H  
ATOM   2777  HD3 PRO A 177     -17.016   0.878  19.826  1.00  0.00           H  
ATOM   2778  N   LYS A 178     -19.764   4.701  20.022  1.00 38.09           N  
ANISOU 2778  N   LYS A 178     4376   4046   6051   -538    393   -545       N  
ATOM   2779  CA  LYS A 178     -20.839   5.600  20.431  1.00 38.20           C  
ANISOU 2779  CA  LYS A 178     4251   4059   6205   -554    392   -562       C  
ATOM   2780  C   LYS A 178     -20.292   6.702  21.359  1.00 41.21           C  
ANISOU 2780  C   LYS A 178     4655   4505   6499   -504    471   -489       C  
ATOM   2781  O   LYS A 178     -20.553   7.875  21.115  1.00 40.66           O  
ANISOU 2781  O   LYS A 178     4531   4482   6437   -475    396   -491       O  
ATOM   2782  CB  LYS A 178     -21.971   4.794  21.109  1.00 41.62           C  
ANISOU 2782  CB  LYS A 178     4580   4394   6840   -631    499   -601       C  
ATOM   2783  CG  LYS A 178     -23.086   5.635  21.728  1.00 66.62           C  
ANISOU 2783  CG  LYS A 178     7595   7546  10173   -650    543   -618       C  
ATOM   2784  CD  LYS A 178     -23.947   4.791  22.687  1.00 78.97           C  
ANISOU 2784  CD  LYS A 178     9086   9007  11912   -724    718   -634       C  
ATOM   2785  CE  LYS A 178     -25.088   5.563  23.309  1.00 86.33           C  
ANISOU 2785  CE  LYS A 178     9859   9914  13030   -746    783   -658       C  
ATOM   2786  NZ  LYS A 178     -24.623   6.495  24.369  1.00 95.44           N1+
ANISOU 2786  NZ  LYS A 178    11068  11117  14079   -696    901   -582       N1+
ATOM   2787  H   LYS A 178     -19.853   3.737  20.312  1.00  0.00           H  
ATOM   2788  HA  LYS A 178     -21.243   6.075  19.534  1.00  0.00           H  
ATOM   2789  HB2 LYS A 178     -22.393   4.074  20.406  1.00  0.00           H  
ATOM   2790  HB3 LYS A 178     -21.532   4.209  21.913  1.00  0.00           H  
ATOM   2791  HG2 LYS A 178     -22.699   6.486  22.286  1.00  0.00           H  
ATOM   2792  HG3 LYS A 178     -23.707   6.050  20.933  1.00  0.00           H  
ATOM   2793  HD2 LYS A 178     -24.361   3.947  22.134  1.00  0.00           H  
ATOM   2794  HD3 LYS A 178     -23.320   4.351  23.465  1.00  0.00           H  
ATOM   2795  HE2 LYS A 178     -25.644   6.114  22.550  1.00  0.00           H  
ATOM   2796  HE3 LYS A 178     -25.789   4.866  23.770  1.00  0.00           H  
ATOM   2797  HZ1 LYS A 178     -24.147   5.974  25.093  1.00  0.00           H  
ATOM   2798  HZ2 LYS A 178     -23.988   7.171  23.970  1.00  0.00           H  
ATOM   2799  HZ3 LYS A 178     -25.417   6.975  24.769  1.00  0.00           H  
ATOM   2800  N   TYR A 179     -19.520   6.327  22.393  1.00 36.52           N  
ANISOU 2800  N   TYR A 179     4149   3908   5818   -490    611   -426       N  
ATOM   2801  CA  TYR A 179     -18.949   7.294  23.331  1.00 35.84           C  
ANISOU 2801  CA  TYR A 179     4098   3876   5642   -444    681   -361       C  
ATOM   2802  C   TYR A 179     -17.818   8.077  22.707  1.00 37.43           C  
ANISOU 2802  C   TYR A 179     4371   4164   5685   -381    584   -332       C  
ATOM   2803  O   TYR A 179     -17.755   9.282  22.909  1.00 37.67           O  
ANISOU 2803  O   TYR A 179     4378   4246   5691   -351    565   -311       O  
ATOM   2804  CB  TYR A 179     -18.525   6.627  24.649  1.00 37.33           C  
ANISOU 2804  CB  TYR A 179     4370   4025   5787   -445    846   -307       C  
ATOM   2805  CG  TYR A 179     -19.692   6.084  25.449  1.00 38.66           C  
ANISOU 2805  CG  TYR A 179     4472   4104   6115   -507    978   -327       C  
ATOM   2806  CD1 TYR A 179     -19.729   4.753  25.849  1.00 40.40           C  
ANISOU 2806  CD1 TYR A 179     4748   4240   6360   -544   1080   -321       C  
ATOM   2807  CD2 TYR A 179     -20.734   6.916  25.851  1.00 40.16           C  
ANISOU 2807  CD2 TYR A 179     4545   4283   6433   -527   1016   -350       C  
ATOM   2808  CE1 TYR A 179     -20.803   4.245  26.586  1.00 41.80           C  
ANISOU 2808  CE1 TYR A 179     4868   4323   6691   -608   1222   -338       C  
ATOM   2809  CE2 TYR A 179     -21.815   6.419  26.583  1.00 41.54           C  
ANISOU 2809  CE2 TYR A 179     4649   4366   6768   -588   1159   -371       C  
ATOM   2810  CZ  TYR A 179     -21.839   5.085  26.957  1.00 48.37           C  
ANISOU 2810  CZ  TYR A 179     5575   5146   7657   -631   1267   -364       C  
ATOM   2811  OH  TYR A 179     -22.886   4.599  27.703  1.00 54.43           O  
ANISOU 2811  OH  TYR A 179     6281   5814   8587   -696   1429   -383       O  
ATOM   2812  H   TYR A 179     -19.310   5.351  22.548  1.00  0.00           H  
ATOM   2813  HA  TYR A 179     -19.726   8.024  23.564  1.00  0.00           H  
ATOM   2814  HB2 TYR A 179     -17.803   5.833  24.452  1.00  0.00           H  
ATOM   2815  HB3 TYR A 179     -18.015   7.342  25.291  1.00  0.00           H  
ATOM   2816  HD1 TYR A 179     -18.917   4.091  25.598  1.00  0.00           H  
ATOM   2817  HD2 TYR A 179     -20.720   7.964  25.591  1.00  0.00           H  
ATOM   2818  HE1 TYR A 179     -20.808   3.206  26.880  1.00  0.00           H  
ATOM   2819  HE2 TYR A 179     -22.615   7.081  26.881  1.00  0.00           H  
ATOM   2820  HH  TYR A 179     -22.786   3.674  27.942  1.00  0.00           H  
ATOM   2821  N   SER A 180     -16.959   7.422  21.902  1.00 32.66           N  
ANISOU 2821  N   SER A 180     3853   3571   4985   -365    529   -333       N  
ATOM   2822  CA  SER A 180     -15.870   8.121  21.197  1.00 31.24           C  
ANISOU 2822  CA  SER A 180     3740   3465   4665   -311    450   -310       C  
ATOM   2823  C   SER A 180     -16.401   9.198  20.239  1.00 33.97           C  
ANISOU 2823  C   SER A 180     4033   3844   5031   -303    323   -341       C  
ATOM   2824  O   SER A 180     -15.771  10.241  20.127  1.00 32.34           O  
ANISOU 2824  O   SER A 180     3853   3695   4740   -262    296   -308       O  
ATOM   2825  CB  SER A 180     -15.004   7.139  20.423  1.00 33.62           C  
ANISOU 2825  CB  SER A 180     4135   3757   4883   -300    426   -318       C  
ATOM   2826  OG  SER A 180     -14.266   6.312  21.300  1.00 45.65           O  
ANISOU 2826  OG  SER A 180     5722   5258   6364   -288    531   -278       O  
ATOM   2827  H   SER A 180     -17.050   6.425  21.748  1.00  0.00           H  
ATOM   2828  HA  SER A 180     -15.247   8.622  21.941  1.00  0.00           H  
ATOM   2829  HB2 SER A 180     -15.610   6.512  19.768  1.00  0.00           H  
ATOM   2830  HB3 SER A 180     -14.287   7.661  19.789  1.00  0.00           H  
ATOM   2831  HG  SER A 180     -14.871   5.758  21.804  1.00  0.00           H  
ATOM   2832  N   LEU A 181     -17.543   8.946  19.550  1.00 33.30           N  
ANISOU 2832  N   LEU A 181     3876   3717   5061   -340    240   -403       N  
ATOM   2833  CA  LEU A 181     -18.158   9.898  18.605  1.00 34.20           C  
ANISOU 2833  CA  LEU A 181     3943   3849   5201   -326     98   -436       C  
ATOM   2834  C   LEU A 181     -18.739  11.103  19.332  1.00 37.49           C  
ANISOU 2834  C   LEU A 181     4268   4286   5691   -313    121   -418       C  
ATOM   2835  O   LEU A 181     -18.545  12.228  18.878  1.00 37.18           O  
ANISOU 2835  O   LEU A 181     4243   4291   5595   -273     46   -402       O  
ATOM   2836  CB  LEU A 181     -19.241   9.218  17.730  1.00 34.39           C  
ANISOU 2836  CB  LEU A 181     3909   3815   5342   -367    -13   -517       C  
ATOM   2837  CG  LEU A 181     -19.866  10.032  16.565  1.00 38.40           C  
ANISOU 2837  CG  LEU A 181     4392   4332   5865   -345   -197   -559       C  
ATOM   2838  CD1 LEU A 181     -18.797  10.497  15.526  1.00 37.28           C  
ANISOU 2838  CD1 LEU A 181     4401   4239   5526   -293   -273   -531       C  
ATOM   2839  CD2 LEU A 181     -20.941   9.212  15.849  1.00 41.54           C  
ANISOU 2839  CD2 LEU A 181     4726   4662   6394   -389   -310   -647       C  
ATOM   2840  H   LEU A 181     -18.012   8.056  19.658  1.00  0.00           H  
ATOM   2841  HA  LEU A 181     -17.365  10.254  17.945  1.00  0.00           H  
ATOM   2842  HB2 LEU A 181     -18.830   8.307  17.307  1.00  0.00           H  
ATOM   2843  HB3 LEU A 181     -20.044   8.879  18.387  1.00  0.00           H  
ATOM   2844  HG  LEU A 181     -20.354  10.906  16.989  1.00  0.00           H  
ATOM   2845 HD11 LEU A 181     -19.165  10.475  14.500  1.00  0.00           H  
ATOM   2846 HD12 LEU A 181     -18.476  11.517  15.721  1.00  0.00           H  
ATOM   2847 HD13 LEU A 181     -17.905   9.871  15.561  1.00  0.00           H  
ATOM   2848 HD21 LEU A 181     -21.842   9.807  15.697  1.00  0.00           H  
ATOM   2849 HD22 LEU A 181     -20.621   8.848  14.872  1.00  0.00           H  
ATOM   2850 HD23 LEU A 181     -21.234   8.335  16.426  1.00  0.00           H  
ATOM   2851  N   ILE A 182     -19.426  10.874  20.467  1.00 33.82           N  
ANISOU 2851  N   ILE A 182     3720   3783   5348   -346    236   -419       N  
ATOM   2852  CA  ILE A 182     -20.017  11.955  21.266  1.00 33.49           C  
ANISOU 2852  CA  ILE A 182     3592   3749   5383   -335    283   -406       C  
ATOM   2853  C   ILE A 182     -18.886  12.863  21.728  1.00 34.81           C  
ANISOU 2853  C   ILE A 182     3846   3982   5399   -285    323   -341       C  
ATOM   2854  O   ILE A 182     -18.974  14.079  21.591  1.00 35.06           O  
ANISOU 2854  O   ILE A 182     3853   4046   5422   -253    271   -331       O  
ATOM   2855  CB  ILE A 182     -20.854  11.397  22.458  1.00 37.17           C  
ANISOU 2855  CB  ILE A 182     3979   4152   5992   -383    435   -417       C  
ATOM   2856  CG1 ILE A 182     -22.131  10.672  21.961  1.00 37.99           C  
ANISOU 2856  CG1 ILE A 182     3961   4184   6290   -438    387   -494       C  
ATOM   2857  CG2 ILE A 182     -21.202  12.502  23.484  1.00 38.10           C  
ANISOU 2857  CG2 ILE A 182     4045   4281   6153   -364    523   -393       C  
ATOM   2858  CD1 ILE A 182     -22.821   9.697  23.036  1.00 44.40           C  
ANISOU 2858  CD1 ILE A 182     4718   4913   7241   -502    565   -506       C  
ATOM   2859  H   ILE A 182     -19.560   9.929  20.801  1.00  0.00           H  
ATOM   2860  HA  ILE A 182     -20.676  12.535  20.616  1.00  0.00           H  
ATOM   2861  HB  ILE A 182     -20.244  10.654  22.974  1.00  0.00           H  
ATOM   2862 HG12 ILE A 182     -22.864  11.451  21.782  1.00  0.00           H  
ATOM   2863 HG13 ILE A 182     -21.965  10.138  21.026  1.00  0.00           H  
ATOM   2864 HG21 ILE A 182     -21.858  12.116  24.264  1.00  0.00           H  
ATOM   2865 HG22 ILE A 182     -20.322  12.892  23.996  1.00  0.00           H  
ATOM   2866 HG23 ILE A 182     -21.715  13.339  23.009  1.00  0.00           H  
ATOM   2867 HD11 ILE A 182     -23.486   8.990  22.540  1.00  0.00           H  
ATOM   2868 HD12 ILE A 182     -22.074   9.121  23.583  1.00  0.00           H  
ATOM   2869 HD13 ILE A 182     -23.410  10.259  23.760  1.00  0.00           H  
ATOM   2870  N   TYR A 183     -17.821  12.259  22.257  1.00 30.01           N  
ANISOU 2870  N   TYR A 183     3337   3388   4678   -278    406   -299       N  
ATOM   2871  CA  TYR A 183     -16.662  12.980  22.755  1.00 29.47           C  
ANISOU 2871  CA  TYR A 183     3346   3375   4477   -235    441   -244       C  
ATOM   2872  C   TYR A 183     -15.939  13.727  21.623  1.00 31.66           C  
ANISOU 2872  C   TYR A 183     3671   3704   4657   -200    328   -236       C  
ATOM   2873  O   TYR A 183     -15.674  14.909  21.764  1.00 30.60           O  
ANISOU 2873  O   TYR A 183     3535   3604   4486   -171    315   -213       O  
ATOM   2874  CB  TYR A 183     -15.715  12.009  23.496  1.00 30.01           C  
ANISOU 2874  CB  TYR A 183     3504   3436   4464   -232    535   -209       C  
ATOM   2875  CG  TYR A 183     -14.419  12.659  23.937  1.00 30.35           C  
ANISOU 2875  CG  TYR A 183     3620   3533   4377   -186    550   -160       C  
ATOM   2876  CD1 TYR A 183     -14.418  13.737  24.825  1.00 31.11           C  
ANISOU 2876  CD1 TYR A 183     3704   3651   4465   -168    588   -138       C  
ATOM   2877  CD2 TYR A 183     -13.197  12.191  23.478  1.00 31.17           C  
ANISOU 2877  CD2 TYR A 183     3800   3661   4381   -162    527   -143       C  
ATOM   2878  CE1 TYR A 183     -13.226  14.333  25.235  1.00 27.75           C  
ANISOU 2878  CE1 TYR A 183     3339   3270   3934   -131    590   -102       C  
ATOM   2879  CE2 TYR A 183     -12.002  12.773  23.884  1.00 32.16           C  
ANISOU 2879  CE2 TYR A 183     3975   3832   4414   -123    536   -106       C  
ATOM   2880  CZ  TYR A 183     -12.019  13.848  24.757  1.00 33.71           C  
ANISOU 2880  CZ  TYR A 183     4156   4050   4604   -109    561    -87       C  
ATOM   2881  OH  TYR A 183     -10.822  14.400  25.135  1.00 29.08           O  
ANISOU 2881  OH  TYR A 183     3611   3503   3936    -75    557    -59       O  
ATOM   2882  H   TYR A 183     -17.801  11.251  22.342  1.00  0.00           H  
ATOM   2883  HA  TYR A 183     -17.021  13.721  23.473  1.00  0.00           H  
ATOM   2884  HB2 TYR A 183     -16.265  11.590  24.322  1.00  0.00           H  
ATOM   2885  HB3 TYR A 183     -15.479  11.167  22.844  1.00  0.00           H  
ATOM   2886  HD1 TYR A 183     -15.353  14.119  25.207  1.00  0.00           H  
ATOM   2887  HD2 TYR A 183     -13.162  11.362  22.785  1.00  0.00           H  
ATOM   2888  HE1 TYR A 183     -13.262  15.161  25.925  1.00  0.00           H  
ATOM   2889  HE2 TYR A 183     -11.071  12.406  23.482  1.00  0.00           H  
ATOM   2890  HH  TYR A 183     -10.943  15.197  25.666  1.00  0.00           H  
ATOM   2891  N   SER A 184     -15.666  13.037  20.490  1.00 28.33           N  
ANISOU 2891  N   SER A 184     3296   3276   4192   -203    255   -258       N  
ATOM   2892  CA  SER A 184     -14.979  13.615  19.341  1.00 27.82           C  
ANISOU 2892  CA  SER A 184     3299   3248   4025   -172    166   -252       C  
ATOM   2893  C   SER A 184     -15.754  14.787  18.735  1.00 34.17           C  
ANISOU 2893  C   SER A 184     4057   4056   4868   -158     64   -266       C  
ATOM   2894  O   SER A 184     -15.144  15.808  18.436  1.00 34.26           O  
ANISOU 2894  O   SER A 184     4113   4103   4800   -126     41   -235       O  
ATOM   2895  CB  SER A 184     -14.689  12.552  18.296  1.00 25.49           C  
ANISOU 2895  CB  SER A 184     3072   2932   3682   -181    119   -280       C  
ATOM   2896  OG  SER A 184     -14.022  13.073  17.163  1.00 32.56           O  
ANISOU 2896  OG  SER A 184     4051   3852   4467   -152     50   -274       O  
ATOM   2897  H   SER A 184     -15.910  12.056  20.422  1.00  0.00           H  
ATOM   2898  HA  SER A 184     -14.021  13.999  19.700  1.00  0.00           H  
ATOM   2899  HB2 SER A 184     -14.078  11.764  18.725  1.00  0.00           H  
ATOM   2900  HB3 SER A 184     -15.616  12.083  17.962  1.00  0.00           H  
ATOM   2901  HG  SER A 184     -14.696  13.360  16.534  1.00  0.00           H  
ATOM   2902  N   LEU A 185     -17.089  14.658  18.600  1.00 32.24           N  
ANISOU 2902  N   LEU A 185     3721   3772   4757   -180      6   -313       N  
ATOM   2903  CA  LEU A 185     -17.936  15.730  18.048  1.00 32.69           C  
ANISOU 2903  CA  LEU A 185     3723   3825   4872   -159   -106   -331       C  
ATOM   2904  C   LEU A 185     -18.029  16.927  19.004  1.00 38.06           C  
ANISOU 2904  C   LEU A 185     4350   4525   5586   -138    -43   -298       C  
ATOM   2905  O   LEU A 185     -17.999  18.060  18.530  1.00 37.51           O  
ANISOU 2905  O   LEU A 185     4297   4471   5482   -102   -113   -283       O  
ATOM   2906  CB  LEU A 185     -19.338  15.233  17.652  1.00 32.02           C  
ANISOU 2906  CB  LEU A 185     3535   3686   4945   -186   -195   -398       C  
ATOM   2907  CG  LEU A 185     -19.429  14.274  16.458  1.00 35.71           C  
ANISOU 2907  CG  LEU A 185     4059   4126   5382   -200   -306   -445       C  
ATOM   2908  CD1 LEU A 185     -20.780  13.579  16.437  1.00 35.21           C  
ANISOU 2908  CD1 LEU A 185     3867   4002   5508   -243   -360   -518       C  
ATOM   2909  CD2 LEU A 185     -19.209  15.000  15.140  1.00 38.83           C  
ANISOU 2909  CD2 LEU A 185     4551   4537   5667   -155   -455   -444       C  
ATOM   2910  H   LEU A 185     -17.554  13.796  18.860  1.00  0.00           H  
ATOM   2911  HA  LEU A 185     -17.451  16.090  17.139  1.00  0.00           H  
ATOM   2912  HB2 LEU A 185     -19.764  14.745  18.530  1.00  0.00           H  
ATOM   2913  HB3 LEU A 185     -19.993  16.084  17.457  1.00  0.00           H  
ATOM   2914  HG  LEU A 185     -18.655  13.519  16.575  1.00  0.00           H  
ATOM   2915 HD11 LEU A 185     -20.843  12.858  15.621  1.00  0.00           H  
ATOM   2916 HD12 LEU A 185     -20.949  13.042  17.370  1.00  0.00           H  
ATOM   2917 HD13 LEU A 185     -21.594  14.295  16.314  1.00  0.00           H  
ATOM   2918 HD21 LEU A 185     -18.423  14.530  14.557  1.00  0.00           H  
ATOM   2919 HD22 LEU A 185     -20.098  14.990  14.508  1.00  0.00           H  
ATOM   2920 HD23 LEU A 185     -18.934  16.046  15.276  1.00  0.00           H  
ATOM   2921  N   CYS A 186     -18.143  16.689  20.338  1.00 34.99           N  
ANISOU 2921  N   CYS A 186     3912   4128   5255   -159     91   -287       N  
ATOM   2922  CA  CYS A 186     -18.191  17.786  21.316  1.00 35.46           C  
ANISOU 2922  CA  CYS A 186     3938   4201   5335   -140    161   -261       C  
ATOM   2923  C   CYS A 186     -16.859  18.534  21.360  1.00 36.55           C  
ANISOU 2923  C   CYS A 186     4175   4390   5322   -108    176   -210       C  
ATOM   2924  O   CYS A 186     -16.848  19.755  21.495  1.00 35.18           O  
ANISOU 2924  O   CYS A 186     3994   4230   5143    -82    163   -194       O  
ATOM   2925  CB  CYS A 186     -18.605  17.292  22.700  1.00 37.35           C  
ANISOU 2925  CB  CYS A 186     4128   4411   5652   -169    306   -263       C  
ATOM   2926  SG  CYS A 186     -20.324  16.717  22.795  1.00 42.72           S  
ANISOU 2926  SG  CYS A 186     4657   5020   6556   -210    315   -327       S  
ATOM   2927  H   CYS A 186     -18.189  15.743  20.696  1.00  0.00           H  
ATOM   2928  HA  CYS A 186     -18.949  18.499  20.984  1.00  0.00           H  
ATOM   2929  HB2 CYS A 186     -17.951  16.482  23.026  1.00  0.00           H  
ATOM   2930  HB3 CYS A 186     -18.494  18.093  23.433  1.00  0.00           H  
ATOM   2931  HG  CYS A 186     -20.135  15.610  22.068  1.00  0.00           H  
ATOM   2932  N   LEU A 187     -15.743  17.793  21.232  1.00 32.02           N  
ANISOU 2932  N   LEU A 187     3688   3838   4639   -112    205   -189       N  
ATOM   2933  CA  LEU A 187     -14.391  18.326  21.201  1.00 32.23           C  
ANISOU 2933  CA  LEU A 187     3797   3907   4541    -88    221   -149       C  
ATOM   2934  C   LEU A 187     -14.149  19.086  19.886  1.00 33.92           C  
ANISOU 2934  C   LEU A 187     4058   4133   4697    -65    122   -144       C  
ATOM   2935  O   LEU A 187     -13.462  20.105  19.892  1.00 32.66           O  
ANISOU 2935  O   LEU A 187     3933   3996   4479    -45    129   -114       O  
ATOM   2936  CB  LEU A 187     -13.400  17.172  21.382  1.00 33.32           C  
ANISOU 2936  CB  LEU A 187     3998   4054   4610    -96    276   -137       C  
ATOM   2937  CG  LEU A 187     -11.932  17.478  21.602  1.00 38.75           C  
ANISOU 2937  CG  LEU A 187     4749   4779   5196    -75    312   -102       C  
ATOM   2938  CD1 LEU A 187     -11.729  18.417  22.790  1.00 39.14           C  
ANISOU 2938  CD1 LEU A 187     4780   4843   5248    -63    362    -81       C  
ATOM   2939  CD2 LEU A 187     -11.177  16.177  21.852  1.00 41.87           C  
ANISOU 2939  CD2 LEU A 187     5186   5169   5553    -78    361    -97       C  
ATOM   2940  H   LEU A 187     -15.823  16.787  21.155  1.00  0.00           H  
ATOM   2941  HA  LEU A 187     -14.288  19.029  22.030  1.00  0.00           H  
ATOM   2942  HB2 LEU A 187     -13.733  16.601  22.251  1.00  0.00           H  
ATOM   2943  HB3 LEU A 187     -13.497  16.487  20.539  1.00  0.00           H  
ATOM   2944  HG  LEU A 187     -11.534  17.952  20.707  1.00  0.00           H  
ATOM   2945 HD11 LEU A 187     -10.761  18.274  23.272  1.00  0.00           H  
ATOM   2946 HD12 LEU A 187     -11.758  19.457  22.463  1.00  0.00           H  
ATOM   2947 HD13 LEU A 187     -12.500  18.289  23.551  1.00  0.00           H  
ATOM   2948 HD21 LEU A 187     -10.374  16.065  21.124  1.00  0.00           H  
ATOM   2949 HD22 LEU A 187     -10.733  16.117  22.846  1.00  0.00           H  
ATOM   2950 HD23 LEU A 187     -11.811  15.295  21.747  1.00  0.00           H  
ATOM   2951  N   THR A 188     -14.754  18.630  18.775  1.00 30.19           N  
ANISOU 2951  N   THR A 188     3594   3638   4240    -69     28   -174       N  
ATOM   2952  CA  THR A 188     -14.683  19.352  17.494  1.00 30.15           C  
ANISOU 2952  CA  THR A 188     3655   3632   4171    -43    -74   -169       C  
ATOM   2953  C   THR A 188     -15.408  20.699  17.646  1.00 33.12           C  
ANISOU 2953  C   THR A 188     3978   3999   4607    -18   -121   -163       C  
ATOM   2954  O   THR A 188     -14.910  21.727  17.186  1.00 31.84           O  
ANISOU 2954  O   THR A 188     3878   3846   4375      8   -144   -131       O  
ATOM   2955  CB  THR A 188     -15.326  18.528  16.358  1.00 33.10           C  
ANISOU 2955  CB  THR A 188     4053   3974   4551    -49   -181   -212       C  
ATOM   2956  CG2 THR A 188     -15.314  19.282  14.989  1.00 29.35           C  
ANISOU 2956  CG2 THR A 188     3673   3488   3990    -15   -299   -206       C  
ATOM   2957  OG1 THR A 188     -14.609  17.294  16.248  1.00 29.74           O  
ANISOU 2957  OG1 THR A 188     3681   3551   4069    -70   -128   -219       O  
ATOM   2958  H   THR A 188     -15.318  17.791  18.807  1.00  0.00           H  
ATOM   2959  HA  THR A 188     -13.636  19.546  17.253  1.00  0.00           H  
ATOM   2960  HB  THR A 188     -16.357  18.278  16.600  1.00  0.00           H  
ATOM   2961  HG1 THR A 188     -14.761  16.789  17.055  1.00  0.00           H  
ATOM   2962 HG21 THR A 188     -15.617  18.613  14.186  1.00  0.00           H  
ATOM   2963 HG22 THR A 188     -15.999  20.129  14.983  1.00  0.00           H  
ATOM   2964 HG23 THR A 188     -14.317  19.651  14.752  1.00  0.00           H  
ATOM   2965  N   LEU A 189     -16.584  20.675  18.290  1.00 29.58           N  
ANISOU 2965  N   LEU A 189     3415   3527   4298    -27   -124   -193       N  
ATOM   2966  CA  LEU A 189     -17.382  21.863  18.519  1.00 30.88           C  
ANISOU 2966  CA  LEU A 189     3512   3676   4546     -1   -160   -194       C  
ATOM   2967  C   LEU A 189     -16.666  22.861  19.460  1.00 35.34           C  
ANISOU 2967  C   LEU A 189     4092   4265   5071     10    -63   -154       C  
ATOM   2968  O   LEU A 189     -16.364  23.975  19.046  1.00 33.39           O  
ANISOU 2968  O   LEU A 189     3892   4019   4775     39   -102   -128       O  
ATOM   2969  CB  LEU A 189     -18.786  21.486  19.047  1.00 31.31           C  
ANISOU 2969  CB  LEU A 189     3426   3692   4778    -17   -164   -243       C  
ATOM   2970  CG  LEU A 189     -19.761  22.653  19.285  1.00 37.75           C  
ANISOU 2970  CG  LEU A 189     4149   4481   5711     15   -201   -254       C  
ATOM   2971  CD1 LEU A 189     -20.025  23.457  17.987  1.00 38.12           C  
ANISOU 2971  CD1 LEU A 189     4241   4513   5730     62   -368   -251       C  
ATOM   2972  CD2 LEU A 189     -21.092  22.152  19.891  1.00 40.73           C  
ANISOU 2972  CD2 LEU A 189     4373   4816   6286     -8   -173   -307       C  
ATOM   2973  H   LEU A 189     -16.960  19.801  18.634  1.00  0.00           H  
ATOM   2974  HA  LEU A 189     -17.514  22.348  17.552  1.00  0.00           H  
ATOM   2975  HB2 LEU A 189     -19.245  20.786  18.346  1.00  0.00           H  
ATOM   2976  HB3 LEU A 189     -18.676  20.930  19.978  1.00  0.00           H  
ATOM   2977  HG  LEU A 189     -19.322  23.330  20.017  1.00  0.00           H  
ATOM   2978 HD11 LEU A 189     -21.029  23.881  17.955  1.00  0.00           H  
ATOM   2979 HD12 LEU A 189     -19.327  24.287  17.893  1.00  0.00           H  
ATOM   2980 HD13 LEU A 189     -19.906  22.836  17.099  1.00  0.00           H  
ATOM   2981 HD21 LEU A 189     -21.331  22.701  20.802  1.00  0.00           H  
ATOM   2982 HD22 LEU A 189     -21.936  22.269  19.212  1.00  0.00           H  
ATOM   2983 HD23 LEU A 189     -21.045  21.096  20.159  1.00  0.00           H  
ATOM   2984  N   LEU A 190     -16.350  22.436  20.690  1.00 32.82           N  
ANISOU 2984  N   LEU A 190     3749   3958   4763    -13     58   -150       N  
ATOM   2985  CA  LEU A 190     -15.748  23.290  21.711  1.00 32.70           C  
ANISOU 2985  CA  LEU A 190     3747   3960   4716     -5    143   -123       C  
ATOM   2986  C   LEU A 190     -14.283  23.624  21.474  1.00 31.91           C  
ANISOU 2986  C   LEU A 190     3743   3894   4486      0    157    -87       C  
ATOM   2987  O   LEU A 190     -13.836  24.728  21.799  1.00 27.36           O  
ANISOU 2987  O   LEU A 190     3186   3325   3886     14    175    -67       O  
ATOM   2988  CB  LEU A 190     -15.952  22.623  23.091  1.00 33.89           C  
ANISOU 2988  CB  LEU A 190     3859   4104   4912    -29    259   -134       C  
ATOM   2989  CG  LEU A 190     -15.569  23.407  24.366  1.00 40.66           C  
ANISOU 2989  CG  LEU A 190     4731   4969   5749    -21    349   -119       C  
ATOM   2990  CD1 LEU A 190     -16.352  24.733  24.482  1.00 41.82           C  
ANISOU 2990  CD1 LEU A 190     4826   5092   5972      4    332   -129       C  
ATOM   2991  CD2 LEU A 190     -15.787  22.546  25.617  1.00 40.30           C  
ANISOU 2991  CD2 LEU A 190     4679   4908   5727    -42    462   -127       C  
ATOM   2992  H   LEU A 190     -16.584  21.492  20.973  1.00  0.00           H  
ATOM   2993  HA  LEU A 190     -16.295  24.234  21.710  1.00  0.00           H  
ATOM   2994  HB2 LEU A 190     -17.004  22.344  23.179  1.00  0.00           H  
ATOM   2995  HB3 LEU A 190     -15.406  21.678  23.092  1.00  0.00           H  
ATOM   2996  HG  LEU A 190     -14.511  23.654  24.314  1.00  0.00           H  
ATOM   2997 HD11 LEU A 190     -16.614  24.985  25.510  1.00  0.00           H  
ATOM   2998 HD12 LEU A 190     -15.754  25.562  24.101  1.00  0.00           H  
ATOM   2999 HD13 LEU A 190     -17.278  24.711  23.908  1.00  0.00           H  
ATOM   3000 HD21 LEU A 190     -14.880  22.510  26.221  1.00  0.00           H  
ATOM   3001 HD22 LEU A 190     -16.587  22.917  26.258  1.00  0.00           H  
ATOM   3002 HD23 LEU A 190     -16.042  21.515  25.367  1.00  0.00           H  
ATOM   3003  N   GLY A 191     -13.536  22.658  20.953  1.00 28.17           N  
ANISOU 3003  N   GLY A 191     3323   3437   3943    -13    157    -82       N  
ATOM   3004  CA  GLY A 191     -12.110  22.842  20.757  1.00 26.99           C  
ANISOU 3004  CA  GLY A 191     3247   3315   3691    -11    185    -53       C  
ATOM   3005  C   GLY A 191     -11.744  23.507  19.463  1.00 29.81           C  
ANISOU 3005  C   GLY A 191     3672   3668   3987      4    125    -36       C  
ATOM   3006  O   GLY A 191     -10.721  24.175  19.394  1.00 29.54           O  
ANISOU 3006  O   GLY A 191     3682   3646   3897      6    158    -11       O  
ATOM   3007  H   GLY A 191     -13.935  21.762  20.703  1.00  0.00           H  
ATOM   3008  HA2 GLY A 191     -11.661  23.385  21.592  1.00  0.00           H  
ATOM   3009  HA3 GLY A 191     -11.652  21.855  20.773  1.00  0.00           H  
ATOM   3010  N   PHE A 192     -12.532  23.285  18.418  1.00 27.23           N  
ANISOU 3010  N   PHE A 192     3361   3318   3667     13     38    -51       N  
ATOM   3011  CA  PHE A 192     -12.207  23.807  17.103  1.00 27.43           C  
ANISOU 3011  CA  PHE A 192     3482   3329   3611     31    -20    -32       C  
ATOM   3012  C   PHE A 192     -13.211  24.830  16.537  1.00 31.42           C  
ANISOU 3012  C   PHE A 192     3988   3801   4150     62   -120    -31       C  
ATOM   3013  O   PHE A 192     -12.818  25.965  16.271  1.00 30.78           O  
ANISOU 3013  O   PHE A 192     3959   3709   4028     79   -118      2       O  
ATOM   3014  CB  PHE A 192     -11.993  22.632  16.104  1.00 28.81           C  
ANISOU 3014  CB  PHE A 192     3725   3500   3722     24    -49    -48       C  
ATOM   3015  CG  PHE A 192     -11.826  23.000  14.647  1.00 30.57           C  
ANISOU 3015  CG  PHE A 192     4072   3697   3846     45   -114    -35       C  
ATOM   3016  CD1 PHE A 192     -11.051  24.099  14.268  1.00 32.40           C  
ANISOU 3016  CD1 PHE A 192     4380   3923   4010     57    -80      6       C  
ATOM   3017  CD2 PHE A 192     -12.388  22.212  13.646  1.00 32.49           C  
ANISOU 3017  CD2 PHE A 192     4369   3916   4058     51   -204    -64       C  
ATOM   3018  CE1 PHE A 192     -10.911  24.445  12.921  1.00 33.54           C  
ANISOU 3018  CE1 PHE A 192     4662   4033   4050     78   -128     24       C  
ATOM   3019  CE2 PHE A 192     -12.228  22.548  12.299  1.00 34.36           C  
ANISOU 3019  CE2 PHE A 192     4748   4125   4184     75   -266    -51       C  
ATOM   3020  CZ  PHE A 192     -11.480  23.650  11.944  1.00 32.38           C  
ANISOU 3020  CZ  PHE A 192     4582   3864   3857     89   -221     -4       C  
ATOM   3021  H   PHE A 192     -13.365  22.719  18.503  1.00  0.00           H  
ATOM   3022  HA  PHE A 192     -11.258  24.344  17.118  1.00  0.00           H  
ATOM   3023  HB2 PHE A 192     -11.079  22.110  16.389  1.00  0.00           H  
ATOM   3024  HB3 PHE A 192     -12.771  21.882  16.186  1.00  0.00           H  
ATOM   3025  HD1 PHE A 192     -10.568  24.706  15.013  1.00  0.00           H  
ATOM   3026  HD2 PHE A 192     -12.966  21.338  13.905  1.00  0.00           H  
ATOM   3027  HE1 PHE A 192     -10.328  25.311  12.642  1.00  0.00           H  
ATOM   3028  HE2 PHE A 192     -12.668  21.934  11.530  1.00  0.00           H  
ATOM   3029  HZ  PHE A 192     -11.349  23.911  10.906  1.00  0.00           H  
ATOM   3030  N   LEU A 193     -14.453  24.404  16.264  1.00 28.55           N  
ANISOU 3030  N   LEU A 193     3571   3414   3862     71   -213    -66       N  
ATOM   3031  CA  LEU A 193     -15.438  25.238  15.588  1.00 28.73           C  
ANISOU 3031  CA  LEU A 193     3594   3399   3922    110   -335    -70       C  
ATOM   3032  C   LEU A 193     -15.810  26.504  16.325  1.00 33.63           C  
ANISOU 3032  C   LEU A 193     4153   4008   4617    131   -316    -55       C  
ATOM   3033  O   LEU A 193     -16.018  27.526  15.667  1.00 33.85           O  
ANISOU 3033  O   LEU A 193     4235   4006   4622    170   -390    -33       O  
ATOM   3034  CB  LEU A 193     -16.700  24.439  15.226  1.00 29.22           C  
ANISOU 3034  CB  LEU A 193     3587   3436   4079    112   -445   -122       C  
ATOM   3035  CG  LEU A 193     -16.535  23.277  14.221  1.00 34.09           C  
ANISOU 3035  CG  LEU A 193     4284   4049   4620     98   -503   -146       C  
ATOM   3036  CD1 LEU A 193     -17.854  22.534  14.044  1.00 34.08           C  
ANISOU 3036  CD1 LEU A 193     4187   4018   4745     93   -612   -208       C  
ATOM   3037  CD2 LEU A 193     -16.033  23.777  12.843  1.00 37.43           C  
ANISOU 3037  CD2 LEU A 193     4878   4453   4893    132   -580   -117       C  
ATOM   3038  H   LEU A 193     -14.727  23.455  16.486  1.00  0.00           H  
ATOM   3039  HA  LEU A 193     -14.975  25.561  14.654  1.00  0.00           H  
ATOM   3040  HB2 LEU A 193     -17.131  24.055  16.150  1.00  0.00           H  
ATOM   3041  HB3 LEU A 193     -17.452  25.121  14.823  1.00  0.00           H  
ATOM   3042  HG  LEU A 193     -15.805  22.574  14.623  1.00  0.00           H  
ATOM   3043 HD11 LEU A 193     -17.690  21.458  13.996  1.00  0.00           H  
ATOM   3044 HD12 LEU A 193     -18.539  22.713  14.873  1.00  0.00           H  
ATOM   3045 HD13 LEU A 193     -18.382  22.823  13.135  1.00  0.00           H  
ATOM   3046 HD21 LEU A 193     -16.506  23.261  12.007  1.00  0.00           H  
ATOM   3047 HD22 LEU A 193     -16.207  24.845  12.706  1.00  0.00           H  
ATOM   3048 HD23 LEU A 193     -14.960  23.609  12.747  1.00  0.00           H  
ATOM   3049  N   ILE A 194     -15.893  26.451  17.668  1.00 30.44           N  
ANISOU 3049  N   ILE A 194     3652   3622   4293    110   -218    -67       N  
ATOM   3050  CA  ILE A 194     -16.258  27.608  18.486  1.00 29.71           C  
ANISOU 3050  CA  ILE A 194     3501   3514   4273    129   -185    -61       C  
ATOM   3051  C   ILE A 194     -15.108  28.633  18.481  1.00 32.64           C  
ANISOU 3051  C   ILE A 194     3963   3893   4548    132   -134    -16       C  
ATOM   3052  O   ILE A 194     -15.372  29.733  18.022  1.00 33.40           O  
ANISOU 3052  O   ILE A 194     4089   3954   4646    167   -188      3       O  
ATOM   3053  CB  ILE A 194     -16.804  27.254  19.901  1.00 32.13           C  
ANISOU 3053  CB  ILE A 194     3693   3826   4689    108    -92    -91       C  
ATOM   3054  CG1 ILE A 194     -18.241  26.674  19.765  1.00 31.73           C  
ANISOU 3054  CG1 ILE A 194     3533   3745   4779    112   -156   -138       C  
ATOM   3055  CG2 ILE A 194     -16.771  28.508  20.835  1.00 31.90           C  
ANISOU 3055  CG2 ILE A 194     3643   3786   4692    123    -27    -80       C  
ATOM   3056  CD1 ILE A 194     -18.953  26.143  21.131  1.00 32.41           C  
ANISOU 3056  CD1 ILE A 194     3502   3822   4991     85    -42   -173       C  
ATOM   3057  H   ILE A 194     -15.740  25.576  18.154  1.00  0.00           H  
ATOM   3058  HA  ILE A 194     -17.088  28.094  17.969  1.00  0.00           H  
ATOM   3059  HB  ILE A 194     -16.192  26.473  20.351  1.00  0.00           H  
ATOM   3060 HG12 ILE A 194     -18.889  27.433  19.325  1.00  0.00           H  
ATOM   3061 HG13 ILE A 194     -18.229  25.855  19.050  1.00  0.00           H  
ATOM   3062 HG21 ILE A 194     -17.310  28.333  21.766  1.00  0.00           H  
ATOM   3063 HG22 ILE A 194     -15.750  28.762  21.116  1.00  0.00           H  
ATOM   3064 HG23 ILE A 194     -17.205  29.377  20.346  1.00  0.00           H  
ATOM   3065 HD11 ILE A 194     -19.823  25.529  20.901  1.00  0.00           H  
ATOM   3066 HD12 ILE A 194     -18.266  25.541  21.725  1.00  0.00           H  
ATOM   3067 HD13 ILE A 194     -19.292  26.976  21.748  1.00  0.00           H  
ATOM   3068  N   PRO A 195     -13.841  28.306  18.865  1.00 28.45           N  
ANISOU 3068  N   PRO A 195     3475   3397   3937    100    -41      0       N  
ATOM   3069  CA  PRO A 195     -12.765  29.312  18.757  1.00 27.42           C  
ANISOU 3069  CA  PRO A 195     3418   3263   3735     98      1     36       C  
ATOM   3070  C   PRO A 195     -12.612  29.879  17.328  1.00 33.93           C  
ANISOU 3070  C   PRO A 195     4353   4055   4484    122    -67     68       C  
ATOM   3071  O   PRO A 195     -12.340  31.063  17.198  1.00 33.10           O  
ANISOU 3071  O   PRO A 195     4293   3921   4364    135    -58     96       O  
ATOM   3072  CB  PRO A 195     -11.507  28.535  19.196  1.00 27.75           C  
ANISOU 3072  CB  PRO A 195     3476   3347   3722     62     88     38       C  
ATOM   3073  CG  PRO A 195     -12.035  27.463  20.127  1.00 31.73           C  
ANISOU 3073  CG  PRO A 195     3901   3872   4283     48    114      5       C  
ATOM   3074  CD  PRO A 195     -13.322  27.038  19.448  1.00 28.25           C  
ANISOU 3074  CD  PRO A 195     3430   3408   3895     65     27    -15       C  
ATOM   3075  HA  PRO A 195     -12.972  30.117  19.465  1.00  0.00           H  
ATOM   3076  HB2 PRO A 195     -11.048  28.045  18.339  1.00  0.00           H  
ATOM   3077  HB3 PRO A 195     -10.759  29.149  19.691  1.00  0.00           H  
ATOM   3078  HG2 PRO A 195     -11.336  26.644  20.293  1.00  0.00           H  
ATOM   3079  HG3 PRO A 195     -12.280  27.900  21.094  1.00  0.00           H  
ATOM   3080  HD2 PRO A 195     -13.121  26.306  18.683  1.00  0.00           H  
ATOM   3081  HD3 PRO A 195     -14.015  26.603  20.161  1.00  0.00           H  
ATOM   3082  N   LEU A 196     -12.808  29.052  16.263  1.00 31.27           N  
ANISOU 3082  N   LEU A 196     4072   3715   4096    128   -133     64       N  
ATOM   3083  CA  LEU A 196     -12.712  29.514  14.878  1.00 31.31           C  
ANISOU 3083  CA  LEU A 196     4208   3681   4008    155   -200     94       C  
ATOM   3084  C   LEU A 196     -13.797  30.551  14.587  1.00 36.32           C  
ANISOU 3084  C   LEU A 196     4839   4266   4693    206   -307    101       C  
ATOM   3085  O   LEU A 196     -13.495  31.598  13.986  1.00 36.26           O  
ANISOU 3085  O   LEU A 196     4933   4217   4626    229   -317    143       O  
ATOM   3086  CB  LEU A 196     -12.764  28.328  13.862  1.00 31.79           C  
ANISOU 3086  CB  LEU A 196     4336   3744   3997    154   -256     78       C  
ATOM   3087  CG  LEU A 196     -12.597  28.699  12.361  1.00 36.72           C  
ANISOU 3087  CG  LEU A 196     5133   4323   4494    184   -321    109       C  
ATOM   3088  CD1 LEU A 196     -11.204  29.267  12.072  1.00 36.55           C  
ANISOU 3088  CD1 LEU A 196     5218   4294   4378    164   -198    154       C  
ATOM   3089  CD2 LEU A 196     -12.884  27.494  11.452  1.00 39.22           C  
ANISOU 3089  CD2 LEU A 196     5511   4638   4751    187   -397     79       C  
ATOM   3090  H   LEU A 196     -13.016  28.072  16.404  1.00  0.00           H  
ATOM   3091  HA  LEU A 196     -11.746  30.007  14.769  1.00  0.00           H  
ATOM   3092  HB2 LEU A 196     -12.002  27.595  14.130  1.00  0.00           H  
ATOM   3093  HB3 LEU A 196     -13.718  27.814  13.993  1.00  0.00           H  
ATOM   3094  HG  LEU A 196     -13.334  29.460  12.101  1.00  0.00           H  
ATOM   3095 HD11 LEU A 196     -10.776  28.912  11.136  1.00  0.00           H  
ATOM   3096 HD12 LEU A 196     -11.249  30.354  12.007  1.00  0.00           H  
ATOM   3097 HD13 LEU A 196     -10.491  29.023  12.860  1.00  0.00           H  
ATOM   3098 HD21 LEU A 196     -13.583  27.764  10.660  1.00  0.00           H  
ATOM   3099 HD22 LEU A 196     -11.989  27.096  10.973  1.00  0.00           H  
ATOM   3100 HD23 LEU A 196     -13.331  26.665  12.003  1.00  0.00           H  
ATOM   3101  N   SER A 197     -15.042  30.280  15.066  1.00 32.23           N  
ANISOU 3101  N   SER A 197     4201   3747   4298    223   -376     61       N  
ATOM   3102  CA  SER A 197     -16.225  31.152  14.934  1.00 31.57           C  
ANISOU 3102  CA  SER A 197     4076   3616   4304    276   -484     55       C  
ATOM   3103  C   SER A 197     -16.027  32.468  15.668  1.00 34.54           C  
ANISOU 3103  C   SER A 197     4434   3972   4717    287   -417     79       C  
ATOM   3104  O   SER A 197     -16.447  33.499  15.167  1.00 35.24           O  
ANISOU 3104  O   SER A 197     4569   4008   4811    336   -490    103       O  
ATOM   3105  CB  SER A 197     -17.471  30.456  15.479  1.00 33.25           C  
ANISOU 3105  CB  SER A 197     4133   3833   4666    279   -534     -2       C  
ATOM   3106  OG  SER A 197     -17.798  29.377  14.622  1.00 45.56           O  
ANISOU 3106  OG  SER A 197     5716   5394   6199    275   -627    -28       O  
ATOM   3107  H   SER A 197     -15.195  29.411  15.560  1.00  0.00           H  
ATOM   3108  HA  SER A 197     -16.372  31.374  13.875  1.00  0.00           H  
ATOM   3109  HB2 SER A 197     -17.335  30.090  16.494  1.00  0.00           H  
ATOM   3110  HB3 SER A 197     -18.327  31.129  15.490  1.00  0.00           H  
ATOM   3111  HG  SER A 197     -17.177  28.660  14.790  1.00  0.00           H  
ATOM   3112  N   VAL A 198     -15.414  32.427  16.858  1.00 30.75           N  
ANISOU 3112  N   VAL A 198     3893   3528   4262    245   -286     71       N  
ATOM   3113  CA  VAL A 198     -15.127  33.610  17.660  1.00 30.31           C  
ANISOU 3113  CA  VAL A 198     3825   3454   4237    247   -215     85       C  
ATOM   3114  C   VAL A 198     -14.112  34.506  16.889  1.00 33.43           C  
ANISOU 3114  C   VAL A 198     4360   3820   4523    247   -196    137       C  
ATOM   3115  O   VAL A 198     -14.350  35.710  16.776  1.00 33.19           O  
ANISOU 3115  O   VAL A 198     4362   3737   4513    280   -218    159       O  
ATOM   3116  CB  VAL A 198     -14.690  33.252  19.105  1.00 33.21           C  
ANISOU 3116  CB  VAL A 198     4111   3865   4642    203    -93     58       C  
ATOM   3117  CG1 VAL A 198     -14.080  34.471  19.820  1.00 32.88           C  
ANISOU 3117  CG1 VAL A 198     4089   3803   4600    197    -20     71       C  
ATOM   3118  CG2 VAL A 198     -15.876  32.694  19.909  1.00 32.00           C  
ANISOU 3118  CG2 VAL A 198     3830   3717   4613    211    -95     11       C  
ATOM   3119  H   VAL A 198     -15.113  31.538  17.237  1.00  0.00           H  
ATOM   3120  HA  VAL A 198     -16.055  34.181  17.736  1.00  0.00           H  
ATOM   3121  HB  VAL A 198     -13.927  32.474  19.054  1.00  0.00           H  
ATOM   3122 HG11 VAL A 198     -13.859  34.231  20.861  1.00  0.00           H  
ATOM   3123 HG12 VAL A 198     -13.144  34.806  19.375  1.00  0.00           H  
ATOM   3124 HG13 VAL A 198     -14.778  35.307  19.822  1.00  0.00           H  
ATOM   3125 HG21 VAL A 198     -15.540  32.304  20.869  1.00  0.00           H  
ATOM   3126 HG22 VAL A 198     -16.614  33.469  20.112  1.00  0.00           H  
ATOM   3127 HG23 VAL A 198     -16.373  31.876  19.389  1.00  0.00           H  
ATOM   3128  N   MET A 199     -13.048  33.918  16.297  1.00 28.99           N  
ANISOU 3128  N   MET A 199     3883   3281   3852    213   -153    157       N  
ATOM   3129  CA  MET A 199     -12.081  34.692  15.480  1.00 29.70           C  
ANISOU 3129  CA  MET A 199     4110   3333   3843    207   -115    206       C  
ATOM   3130  C   MET A 199     -12.773  35.309  14.249  1.00 35.28           C  
ANISOU 3130  C   MET A 199     4929   3975   4503    265   -230    240       C  
ATOM   3131  O   MET A 199     -12.514  36.461  13.928  1.00 35.01           O  
ANISOU 3131  O   MET A 199     4978   3882   4440    281   -215    281       O  
ATOM   3132  CB  MET A 199     -10.875  33.844  15.048  1.00 32.02           C  
ANISOU 3132  CB  MET A 199     4463   3660   4045    162    -38    214       C  
ATOM   3133  CG  MET A 199      -9.944  33.536  16.191  1.00 36.17           C  
ANISOU 3133  CG  MET A 199     4902   4233   4607    111     73    192       C  
ATOM   3134  SD  MET A 199      -8.395  32.716  15.718  1.00 41.25           S  
ANISOU 3134  SD  MET A 199     5600   4904   5168     64    174    200       S  
ATOM   3135  CE  MET A 199      -9.003  31.073  15.349  1.00 36.99           C  
ANISOU 3135  CE  MET A 199     5044   4406   4606     75    111    171       C  
ATOM   3136  H   MET A 199     -12.887  32.923  16.392  1.00  0.00           H  
ATOM   3137  HA  MET A 199     -11.716  35.524  16.087  1.00  0.00           H  
ATOM   3138  HB2 MET A 199     -11.217  32.918  14.586  1.00  0.00           H  
ATOM   3139  HB3 MET A 199     -10.307  34.373  14.280  1.00  0.00           H  
ATOM   3140  HG2 MET A 199      -9.670  34.473  16.674  1.00  0.00           H  
ATOM   3141  HG3 MET A 199     -10.446  32.932  16.946  1.00  0.00           H  
ATOM   3142  HE1 MET A 199      -8.169  30.416  15.106  1.00  0.00           H  
ATOM   3143  HE2 MET A 199      -9.536  30.656  16.204  1.00  0.00           H  
ATOM   3144  HE3 MET A 199      -9.673  31.099  14.491  1.00  0.00           H  
ATOM   3145  N   CYS A 200     -13.693  34.563  13.612  1.00 34.01           N  
ANISOU 3145  N   CYS A 200     4767   3815   4340    299   -351    221       N  
ATOM   3146  CA  CYS A 200     -14.486  35.044  12.484  1.00 34.92           C  
ANISOU 3146  CA  CYS A 200     4984   3867   4415    365   -495    245       C  
ATOM   3147  C   CYS A 200     -15.337  36.224  12.904  1.00 38.73           C  
ANISOU 3147  C   CYS A 200     5412   4301   5002    415   -550    250       C  
ATOM   3148  O   CYS A 200     -15.432  37.178  12.142  1.00 38.48           O  
ANISOU 3148  O   CYS A 200     5504   4201   4917    461   -607    295       O  
ATOM   3149  CB  CYS A 200     -15.338  33.929  11.885  1.00 36.16           C  
ANISOU 3149  CB  CYS A 200     5123   4039   4576    386   -625    207       C  
ATOM   3150  SG  CYS A 200     -14.393  32.714  10.934  1.00 41.06           S  
ANISOU 3150  SG  CYS A 200     5877   4688   5037    348   -587    211       S  
ATOM   3151  H   CYS A 200     -13.866  33.613  13.916  1.00  0.00           H  
ATOM   3152  HA  CYS A 200     -13.795  35.395  11.715  1.00  0.00           H  
ATOM   3153  HB2 CYS A 200     -15.906  33.407  12.653  1.00  0.00           H  
ATOM   3154  HB3 CYS A 200     -16.076  34.350  11.200  1.00  0.00           H  
ATOM   3155  HG  CYS A 200     -13.769  32.173  11.986  1.00  0.00           H  
ATOM   3156  N   PHE A 201     -15.954  36.157  14.108  1.00 35.72           N  
ANISOU 3156  N   PHE A 201     4856   3948   4766    408   -526    204       N  
ATOM   3157  CA  PHE A 201     -16.799  37.216  14.662  1.00 35.22           C  
ANISOU 3157  CA  PHE A 201     4719   3840   4824    455   -560    197       C  
ATOM   3158  C   PHE A 201     -15.971  38.476  14.922  1.00 38.03           C  
ANISOU 3158  C   PHE A 201     5151   4157   5143    445   -463    240       C  
ATOM   3159  O   PHE A 201     -16.421  39.583  14.611  1.00 37.59           O  
ANISOU 3159  O   PHE A 201     5143   4029   5109    500   -521    267       O  
ATOM   3160  CB  PHE A 201     -17.514  36.747  15.953  1.00 37.43           C  
ANISOU 3160  CB  PHE A 201     4805   4159   5257    440   -517    136       C  
ATOM   3161  CG  PHE A 201     -18.320  37.820  16.660  1.00 40.52           C  
ANISOU 3161  CG  PHE A 201     5112   4503   5781    484   -520    122       C  
ATOM   3162  CD1 PHE A 201     -19.535  38.255  16.142  1.00 44.02           C  
ANISOU 3162  CD1 PHE A 201     5519   4889   6317    561   -662    114       C  
ATOM   3163  CD2 PHE A 201     -17.854  38.405  17.833  1.00 44.60           C  
ANISOU 3163  CD2 PHE A 201     5589   5026   6331    453   -386    113       C  
ATOM   3164  CE1 PHE A 201     -20.272  39.257  16.785  1.00 45.65           C  
ANISOU 3164  CE1 PHE A 201     5644   5046   6657    608   -658     99       C  
ATOM   3165  CE2 PHE A 201     -18.595  39.399  18.481  1.00 47.97           C  
ANISOU 3165  CE2 PHE A 201     5947   5402   6877    497   -379     97       C  
ATOM   3166  CZ  PHE A 201     -19.803  39.814  17.954  1.00 46.06           C  
ANISOU 3166  CZ  PHE A 201     5662   5104   6735    574   -508     90       C  
ATOM   3167  H   PHE A 201     -15.848  35.325  14.675  1.00  0.00           H  
ATOM   3168  HA  PHE A 201     -17.561  37.461  13.920  1.00  0.00           H  
ATOM   3169  HB2 PHE A 201     -18.108  35.878  15.770  1.00  0.00           H  
ATOM   3170  HB3 PHE A 201     -16.768  36.391  16.661  1.00  0.00           H  
ATOM   3171  HD1 PHE A 201     -19.923  37.777  15.264  1.00  0.00           H  
ATOM   3172  HD2 PHE A 201     -16.909  38.094  18.252  1.00  0.00           H  
ATOM   3173  HE1 PHE A 201     -21.219  39.576  16.375  1.00  0.00           H  
ATOM   3174  HE2 PHE A 201     -18.218  39.841  19.391  1.00  0.00           H  
ATOM   3175  HZ  PHE A 201     -20.375  40.580  18.456  1.00  0.00           H  
ATOM   3176  N   PHE A 202     -14.772  38.313  15.494  1.00 32.90           N  
ANISOU 3176  N   PHE A 202     4508   3548   4446    375   -322    242       N  
ATOM   3177  CA  PHE A 202     -13.925  39.460  15.790  1.00 31.53           C  
ANISOU 3177  CA  PHE A 202     4394   3335   4252    354   -227    272       C  
ATOM   3178  C   PHE A 202     -13.271  40.019  14.524  1.00 38.48           C  
ANISOU 3178  C   PHE A 202     5458   4156   5007    362   -231    337       C  
ATOM   3179  O   PHE A 202     -13.025  41.215  14.472  1.00 36.29           O  
ANISOU 3179  O   PHE A 202     5248   3811   4729    372   -199    370       O  
ATOM   3180  CB  PHE A 202     -12.937  39.152  16.920  1.00 31.43           C  
ANISOU 3180  CB  PHE A 202     4310   3379   4253    281    -92    243       C  
ATOM   3181  CG  PHE A 202     -13.621  39.280  18.265  1.00 31.86           C  
ANISOU 3181  CG  PHE A 202     4229   3450   4427    287    -71    193       C  
ATOM   3182  CD1 PHE A 202     -13.851  40.531  18.831  1.00 34.07           C  
ANISOU 3182  CD1 PHE A 202     4500   3674   4770    308    -49    192       C  
ATOM   3183  CD2 PHE A 202     -14.111  38.156  18.927  1.00 32.71           C  
ANISOU 3183  CD2 PHE A 202     4227   3618   4585    276    -70    148       C  
ATOM   3184  CE1 PHE A 202     -14.527  40.654  20.053  1.00 34.67           C  
ANISOU 3184  CE1 PHE A 202     4464   3759   4951    317    -19    142       C  
ATOM   3185  CE2 PHE A 202     -14.771  38.277  20.152  1.00 35.62           C  
ANISOU 3185  CE2 PHE A 202     4486   3992   5056    283    -33    103       C  
ATOM   3186  CZ  PHE A 202     -14.979  39.528  20.706  1.00 34.28           C  
ANISOU 3186  CZ  PHE A 202     4313   3770   4943    304     -6    100       C  
ATOM   3187  H   PHE A 202     -14.438  37.395  15.758  1.00  0.00           H  
ATOM   3188  HA  PHE A 202     -14.563  40.269  16.151  1.00  0.00           H  
ATOM   3189  HB2 PHE A 202     -12.509  38.155  16.805  1.00  0.00           H  
ATOM   3190  HB3 PHE A 202     -12.099  39.851  16.899  1.00  0.00           H  
ATOM   3191  HD1 PHE A 202     -13.515  41.417  18.315  1.00  0.00           H  
ATOM   3192  HD2 PHE A 202     -13.934  37.175  18.531  1.00  0.00           H  
ATOM   3193  HE1 PHE A 202     -14.699  41.629  20.482  1.00  0.00           H  
ATOM   3194  HE2 PHE A 202     -15.128  37.399  20.667  1.00  0.00           H  
ATOM   3195  HZ  PHE A 202     -15.504  39.621  21.645  1.00  0.00           H  
ATOM   3196  N   TYR A 203     -13.079  39.201  13.466  1.00 38.22           N  
ANISOU 3196  N   TYR A 203     5518   4134   4868    363   -272    354       N  
ATOM   3197  CA  TYR A 203     -12.583  39.752  12.203  1.00 39.12           C  
ANISOU 3197  CA  TYR A 203     5832   4179   4852    379   -275    418       C  
ATOM   3198  C   TYR A 203     -13.678  40.709  11.683  1.00 44.53           C  
ANISOU 3198  C   TYR A 203     6579   4782   5557    467   -413    446       C  
ATOM   3199  O   TYR A 203     -13.383  41.850  11.338  1.00 44.10           O  
ANISOU 3199  O   TYR A 203     6641   4649   5468    483   -383    497       O  
ATOM   3200  CB  TYR A 203     -12.285  38.642  11.174  1.00 41.37           C  
ANISOU 3200  CB  TYR A 203     6216   4489   5014    371   -298    425       C  
ATOM   3201  CG  TYR A 203     -12.195  39.163   9.752  1.00 46.31           C  
ANISOU 3201  CG  TYR A 203     7070   5030   5496    413   -343    488       C  
ATOM   3202  CD1 TYR A 203     -11.041  39.789   9.289  1.00 48.65           C  
ANISOU 3202  CD1 TYR A 203     7507   5275   5702    376   -204    541       C  
ATOM   3203  CD2 TYR A 203     -13.285  39.082   8.888  1.00 48.98           C  
ANISOU 3203  CD2 TYR A 203     7487   5331   5793    493   -526    495       C  
ATOM   3204  CE1 TYR A 203     -10.967  40.305   7.992  1.00 51.88           C  
ANISOU 3204  CE1 TYR A 203     8150   5594   5967    416   -231    605       C  
ATOM   3205  CE2 TYR A 203     -13.223  39.590   7.587  1.00 51.25           C  
ANISOU 3205  CE2 TYR A 203     8010   5531   5931    539   -577    557       C  
ATOM   3206  CZ  TYR A 203     -12.052  40.183   7.138  1.00 62.39           C  
ANISOU 3206  CZ  TYR A 203     9578   6891   7237    500   -420    615       C  
ATOM   3207  OH  TYR A 203     -11.993  40.719   5.874  1.00 68.62           O  
ANISOU 3207  OH  TYR A 203    10621   7583   7868    547   -455    681       O  
ATOM   3208  H   TYR A 203     -13.275  38.209  13.516  1.00  0.00           H  
ATOM   3209  HA  TYR A 203     -11.666  40.317  12.385  1.00  0.00           H  
ATOM   3210  HB2 TYR A 203     -11.365  38.120  11.436  1.00  0.00           H  
ATOM   3211  HB3 TYR A 203     -13.071  37.887  11.200  1.00  0.00           H  
ATOM   3212  HD1 TYR A 203     -10.186  39.884   9.943  1.00  0.00           H  
ATOM   3213  HD2 TYR A 203     -14.203  38.623   9.227  1.00  0.00           H  
ATOM   3214  HE1 TYR A 203     -10.060  40.771   7.640  1.00  0.00           H  
ATOM   3215  HE2 TYR A 203     -14.085  39.518   6.940  1.00  0.00           H  
ATOM   3216  HH  TYR A 203     -12.768  40.523   5.345  1.00  0.00           H  
ATOM   3217  N   TYR A 204     -14.945  40.238  11.669  1.00 42.88           N  
ANISOU 3217  N   TYR A 204     6283   4588   5420    523   -563    410       N  
ATOM   3218  CA  TYR A 204     -16.123  40.992  11.249  1.00 43.99           C  
ANISOU 3218  CA  TYR A 204     6446   4658   5612    617   -721    423       C  
ATOM   3219  C   TYR A 204     -16.292  42.293  12.060  1.00 47.43           C  
ANISOU 3219  C   TYR A 204     6827   5042   6153    635   -672    430       C  
ATOM   3220  O   TYR A 204     -16.619  43.329  11.478  1.00 46.53           O  
ANISOU 3220  O   TYR A 204     6823   4837   6019    700   -741    477       O  
ATOM   3221  CB  TYR A 204     -17.386  40.105  11.341  1.00 46.29           C  
ANISOU 3221  CB  TYR A 204     6595   4986   6007    656   -869    362       C  
ATOM   3222  CG  TYR A 204     -18.680  40.891  11.368  1.00 50.24           C  
ANISOU 3222  CG  TYR A 204     7032   5423   6635    747  -1013    352       C  
ATOM   3223  CD1 TYR A 204     -19.232  41.409  10.198  1.00 52.96           C  
ANISOU 3223  CD1 TYR A 204     7520   5686   6916    835  -1182    392       C  
ATOM   3224  CD2 TYR A 204     -19.346  41.133  12.566  1.00 52.16           C  
ANISOU 3224  CD2 TYR A 204     7077   5681   7061    751   -978    302       C  
ATOM   3225  CE1 TYR A 204     -20.414  42.151  10.221  1.00 55.12           C  
ANISOU 3225  CE1 TYR A 204     7727   5896   7320    927  -1325    382       C  
ATOM   3226  CE2 TYR A 204     -20.515  41.892  12.605  1.00 54.07           C  
ANISOU 3226  CE2 TYR A 204     7249   5858   7437    839  -1098    291       C  
ATOM   3227  CZ  TYR A 204     -21.049  42.393  11.430  1.00 64.31           C  
ANISOU 3227  CZ  TYR A 204     8675   7076   8683    928  -1278    329       C  
ATOM   3228  OH  TYR A 204     -22.216  43.118  11.478  1.00 70.45           O  
ANISOU 3228  OH  TYR A 204     9371   7787   9609   1022  -1408    314       O  
ATOM   3229  H   TYR A 204     -15.116  39.289  11.974  1.00  0.00           H  
ATOM   3230  HA  TYR A 204     -15.975  41.269  10.204  1.00  0.00           H  
ATOM   3231  HB2 TYR A 204     -17.403  39.395  10.513  1.00  0.00           H  
ATOM   3232  HB3 TYR A 204     -17.354  39.496  12.243  1.00  0.00           H  
ATOM   3233  HD1 TYR A 204     -18.736  41.237   9.254  1.00  0.00           H  
ATOM   3234  HD2 TYR A 204     -18.942  40.747  13.491  1.00  0.00           H  
ATOM   3235  HE1 TYR A 204     -20.823  42.540   9.300  1.00  0.00           H  
ATOM   3236  HE2 TYR A 204     -21.008  42.074  13.549  1.00  0.00           H  
ATOM   3237  HH  TYR A 204     -22.514  43.414  10.615  1.00  0.00           H  
ATOM   3238  N   LYS A 205     -16.095  42.232  13.402  1.00 42.31           N  
ANISOU 3238  N   LYS A 205     6019   4446   5612    583   -558    384       N  
ATOM   3239  CA  LYS A 205     -16.208  43.408  14.275  1.00 41.30           C  
ANISOU 3239  CA  LYS A 205     5839   4272   5582    594   -498    380       C  
ATOM   3240  C   LYS A 205     -15.130  44.434  13.919  1.00 45.42           C  
ANISOU 3240  C   LYS A 205     6517   4727   6012    566   -403    440       C  
ATOM   3241  O   LYS A 205     -15.391  45.641  13.938  1.00 43.69           O  
ANISOU 3241  O   LYS A 205     6344   4423   5831    609   -414    466       O  
ATOM   3242  CB  LYS A 205     -16.100  43.021  15.760  1.00 42.77           C  
ANISOU 3242  CB  LYS A 205     5852   4528   5871    538   -389    316       C  
ATOM   3243  CG  LYS A 205     -17.295  42.249  16.336  1.00 50.23           C  
ANISOU 3243  CG  LYS A 205     6627   5516   6943    567   -454    254       C  
ATOM   3244  CD  LYS A 205     -18.618  43.020  16.342  1.00 58.50           C  
ANISOU 3244  CD  LYS A 205     7611   6494   8120    657   -560    242       C  
ATOM   3245  CE  LYS A 205     -18.732  44.036  17.457  1.00 68.15           C  
ANISOU 3245  CE  LYS A 205     8769   7680   9443    662   -467    220       C  
ATOM   3246  NZ  LYS A 205     -20.055  44.716  17.436  1.00 69.82           N1+
ANISOU 3246  NZ  LYS A 205     8908   7822   9798    756   -568    204       N1+
ATOM   3247  H   LYS A 205     -15.870  41.350  13.844  1.00  0.00           H  
ATOM   3248  HA  LYS A 205     -17.166  43.885  14.075  1.00  0.00           H  
ATOM   3249  HB2 LYS A 205     -15.180  42.462  15.930  1.00  0.00           H  
ATOM   3250  HB3 LYS A 205     -16.004  43.930  16.350  1.00  0.00           H  
ATOM   3251  HG2 LYS A 205     -17.465  41.348  15.760  1.00  0.00           H  
ATOM   3252  HG3 LYS A 205     -17.058  41.909  17.345  1.00  0.00           H  
ATOM   3253  HD2 LYS A 205     -18.799  43.498  15.381  1.00  0.00           H  
ATOM   3254  HD3 LYS A 205     -19.424  42.291  16.442  1.00  0.00           H  
ATOM   3255  HE2 LYS A 205     -18.596  43.558  18.428  1.00  0.00           H  
ATOM   3256  HE3 LYS A 205     -17.957  44.795  17.357  1.00  0.00           H  
ATOM   3257  HZ1 LYS A 205     -20.086  45.398  18.182  1.00  0.00           H  
ATOM   3258  HZ2 LYS A 205     -20.184  45.181  16.549  1.00  0.00           H  
ATOM   3259  HZ3 LYS A 205     -20.789  44.035  17.570  1.00  0.00           H  
ATOM   3260  N   MET A 206     -13.928  43.940  13.569  1.00 43.24           N  
ANISOU 3260  N   MET A 206     6320   4483   5624    495   -304    460       N  
ATOM   3261  CA  MET A 206     -12.780  44.751  13.161  1.00 43.94           C  
ANISOU 3261  CA  MET A 206     6553   4511   5632    452   -190    513       C  
ATOM   3262  C   MET A 206     -13.076  45.470  11.845  1.00 49.05           C  
ANISOU 3262  C   MET A 206     7402   5055   6182    520   -271    587       C  
ATOM   3263  O   MET A 206     -12.856  46.670  11.766  1.00 48.07           O  
ANISOU 3263  O   MET A 206     7365   4839   6060    530   -228    628       O  
ATOM   3264  CB  MET A 206     -11.528  43.881  13.023  1.00 46.43           C  
ANISOU 3264  CB  MET A 206     6888   4888   5867    367    -73    510       C  
ATOM   3265  CG  MET A 206     -10.878  43.501  14.331  1.00 51.11           C  
ANISOU 3265  CG  MET A 206     7323   5556   6541    294     32    451       C  
ATOM   3266  SD  MET A 206      -9.510  42.366  13.967  1.00 57.34           S  
ANISOU 3266  SD  MET A 206     8135   6409   7242    213    141    450       S  
ATOM   3267  CE  MET A 206      -8.393  42.882  15.110  1.00 54.28           C  
ANISOU 3267  CE  MET A 206     7659   6030   6933    134    276    417       C  
ATOM   3268  H   MET A 206     -13.782  42.939  13.575  1.00  0.00           H  
ATOM   3269  HA  MET A 206     -12.603  45.511  13.925  1.00  0.00           H  
ATOM   3270  HB2 MET A 206     -11.710  42.981  12.454  1.00  0.00           H  
ATOM   3271  HB3 MET A 206     -10.801  44.422  12.430  1.00  0.00           H  
ATOM   3272  HG2 MET A 206     -10.506  44.390  14.834  1.00  0.00           H  
ATOM   3273  HG3 MET A 206     -11.564  43.024  15.022  1.00  0.00           H  
ATOM   3274  HE1 MET A 206      -7.412  42.470  14.877  1.00  0.00           H  
ATOM   3275  HE2 MET A 206      -8.313  43.965  15.160  1.00  0.00           H  
ATOM   3276  HE3 MET A 206      -8.697  42.498  16.079  1.00  0.00           H  
ATOM   3277  N   VAL A 207     -13.582  44.740  10.824  1.00 47.88           N  
ANISOU 3277  N   VAL A 207     7335   4913   5943    568   -393    603       N  
ATOM   3278  CA  VAL A 207     -13.955  45.273   9.507  1.00 48.91           C  
ANISOU 3278  CA  VAL A 207     7679   4946   5960    645   -500    671       C  
ATOM   3279  C   VAL A 207     -14.984  46.400   9.653  1.00 55.21           C  
ANISOU 3279  C   VAL A 207     8467   5661   6850    735   -612    685       C  
ATOM   3280  O   VAL A 207     -14.806  47.463   9.061  1.00 57.03           O  
ANISOU 3280  O   VAL A 207     8868   5782   7017    769   -604    752       O  
ATOM   3281  CB  VAL A 207     -14.432  44.147   8.534  1.00 52.47           C  
ANISOU 3281  CB  VAL A 207     8196   5431   6311    683   -636    665       C  
ATOM   3282  CG1 VAL A 207     -15.214  44.716   7.347  1.00 52.05           C  
ANISOU 3282  CG1 VAL A 207     8334   5276   6168    790   -810    720       C  
ATOM   3283  CG2 VAL A 207     -13.255  43.308   8.048  1.00 51.80           C  
ANISOU 3283  CG2 VAL A 207     8201   5387   6094    605   -507    675       C  
ATOM   3284  H   VAL A 207     -13.722  43.746  10.956  1.00  0.00           H  
ATOM   3285  HA  VAL A 207     -13.052  45.722   9.087  1.00  0.00           H  
ATOM   3286  HB  VAL A 207     -15.102  43.478   9.077  1.00  0.00           H  
ATOM   3287 HG11 VAL A 207     -15.414  43.937   6.610  1.00  0.00           H  
ATOM   3288 HG12 VAL A 207     -16.186  45.113   7.640  1.00  0.00           H  
ATOM   3289 HG13 VAL A 207     -14.654  45.504   6.842  1.00  0.00           H  
ATOM   3290 HG21 VAL A 207     -13.599  42.514   7.388  1.00  0.00           H  
ATOM   3291 HG22 VAL A 207     -12.536  43.911   7.493  1.00  0.00           H  
ATOM   3292 HG23 VAL A 207     -12.725  42.840   8.877  1.00  0.00           H  
ATOM   3293  N   VAL A 208     -16.034  46.173  10.461  1.00 51.26           N  
ANISOU 3293  N   VAL A 208     7767   5205   6505    773   -704    622       N  
ATOM   3294  CA  VAL A 208     -17.092  47.148  10.732  1.00 50.69           C  
ANISOU 3294  CA  VAL A 208     7645   5060   6555    862   -808    620       C  
ATOM   3295  C   VAL A 208     -16.515  48.420  11.404  1.00 54.57           C  
ANISOU 3295  C   VAL A 208     8155   5486   7094    834   -668    641       C  
ATOM   3296  O   VAL A 208     -16.826  49.534  10.961  1.00 54.62           O  
ANISOU 3296  O   VAL A 208     8277   5380   7095    902   -720    692       O  
ATOM   3297  CB  VAL A 208     -18.269  46.500  11.518  1.00 53.96           C  
ANISOU 3297  CB  VAL A 208     7822   5540   7142    895   -902    538       C
[truncated: 181,062 more chars]
