# Supplementary material for: Development and Characterization of Potent Succinate Receptor Fluorescent Tracers
Source: J Med Chem. 2023 Jun 15;66(13):8951–74. doi: 10.1021/acs.jmedchem.3c00552 (PMC10350927; doi:10.1021/acs.jmedchem.3c00552)
Supplement: Supplementary file 4 — jm3c00552_si_005.pdb [file jm3c00552_si_005.pdb]

CRYST1   76.830  150.930   68.230  90.00 112.42  90.00 C 1 2 1       0
ATOM      1  N   CYS A   7      -8.279  -7.491   2.946  1.00 66.09           N  
ANISOU    1  N   CYS A   7    10337   7014   7759   -166    228  -1253       N  
ATOM      2  CA  CYS A   7      -7.860  -6.102   2.763  1.00 65.85           C  
ANISOU    2  CA  CYS A   7    10306   7078   7635   -128    237  -1188       C  
ATOM      3  C   CYS A   7      -6.348  -5.945   3.024  1.00 64.69           C  
ANISOU    3  C   CYS A   7    10162   6964   7453    -57    435  -1119       C  
ATOM      4  O   CYS A   7      -5.917  -4.953   3.620  1.00 63.05           O  
ANISOU    4  O   CYS A   7     9853   6841   7264    -34    481  -1036       O  
ATOM      5  CB  CYS A   7      -8.691  -5.169   3.646  1.00 67.32           C  
ANISOU    5  CB  CYS A   7    10314   7339   7926   -162    145  -1131       C  
ATOM      6  SG  CYS A   7     -10.481  -5.283   3.376  1.00 72.02           S  
ANISOU    6  SG  CYS A   7    10870   7894   8600   -244    -88  -1215       S  
ATOM      7  HA  CYS A   7      -8.022  -5.811   1.724  1.00  0.00           H  
ATOM      8  HB2 CYS A   7      -8.510  -5.384   4.701  1.00  0.00           H  
ATOM      9  HB3 CYS A   7      -8.410  -4.126   3.489  1.00  0.00           H  
ATOM     10  H1  CYS A   7      -9.276  -7.579   2.804  1.00  0.00           H  
ATOM     11  H2  CYS A   7      -7.852  -8.109   2.267  1.00  0.00           H  
ATOM     12  N   GLU A   8      -5.548  -6.933   2.562  1.00 58.60           N  
ANISOU   12  N   GLU A   8     9504   6122   6642    -23    549  -1161       N  
ATOM     13  CA  GLU A   8      -4.087  -6.976   2.720  1.00 57.45           C  
ANISOU   13  CA  GLU A   8     9358   5987   6484     48    741  -1114       C  
ATOM     14  C   GLU A   8      -3.387  -5.784   2.038  1.00 56.85           C  
ANISOU   14  C   GLU A   8     9351   5969   6279     85    800  -1080       C  
ATOM     15  O   GLU A   8      -2.326  -5.358   2.497  1.00 56.07           O  
ANISOU   15  O   GLU A   8     9175   5915   6216    132    934  -1016       O  
ATOM     16  CB  GLU A   8      -3.501  -8.300   2.191  1.00 59.37           C  
ANISOU   16  CB  GLU A   8     9724   6126   6706     76    841  -1182       C  
ATOM     17  CG  GLU A   8      -4.289  -9.554   2.558  1.00 75.06           C  
ANISOU   17  CG  GLU A   8    11695   8030   8795     31    774  -1236       C  
ATOM     18  CD  GLU A   8      -5.297 -10.010   1.517  1.00 99.74           C  
ANISOU   18  CD  GLU A   8    14970  11084  11841    -23    635  -1345       C  
ATOM     19  OE1 GLU A   8      -4.875 -10.335   0.383  1.00106.37           O  
ANISOU   19  OE1 GLU A   8    16002  11867  12545      4    676  -1413       O  
ATOM     20  OE2 GLU A   8      -6.507 -10.051   1.837  1.00 88.45           O1-
ANISOU   20  OE2 GLU A   8    13468   9650  10490    -91    485  -1367       O1-
ATOM     21  H   GLU A   8      -5.965  -7.735   2.108  1.00  0.00           H  
ATOM     22  HA  GLU A   8      -3.884  -6.919   3.791  1.00  0.00           H  
ATOM     23  HB2 GLU A   8      -3.368  -8.248   1.108  1.00  0.00           H  
ATOM     24  HB3 GLU A   8      -2.492  -8.406   2.592  1.00  0.00           H  
ATOM     25  HG2 GLU A   8      -3.587 -10.380   2.679  1.00  0.00           H  
ATOM     26  HG3 GLU A   8      -4.773  -9.439   3.529  1.00  0.00           H  
ATOM     27  N   ASN A   9      -3.978  -5.265   0.942  1.00 50.24           N  
ANISOU   27  N   ASN A   9     8667   5126   5298     66    698  -1125       N  
ATOM     28  CA  ASN A   9      -3.446  -4.123   0.192  1.00 48.46           C  
ANISOU   28  CA  ASN A   9     8541   4941   4932     96    748  -1094       C  
ATOM     29  C   ASN A   9      -3.553  -2.844   1.009  1.00 49.29           C  
ANISOU   29  C   ASN A   9     8481   5146   5100     89    716  -1003       C  
ATOM     30  O   ASN A   9      -2.601  -2.060   1.044  1.00 48.07           O  
ANISOU   30  O   ASN A   9     8307   5036   4923    124    842   -945       O  
ATOM     31  CB  ASN A   9      -4.121  -3.976  -1.185  1.00 47.77           C  
ANISOU   31  CB  ASN A   9     8684   4807   4661     83    630  -1167       C  
ATOM     32  CG  ASN A   9      -5.631  -3.818  -1.180  1.00 69.21           C  
ANISOU   32  CG  ASN A   9    11372   7527   7398     27    387  -1202       C  
ATOM     33  ND2 ASN A   9      -6.152  -3.100  -2.171  1.00 57.16           N  
ANISOU   33  ND2 ASN A   9    10003   5997   5716     27    265  -1227       N  
ATOM     34  OD1 ASN A   9      -6.347  -4.339  -0.313  1.00 64.87           O  
ANISOU   34  OD1 ASN A   9    10666   6978   7006    -15    306  -1209       O  
ATOM     35  H   ASN A   9      -4.854  -5.648   0.615  1.00  0.00           H  
ATOM     36  HA  ASN A   9      -2.388  -4.325   0.014  1.00  0.00           H  
ATOM     37  HB2 ASN A   9      -3.671  -3.136  -1.717  1.00  0.00           H  
ATOM     38  HB3 ASN A   9      -3.896  -4.860  -1.782  1.00  0.00           H  
ATOM     39 HD21 ASN A   9      -5.557  -2.678  -2.869  1.00  0.00           H  
ATOM     40 HD22 ASN A   9      -7.151  -2.969  -2.225  1.00  0.00           H  
ATOM     41  N   TRP A  10      -4.697  -2.650   1.686  1.00 44.93           N  
ANISOU   41  N   TRP A  10     7806   4626   4639     42    557   -993       N  
ATOM     42  CA  TRP A  10      -4.939  -1.493   2.545  1.00 44.69           C  
ANISOU   42  CA  TRP A  10     7615   4684   4680     31    516   -913       C  
ATOM     43  C   TRP A  10      -4.106  -1.548   3.821  1.00 46.91           C  
ANISOU   43  C   TRP A  10     7719   5008   5097     54    642   -844       C  
ATOM     44  O   TRP A  10      -3.704  -0.494   4.327  1.00 44.17           O  
ANISOU   44  O   TRP A  10     7279   4731   4771     67    678   -774       O  
ATOM     45  CB  TRP A  10      -6.425  -1.298   2.818  1.00 43.37           C  
ANISOU   45  CB  TRP A  10     7377   4529   4575    -23    319   -934       C  
ATOM     46  CG  TRP A  10      -7.193  -0.931   1.582  1.00 44.33           C  
ANISOU   46  CG  TRP A  10     7662   4622   4559    -34    170   -991       C  
ATOM     47  CD1 TRP A  10      -7.940  -1.767   0.809  1.00 47.52           C  
ANISOU   47  CD1 TRP A  10     8183   4950   4921    -60     52  -1086       C  
ATOM     48  CD2 TRP A  10      -7.268   0.364   0.963  1.00 43.86           C  
ANISOU   48  CD2 TRP A  10     7682   4602   4382    -15    116   -958       C  
ATOM     49  CE2 TRP A  10      -8.107   0.241  -0.165  1.00 48.40           C  
ANISOU   49  CE2 TRP A  10     8426   5123   4841    -26    -48  -1035       C  
ATOM     50  CE3 TRP A  10      -6.709   1.617   1.253  1.00 44.61           C  
ANISOU   50  CE3 TRP A  10     7726   4766   4458     10    187   -873       C  
ATOM     51  NE1 TRP A  10      -8.482  -1.077  -0.249  1.00 47.34           N  
ANISOU   51  NE1 TRP A  10     8310   4920   4757    -54    -85  -1116       N  
ATOM     52  CZ2 TRP A  10      -8.394   1.320  -1.008  1.00 47.35           C  
ANISOU   52  CZ2 TRP A  10     8423   5002   4566     -5   -144  -1023       C  
ATOM     53  CZ3 TRP A  10      -7.001   2.688   0.427  1.00 46.08           C  
ANISOU   53  CZ3 TRP A  10     8035   4963   4511     24    104   -861       C  
ATOM     54  CH2 TRP A  10      -7.839   2.538  -0.685  1.00 47.00           C  
ANISOU   54  CH2 TRP A  10     8328   5024   4507     20    -61   -932       C  
ATOM     55  H   TRP A  10      -5.441  -3.331   1.619  1.00  0.00           H  
ATOM     56  HA  TRP A  10      -4.596  -0.605   2.010  1.00  0.00           H  
ATOM     57  HB2 TRP A  10      -6.861  -2.187   3.276  1.00  0.00           H  
ATOM     58  HB3 TRP A  10      -6.560  -0.480   3.525  1.00  0.00           H  
ATOM     59  HD1 TRP A  10      -8.077  -2.819   1.013  1.00  0.00           H  
ATOM     60  HE1 TRP A  10      -9.068  -1.497  -0.956  1.00  0.00           H  
ATOM     61  HE3 TRP A  10      -6.073   1.742   2.117  1.00  0.00           H  
ATOM     62  HZ2 TRP A  10      -9.028   1.204  -1.875  1.00  0.00           H  
ATOM     63  HZ3 TRP A  10      -6.581   3.658   0.648  1.00  0.00           H  
ATOM     64  HH2 TRP A  10      -8.046   3.395  -1.309  1.00  0.00           H  
ATOM     65  N   LEU A  11      -3.830  -2.762   4.314  1.00 44.52           N  
ANISOU   65  N   LEU A  11     7383   4654   4877     63    709   -865       N  
ATOM     66  CA  LEU A  11      -2.914  -2.987   5.429  1.00 45.01           C  
ANISOU   66  CA  LEU A  11     7302   4740   5058     97    822   -805       C  
ATOM     67  C   LEU A  11      -1.459  -2.634   5.056  1.00 47.14           C  
ANISOU   67  C   LEU A  11     7606   5023   5281    156    981   -781       C  
ATOM     68  O   LEU A  11      -0.752  -2.064   5.888  1.00 47.02           O  
ANISOU   68  O   LEU A  11     7464   5063   5338    183   1043   -718       O  
ATOM     69  CB  LEU A  11      -3.076  -4.438   5.935  1.00 45.40           C  
ANISOU   69  CB  LEU A  11     7333   4716   5200     96    844   -835       C  
ATOM     70  CG  LEU A  11      -2.299  -4.781   7.227  1.00 50.48           C  
ANISOU   70  CG  LEU A  11     7840   5373   5967    139    936   -773       C  
ATOM     71  CD1 LEU A  11      -2.684  -3.866   8.412  1.00 49.84           C  
ANISOU   71  CD1 LEU A  11     7603   5366   5967    115    872   -701       C  
ATOM     72  CD2 LEU A  11      -2.450  -6.277   7.573  1.00 51.31           C  
ANISOU   72  CD2 LEU A  11     7970   5386   6140    147    970   -807       C  
ATOM     73  H   LEU A  11      -4.249  -3.577   3.881  1.00  0.00           H  
ATOM     74  HA  LEU A  11      -3.215  -2.306   6.226  1.00  0.00           H  
ATOM     75  HB2 LEU A  11      -4.136  -4.640   6.101  1.00  0.00           H  
ATOM     76  HB3 LEU A  11      -2.763  -5.120   5.144  1.00  0.00           H  
ATOM     77  HG  LEU A  11      -1.237  -4.622   7.032  1.00  0.00           H  
ATOM     78 HD11 LEU A  11      -2.774  -4.408   9.353  1.00  0.00           H  
ATOM     79 HD12 LEU A  11      -1.926  -3.097   8.566  1.00  0.00           H  
ATOM     80 HD13 LEU A  11      -3.631  -3.352   8.249  1.00  0.00           H  
ATOM     81 HD21 LEU A  11      -1.473  -6.747   7.694  1.00  0.00           H  
ATOM     82 HD22 LEU A  11      -3.005  -6.444   8.497  1.00  0.00           H  
ATOM     83 HD23 LEU A  11      -2.974  -6.830   6.791  1.00  0.00           H  
ATOM     84  N   ALA A  12      -1.056  -2.911   3.801  1.00 42.50           N  
ANISOU   84  N   ALA A  12     7192   4380   4575    175   1047   -837       N  
ATOM     85  CA  ALA A  12       0.254  -2.515   3.271  1.00 41.57           C  
ANISOU   85  CA  ALA A  12     7120   4264   4412    225   1215   -823       C  
ATOM     86  C   ALA A  12       0.346  -0.983   3.230  1.00 45.51           C  
ANISOU   86  C   ALA A  12     7586   4839   4868    216   1209   -765       C  
ATOM     87  O   ALA A  12       1.381  -0.440   3.616  1.00 45.55           O  
ANISOU   87  O   ALA A  12     7496   4877   4933    247   1326   -718       O  
ATOM     88  CB  ALA A  12       0.465  -3.091   1.879  1.00 41.69           C  
ANISOU   88  CB  ALA A  12     7356   4197   4286    240   1281   -899       C  
ATOM     89  H   ALA A  12      -1.671  -3.413   3.175  1.00  0.00           H  
ATOM     90  HA  ALA A  12       1.028  -2.904   3.936  1.00  0.00           H  
ATOM     91  HB1 ALA A  12       1.499  -2.954   1.559  1.00  0.00           H  
ATOM     92  HB2 ALA A  12       0.261  -4.162   1.862  1.00  0.00           H  
ATOM     93  HB3 ALA A  12      -0.167  -2.622   1.127  1.00  0.00           H  
ATOM     94  N   LEU A  13      -0.745  -0.287   2.791  1.00 41.54           N  
ANISOU   94  N   LEU A  13     7153   4357   4275    175   1064   -769       N  
ATOM     95  CA  LEU A  13      -0.800   1.178   2.742  1.00 40.94           C  
ANISOU   95  CA  LEU A  13     7058   4344   4155    166   1041   -713       C  
ATOM     96  C   LEU A  13      -0.694   1.766   4.150  1.00 43.16           C  
ANISOU   96  C   LEU A  13     7115   4701   4584    161   1025   -643       C  
ATOM     97  O   LEU A  13       0.115   2.674   4.353  1.00 41.36           O  
ANISOU   97  O   LEU A  13     6827   4513   4376    177   1115   -593       O  
ATOM     98  CB  LEU A  13      -2.062   1.701   2.016  1.00 41.57           C  
ANISOU   98  CB  LEU A  13     7256   4421   4118    131    867   -736       C  
ATOM     99  CG  LEU A  13      -2.286   3.239   2.011  1.00 47.09           C  
ANISOU   99  CG  LEU A  13     7937   5180   4777    123    819   -676       C  
ATOM    100  CD1 LEU A  13      -1.203   3.947   1.271  1.00 47.46           C  
ANISOU  100  CD1 LEU A  13     8089   5216   4726    152    980   -650       C  
ATOM    101  CD2 LEU A  13      -3.595   3.621   1.364  1.00 49.17           C  
ANISOU  101  CD2 LEU A  13     8305   5433   4945     98    625   -704       C  
ATOM    102  H   LEU A  13      -1.567  -0.786   2.478  1.00  0.00           H  
ATOM    103  HA  LEU A  13       0.072   1.512   2.177  1.00  0.00           H  
ATOM    104  HB2 LEU A  13      -2.054   1.333   0.989  1.00  0.00           H  
ATOM    105  HB3 LEU A  13      -2.934   1.239   2.480  1.00  0.00           H  
ATOM    106  HG  LEU A  13      -2.307   3.614   3.033  1.00  0.00           H  
ATOM    107 HD11 LEU A  13      -1.440   5.000   1.110  1.00  0.00           H  
ATOM    108 HD12 LEU A  13      -0.263   3.918   1.820  1.00  0.00           H  
ATOM    109 HD13 LEU A  13      -1.019   3.492   0.297  1.00  0.00           H  
ATOM    110 HD21 LEU A  13      -4.162   4.322   1.967  1.00  0.00           H  
ATOM    111 HD22 LEU A  13      -3.468   4.088   0.386  1.00  0.00           H  
ATOM    112 HD23 LEU A  13      -4.219   2.746   1.198  1.00  0.00           H  
ATOM    113  N   GLU A  14      -1.486   1.248   5.099  1.00 39.98           N  
ANISOU  113  N   GLU A  14     6597   4309   4285    137    921   -641       N  
ATOM    114  CA  GLU A  14      -1.508   1.677   6.500  1.00 39.77           C  
ANISOU  114  CA  GLU A  14     6378   4344   4387    133    902   -579       C  
ATOM    115  C   GLU A  14      -0.100   1.668   7.133  1.00 41.76           C  
ANISOU  115  C   GLU A  14     6543   4609   4716    181   1048   -546       C  
ATOM    116  O   GLU A  14       0.348   2.693   7.650  1.00 42.57           O  
ANISOU  116  O   GLU A  14     6546   4768   4861    188   1073   -495       O  
ATOM    117  CB  GLU A  14      -2.533   0.802   7.255  1.00 41.30           C  
ANISOU  117  CB  GLU A  14     6493   4522   4677    106    811   -591       C  
ATOM    118  CG  GLU A  14      -2.691   1.087   8.762  1.00 51.43           C  
ANISOU  118  CG  GLU A  14     7777   5812   5951     53    653   -609       C  
ATOM    119  CD  GLU A  14      -3.737   0.169   9.386  1.00 69.29           C  
ANISOU  119  CD  GLU A  14     9966   8043   8319     18    589   -627       C  
ATOM    120  OE1 GLU A  14      -4.937   0.397   9.124  1.00 57.12           O  
ANISOU  120  OE1 GLU A  14     8449   6444   6813     30    645   -653       O  
ATOM    121  OE2 GLU A  14      -3.337  -0.763  10.115  1.00 60.58           O1-
ANISOU  121  OE2 GLU A  14     8785   6966   7269    -21    488   -615       O1-
ATOM    122  H   GLU A  14      -2.165   0.540   4.838  1.00  0.00           H  
ATOM    123  HA  GLU A  14      -1.862   2.710   6.518  1.00  0.00           H  
ATOM    124  HB2 GLU A  14      -3.506   0.922   6.775  1.00  0.00           H  
ATOM    125  HB3 GLU A  14      -2.270  -0.248   7.129  1.00  0.00           H  
ATOM    126  HG2 GLU A  14      -1.745   0.953   9.290  1.00  0.00           H  
ATOM    127  HG3 GLU A  14      -2.991   2.122   8.922  1.00  0.00           H  
ATOM    128  N   ALA A  15       0.604   0.538   6.971  1.00 36.67           N  
ANISOU  128  N   ALA A  15     5935   3906   4094    216   1140   -581       N  
ATOM    129  CA  ALA A  15       1.985   0.355   7.410  1.00 36.53           C  
ANISOU  129  CA  ALA A  15     5829   3884   4166    271   1271   -562       C  
ATOM    130  C   ALA A  15       2.980   1.328   6.747  1.00 40.36           C  
ANISOU  130  C   ALA A  15     6328   4389   4620    289   1391   -548       C  
ATOM    131  O   ALA A  15       3.828   1.887   7.439  1.00 39.18           O  
ANISOU  131  O   ALA A  15     6041   4278   4566    311   1439   -507       O  
ATOM    132  CB  ALA A  15       2.401  -1.101   7.156  1.00  0.00           C  
ATOM    133  H   ALA A  15       0.161  -0.248   6.507  1.00  0.00           H  
ATOM    134  HA  ALA A  15       2.014   0.541   8.486  1.00  0.00           H  
ATOM    135  HB1 ALA A  15       3.423  -1.281   7.490  1.00  0.00           H  
ATOM    136  HB2 ALA A  15       1.753  -1.794   7.695  1.00  0.00           H  
ATOM    137  HB3 ALA A  15       2.348  -1.355   6.097  1.00  0.00           H  
ATOM    138  N   ILE A  16       2.849   1.529   5.429  1.00 37.83           N  
ANISOU  138  N   ILE A  16     6177   4033   4162    277   1436   -583       N  
ATOM    139  CA  ILE A  16       3.651   2.465   4.636  1.00 36.66           C  
ANISOU  139  CA  ILE A  16     6075   3889   3964    286   1566   -569       C  
ATOM    140  C   ILE A  16       3.428   3.936   5.052  1.00 38.77           C  
ANISOU  140  C   ILE A  16     6264   4229   4239    256   1504   -509       C  
ATOM    141  O   ILE A  16       4.403   4.683   5.176  1.00 38.34           O  
ANISOU  141  O   ILE A  16     6119   4197   4251    267   1606   -478       O  
ATOM    142  CB  ILE A  16       3.417   2.280   3.104  1.00 39.49           C  
ANISOU  142  CB  ILE A  16     6669   4181   4153    284   1629   -620       C  
ATOM    143  CG1 ILE A  16       4.068   0.961   2.625  1.00 40.46           C  
ANISOU  143  CG1 ILE A  16     6848   4227   4296    329   1772   -675       C  
ATOM    144  CG2 ILE A  16       3.885   3.445   2.199  1.00 39.79           C  
ANISOU  144  CG2 ILE A  16     6785   4228   4106    276   1724   -591       C  
ATOM    145  CD1 ILE A  16       3.542   0.464   1.268  1.00 45.98           C  
ANISOU  145  CD1 ILE A  16     7794   4849   4829    325   1771   -746       C  
ATOM    146  H   ILE A  16       2.111   1.035   4.939  1.00  0.00           H  
ATOM    147  HA  ILE A  16       4.697   2.238   4.845  1.00  0.00           H  
ATOM    148  HB  ILE A  16       2.341   2.185   2.957  1.00  0.00           H  
ATOM    149 HG12 ILE A  16       5.150   1.086   2.571  1.00  0.00           H  
ATOM    150 HG13 ILE A  16       3.908   0.171   3.359  1.00  0.00           H  
ATOM    151 HG21 ILE A  16       3.737   3.214   1.144  1.00  0.00           H  
ATOM    152 HG22 ILE A  16       3.328   4.363   2.386  1.00  0.00           H  
ATOM    153 HG23 ILE A  16       4.945   3.659   2.343  1.00  0.00           H  
ATOM    154 HD11 ILE A  16       3.622  -0.621   1.198  1.00  0.00           H  
ATOM    155 HD12 ILE A  16       2.492   0.720   1.122  1.00  0.00           H  
ATOM    156 HD13 ILE A  16       4.111   0.891   0.442  1.00  0.00           H  
ATOM    157  N   LEU A  17       2.166   4.319   5.295  1.00 35.07           N  
ANISOU  157  N   LEU A  17     5818   3791   3716    217   1339   -497       N  
ATOM    158  CA  LEU A  17       1.813   5.656   5.764  1.00 33.74           C  
ANISOU  158  CA  LEU A  17     5576   3685   3557    190   1271   -443       C  
ATOM    159  C   LEU A  17       2.408   5.949   7.149  1.00 37.14           C  
ANISOU  159  C   LEU A  17     5799   4168   4142    201   1282   -400       C  
ATOM    160  O   LEU A  17       3.011   7.001   7.333  1.00 36.48           O  
ANISOU  160  O   LEU A  17     5649   4121   4092    196   1325   -362       O  
ATOM    161  CB  LEU A  17       0.290   5.892   5.760  1.00 33.38           C  
ANISOU  161  CB  LEU A  17     5570   3659   3456    153   1087   -444       C  
ATOM    162  CG  LEU A  17      -0.362   5.988   4.368  1.00 38.22           C  
ANISOU  162  CG  LEU A  17     6391   4229   3903    141   1031   -479       C  
ATOM    163  CD1 LEU A  17      -1.884   6.149   4.505  1.00 36.25           C  
ANISOU  163  CD1 LEU A  17     6134   3999   3641    108    832   -484       C  
ATOM    164  CD2 LEU A  17       0.232   7.101   3.488  1.00 39.40           C  
ANISOU  164  CD2 LEU A  17     6656   4367   3946    150   1139   -454       C  
ATOM    165  H   LEU A  17       1.403   3.658   5.159  1.00  0.00           H  
ATOM    166  HA  LEU A  17       2.273   6.345   5.060  1.00  0.00           H  
ATOM    167  HB2 LEU A  17      -0.200   5.117   6.352  1.00  0.00           H  
ATOM    168  HB3 LEU A  17       0.090   6.832   6.272  1.00  0.00           H  
ATOM    169  HG  LEU A  17      -0.191   5.049   3.849  1.00  0.00           H  
ATOM    170 HD11 LEU A  17      -2.381   5.976   3.551  1.00  0.00           H  
ATOM    171 HD12 LEU A  17      -2.296   5.440   5.224  1.00  0.00           H  
ATOM    172 HD13 LEU A  17      -2.150   7.152   4.840  1.00  0.00           H  
ATOM    173 HD21 LEU A  17      -0.531   7.566   2.864  1.00  0.00           H  
ATOM    174 HD22 LEU A  17       0.697   7.890   4.080  1.00  0.00           H  
ATOM    175 HD23 LEU A  17       0.989   6.700   2.814  1.00  0.00           H  
ATOM    176  N   GLU A  18       2.297   4.988   8.068  1.00 33.91           N  
ANISOU  176  N   GLU A  18     5299   3757   3827    217   1244   -408       N  
ATOM    177  CA  GLU A  18       2.917   5.069   9.384  1.00 33.61           C  
ANISOU  177  CA  GLU A  18     5084   3762   3924    235   1235   -369       C  
ATOM    178  C   GLU A  18       4.456   5.094   9.303  1.00 38.17           C  
ANISOU  178  C   GLU A  18     5588   4329   4584    276   1377   -369       C  
ATOM    179  O   GLU A  18       5.063   6.054   9.774  1.00 37.41           O  
ANISOU  179  O   GLU A  18     5380   4274   4560    277   1392   -337       O  
ATOM    180  CB  GLU A  18       2.328   3.964  10.282  1.00 34.54           C  
ANISOU  180  CB  GLU A  18     5153   3867   4105    245   1161   -375       C  
ATOM    181  CG  GLU A  18       0.842   4.256  10.606  1.00 38.97           C  
ANISOU  181  CG  GLU A  18     5724   4448   4636    199   1023   -367       C  
ATOM    182  CD  GLU A  18       0.083   3.136  11.312  1.00 49.02           C  
ANISOU  182  CD  GLU A  18     6951   5700   5975    202    967   -367       C  
ATOM    183  OE1 GLU A  18       0.628   2.018  11.436  1.00 39.98           O  
ANISOU  183  OE1 GLU A  18     5770   4525   4894    246   1024   -368       O  
ATOM    184  OE2 GLU A  18      -1.065   3.420  11.718  1.00 38.69           O1-
ANISOU  184  OE2 GLU A  18     5642   4399   4661    161    870   -365       O1-
ATOM    185  H   GLU A  18       1.765   4.146   7.865  1.00  0.00           H  
ATOM    186  HA  GLU A  18       2.637   6.026   9.822  1.00  0.00           H  
ATOM    187  HB2 GLU A  18       2.421   2.998   9.782  1.00  0.00           H  
ATOM    188  HB3 GLU A  18       2.903   3.882  11.205  1.00  0.00           H  
ATOM    189  HG2 GLU A  18       0.777   5.140  11.238  1.00  0.00           H  
ATOM    190  HG3 GLU A  18       0.287   4.484   9.697  1.00  0.00           H  
ATOM    191  N   LYS A  19       5.068   4.097   8.652  1.00 34.84           N  
ANISOU  191  N   LYS A  19     5230   3848   4160    310   1481   -411       N  
ATOM    192  CA  LYS A  19       6.523   3.959   8.612  1.00 36.37           C  
ANISOU  192  CA  LYS A  19     5343   4019   4456    356   1623   -421       C  
ATOM    193  C   LYS A  19       7.249   5.087   7.849  1.00 41.32           C  
ANISOU  193  C   LYS A  19     5988   4648   5065    340   1748   -414       C  
ATOM    194  O   LYS A  19       8.310   5.511   8.311  1.00 40.47           O  
ANISOU  194  O   LYS A  19     5740   4554   5083    358   1818   -403       O  
ATOM    195  CB  LYS A  19       6.904   2.551   8.101  1.00 38.95           C  
ANISOU  195  CB  LYS A  19     5741   4271   4786    399   1706   -472       C  
ATOM    196  CG  LYS A  19       8.416   2.253   8.141  1.00 53.56           C  
ANISOU  196  CG  LYS A  19     7493   6089   6768    456   1854   -490       C  
ATOM    197  CD  LYS A  19       8.758   0.805   7.768  1.00 63.28           C  
ANISOU  197  CD  LYS A  19     8752   7253   8041    510   1891   -531       C  
ATOM    198  CE  LYS A  19      10.274   0.559   7.751  1.00 72.04           C  
ANISOU  198  CE  LYS A  19     9766   8319   9288    573   2048   -557       C  
ATOM    199  NZ  LYS A  19      10.592  -0.801   7.290  1.00 85.34           N1+
ANISOU  199  NZ  LYS A  19    11235  10045  11144    607   2001   -525       N1+
ATOM    200  H   LYS A  19       4.518   3.343   8.245  1.00  0.00           H  
ATOM    201  HA  LYS A  19       6.866   4.024   9.647  1.00  0.00           H  
ATOM    202  HB2 LYS A  19       6.392   1.812   8.719  1.00  0.00           H  
ATOM    203  HB3 LYS A  19       6.529   2.414   7.086  1.00  0.00           H  
ATOM    204  HG2 LYS A  19       8.943   2.922   7.459  1.00  0.00           H  
ATOM    205  HG3 LYS A  19       8.800   2.468   9.139  1.00  0.00           H  
ATOM    206  HD2 LYS A  19       8.290   0.127   8.483  1.00  0.00           H  
ATOM    207  HD3 LYS A  19       8.332   0.564   6.794  1.00  0.00           H  
ATOM    208  HE2 LYS A  19      10.769   1.270   7.089  1.00  0.00           H  
ATOM    209  HE3 LYS A  19      10.692   0.702   8.748  1.00  0.00           H  
ATOM    210  HZ1 LYS A  19      11.591  -0.937   7.304  1.00  0.00           H  
ATOM    211  HZ2 LYS A  19      10.154  -1.478   7.895  1.00  0.00           H  
ATOM    212  HZ3 LYS A  19      10.255  -0.922   6.347  1.00  0.00           H  
ATOM    213  N   TYR A  20       6.698   5.537   6.710  1.00 38.47           N  
ANISOU  213  N   TYR A  20     5800   4265   4549    307   1776   -424       N  
ATOM    214  CA  TYR A  20       7.351   6.506   5.833  1.00 37.79           C  
ANISOU  214  CA  TYR A  20     5773   4162   4422    292   1918   -416       C  
ATOM    215  C   TYR A  20       6.705   7.884   5.787  1.00 39.45           C  
ANISOU  215  C   TYR A  20     6014   4415   4561    244   1846   -371       C  
ATOM    216  O   TYR A  20       7.412   8.884   5.913  1.00 39.65           O  
ANISOU  216  O   TYR A  20     5961   4454   4650    231   1926   -345       O  
ATOM    217  CB  TYR A  20       7.484   5.928   4.413  1.00 39.35           C  
ANISOU  217  CB  TYR A  20     6178   4283   4491    302   2044   -462       C  
ATOM    218  CG  TYR A  20       8.350   4.694   4.366  1.00 43.03           C  
ANISOU  218  CG  TYR A  20     6609   4697   5045    354   2157   -509       C  
ATOM    219  CD1 TYR A  20       9.735   4.793   4.248  1.00 46.07           C  
ANISOU  219  CD1 TYR A  20     6901   5051   5553    383   2347   -520       C  
ATOM    220  CD2 TYR A  20       7.788   3.420   4.432  1.00 43.40           C  
ANISOU  220  CD2 TYR A  20     6710   4717   5065    374   2079   -545       C  
ATOM    221  CE1 TYR A  20      10.541   3.655   4.221  1.00 47.10           C  
ANISOU  221  CE1 TYR A  20     6987   5128   5780    438   2450   -566       C  
ATOM    222  CE2 TYR A  20       8.588   2.278   4.434  1.00 44.63           C  
ANISOU  222  CE2 TYR A  20     6831   4818   5309    428   2181   -586       C  
ATOM    223  CZ  TYR A  20       9.963   2.402   4.313  1.00 55.90           C  
ANISOU  223  CZ  TYR A  20     8165   6217   6858    463   2365   -597       C  
ATOM    224  OH  TYR A  20      10.759   1.287   4.286  1.00 64.70           O  
ANISOU  224  OH  TYR A  20     9241   7272   8070    523   2466   -640       O  
ATOM    225  H   TYR A  20       5.836   5.124   6.372  1.00  0.00           H  
ATOM    226  HA  TYR A  20       8.374   6.682   6.172  1.00  0.00           H  
ATOM    227  HB2 TYR A  20       6.503   5.698   3.995  1.00  0.00           H  
ATOM    228  HB3 TYR A  20       7.924   6.671   3.745  1.00  0.00           H  
ATOM    229  HD1 TYR A  20      10.198   5.767   4.186  1.00  0.00           H  
ATOM    230  HD2 TYR A  20       6.719   3.313   4.519  1.00  0.00           H  
ATOM    231  HE1 TYR A  20      11.612   3.759   4.130  1.00  0.00           H  
ATOM    232  HE2 TYR A  20       8.133   1.301   4.510  1.00  0.00           H  
ATOM    233  HH  TYR A  20      10.323   0.518   3.905  1.00  0.00           H  
ATOM    234  N   TYR A  21       5.392   7.965   5.585  1.00 34.47           N  
ANISOU  234  N   TYR A  21     5492   3799   3807    219   1699   -365       N  
ATOM    235  CA  TYR A  21       4.745   9.280   5.530  1.00 33.09           C  
ANISOU  235  CA  TYR A  21     5347   3659   3568    182   1624   -323       C  
ATOM    236  C   TYR A  21       4.777  10.009   6.885  1.00 36.65           C  
ANISOU  236  C   TYR A  21     5599   4176   4152    170   1547   -282       C  
ATOM    237  O   TYR A  21       5.186  11.172   6.933  1.00 35.92           O  
ANISOU  237  O   TYR A  21     5467   4098   4084    151   1595   -250       O  
ATOM    238  CB  TYR A  21       3.312   9.145   4.990  1.00 34.04           C  
ANISOU  238  CB  TYR A  21     5619   3773   3544    165   1472   -334       C  
ATOM    239  CG  TYR A  21       2.469  10.401   5.077  1.00 34.69           C  
ANISOU  239  CG  TYR A  21     5714   3890   3576    135   1360   -291       C  
ATOM    240  CD1 TYR A  21       2.533  11.377   4.088  1.00 35.81           C  
ANISOU  240  CD1 TYR A  21     6003   4004   3600    126   1415   -270       C  
ATOM    241  CD2 TYR A  21       1.543  10.569   6.101  1.00 34.93           C  
ANISOU  241  CD2 TYR A  21     5628   3974   3670    120   1200   -274       C  
ATOM    242  CE1 TYR A  21       1.711  12.498   4.125  1.00 35.95           C  
ANISOU  242  CE1 TYR A  21     6044   4045   3569    106   1303   -231       C  
ATOM    243  CE2 TYR A  21       0.736  11.699   6.165  1.00 35.05           C  
ANISOU  243  CE2 TYR A  21     5654   4017   3648     98   1098   -239       C  
ATOM    244  CZ  TYR A  21       0.833  12.666   5.180  1.00 36.38           C  
ANISOU  244  CZ  TYR A  21     5962   4156   3705     93   1145   -217       C  
ATOM    245  OH  TYR A  21       0.021  13.760   5.224  1.00 31.90           O  
ANISOU  245  OH  TYR A  21     5410   3607   3102     79   1038   -183       O  
ATOM    246  H   TYR A  21       4.815   7.141   5.490  1.00  0.00           H  
ATOM    247  HA  TYR A  21       5.292   9.897   4.813  1.00  0.00           H  
ATOM    248  HB2 TYR A  21       3.352   8.826   3.948  1.00  0.00           H  
ATOM    249  HB3 TYR A  21       2.748   8.377   5.491  1.00  0.00           H  
ATOM    250  HD1 TYR A  21       3.225  11.260   3.267  1.00  0.00           H  
ATOM    251  HD2 TYR A  21       1.452   9.805   6.859  1.00  0.00           H  
ATOM    252  HE1 TYR A  21       1.774  13.242   3.344  1.00  0.00           H  
ATOM    253  HE2 TYR A  21       0.072  11.830   7.006  1.00  0.00           H  
ATOM    254  HH  TYR A  21      -0.739  13.664   5.809  1.00  0.00           H  
ATOM    255  N   LEU A  22       4.359   9.355   7.980  1.00 33.10           N  
ANISOU  255  N   LEU A  22     5036   3760   3782    180   1433   -284       N  
ATOM    256  CA  LEU A  22       4.308  10.003   9.297  1.00 32.50           C  
ANISOU  256  CA  LEU A  22     4794   3742   3812    172   1352   -249       C  
ATOM    257  C   LEU A  22       5.713  10.333   9.827  1.00 37.86           C  
ANISOU  257  C   LEU A  22     5333   4428   4626    189   1457   -243       C  
ATOM    258  O   LEU A  22       5.907  11.441  10.326  1.00 34.79           O  
ANISOU  258  O   LEU A  22     4869   4070   4281    168   1448   -214       O  
ATOM    259  CB  LEU A  22       3.508   9.174  10.321  1.00 31.65           C  
ANISOU  259  CB  LEU A  22     4623   3657   3746    180   1222   -251       C  
ATOM    260  CG  LEU A  22       1.993   9.054  10.039  1.00 34.64           C  
ANISOU  260  CG  LEU A  22     5096   4035   4030    152   1096   -257       C  
ATOM    261  CD1 LEU A  22       1.343   8.080  11.036  1.00 32.89           C  
ANISOU  261  CD1 LEU A  22     4790   3832   3875    153    994   -253       C  
ATOM    262  CD2 LEU A  22       1.272  10.414  10.037  1.00 33.07           C  
ANISOU  262  CD2 LEU A  22     4926   3865   3775    119   1033   -228       C  
ATOM    263  H   LEU A  22       3.986   8.410   7.899  1.00  0.00           H  
ATOM    264  HA  LEU A  22       3.802  10.962   9.168  1.00  0.00           H  
ATOM    265  HB2 LEU A  22       3.950   8.182  10.392  1.00  0.00           H  
ATOM    266  HB3 LEU A  22       3.632   9.611  11.313  1.00  0.00           H  
ATOM    267  HG  LEU A  22       1.872   8.617   9.048  1.00  0.00           H  
ATOM    268 HD11 LEU A  22       0.785   7.301  10.521  1.00  0.00           H  
ATOM    269 HD12 LEU A  22       2.097   7.574  11.632  1.00  0.00           H  
ATOM    270 HD13 LEU A  22       0.662   8.561  11.739  1.00  0.00           H  
ATOM    271 HD21 LEU A  22       0.350  10.404  10.619  1.00  0.00           H  
ATOM    272 HD22 LEU A  22       1.893  11.213  10.442  1.00  0.00           H  
ATOM    273 HD23 LEU A  22       0.987  10.698   9.025  1.00  0.00           H  
ATOM    274  N   SER A  23       6.679   9.419   9.644  1.00 37.72           N  
ANISOU  274  N   SER A  23     5283   4372   4675    228   1560   -275       N  
ATOM    275  CA  SER A  23       8.092   9.628   9.995  1.00 38.77           C  
ANISOU  275  CA  SER A  23     5273   4499   4959    251   1666   -282       C  
ATOM    276  C   SER A  23       8.675  10.858   9.343  1.00 42.96           C  
ANISOU  276  C   SER A  23     5814   5018   5491    217   1785   -270       C  
ATOM    277  O   SER A  23       9.302  11.663  10.025  1.00 44.21           O  
ANISOU  277  O   SER A  23     5831   5201   5766    207   1787   -256       O  
ATOM    278  CB  SER A  23       8.940   8.418   9.594  1.00 42.66           C  
ANISOU  278  CB  SER A  23     5765   4938   5508    300   1778   -324       C  
ATOM    279  OG  SER A  23       8.598   7.340  10.447  1.00 55.45           O  
ANISOU  279  OG  SER A  23     7340   6565   7163    336   1668   -330       O  
ATOM    280  H   SER A  23       6.444   8.510   9.272  1.00  0.00           H  
ATOM    281  HA  SER A  23       8.138   9.771  11.075  1.00  0.00           H  
ATOM    282  HB2 SER A  23       8.778   8.144   8.551  1.00  0.00           H  
ATOM    283  HB3 SER A  23      10.005   8.618   9.719  1.00  0.00           H  
ATOM    284  HG  SER A  23       8.749   6.521   9.962  1.00  0.00           H  
ATOM    285  N   ALA A  24       8.497  10.987   8.021  1.00 39.26           N  
ANISOU  285  N   ALA A  24     5520   4504   4891    200   1885   -276       N  
ATOM    286  CA  ALA A  24       9.041  12.088   7.226  1.00 38.67           C  
ANISOU  286  CA  ALA A  24     5498   4401   4796    168   2026   -261       C  
ATOM    287  C   ALA A  24       8.365  13.413   7.562  1.00 40.79           C  
ANISOU  287  C   ALA A  24     5765   4709   5025    125   1929   -215       C  
ATOM    288  O   ALA A  24       9.065  14.387   7.832  1.00 40.39           O  
ANISOU  288  O   ALA A  24     5615   4660   5070    101   1993   -200       O  
ATOM    289  CB  ALA A  24       8.919  11.783   5.740  1.00 39.36           C  
ANISOU  289  CB  ALA A  24     5809   4422   4724    168   2147   -278       C  
ATOM    290  H   ALA A  24       7.970  10.289   7.513  1.00  0.00           H  
ATOM    291  HA  ALA A  24      10.103  12.181   7.461  1.00  0.00           H  
ATOM    292  HB1 ALA A  24       9.327  12.593   5.134  1.00  0.00           H  
ATOM    293  HB2 ALA A  24       9.467  10.876   5.482  1.00  0.00           H  
ATOM    294  HB3 ALA A  24       7.880  11.636   5.442  1.00  0.00           H  
ATOM    295  N   PHE A  25       7.015  13.437   7.578  1.00 35.06           N  
ANISOU  295  N   PHE A  25     5138   4010   4173    115   1772   -197       N  
ATOM    296  CA  PHE A  25       6.224  14.627   7.892  1.00 33.74           C  
ANISOU  296  CA  PHE A  25     4977   3877   3966     82   1667   -156       C  
ATOM    297  C   PHE A  25       6.484  15.128   9.320  1.00 36.76           C  
ANISOU  297  C   PHE A  25     5156   4313   4497     76   1591   -143       C  
ATOM    298  O   PHE A  25       6.736  16.323   9.494  1.00 34.89           O  
ANISOU  298  O   PHE A  25     4876   4082   4298     46   1613   -118       O  
ATOM    299  CB  PHE A  25       4.715  14.403   7.614  1.00 34.96           C  
ANISOU  299  CB  PHE A  25     5262   4044   3978     81   1511   -150       C  
ATOM    300  CG  PHE A  25       3.885  15.591   7.136  1.00 36.47           C  
ANISOU  300  CG  PHE A  25     5563   4233   4063     55   1449   -113       C  
ATOM    301  CD1 PHE A  25       2.749  15.396   6.357  1.00 39.58           C  
ANISOU  301  CD1 PHE A  25     6123   4609   4309     59   1351   -118       C  
ATOM    302  CD2 PHE A  25       4.205  16.894   7.523  1.00 38.68           C  
ANISOU  302  CD2 PHE A  25     5773   4524   4399     30   1474    -78       C  
ATOM    303  CE1 PHE A  25       1.930  16.478   5.999  1.00 41.91           C  
ANISOU  303  CE1 PHE A  25     6508   4900   4517     46   1269    -83       C  
ATOM    304  CE2 PHE A  25       3.401  17.983   7.138  1.00 41.86           C  
ANISOU  304  CE2 PHE A  25     6275   4919   4709     13   1408    -41       C  
ATOM    305  CZ  PHE A  25       2.260  17.768   6.398  1.00 40.61           C  
ANISOU  305  CZ  PHE A  25     6277   4746   4408     25   1302    -42       C  
ATOM    306  H   PHE A  25       6.494  12.595   7.366  1.00  0.00           H  
ATOM    307  HA  PHE A  25       6.575  15.395   7.199  1.00  0.00           H  
ATOM    308  HB2 PHE A  25       4.619  13.652   6.830  1.00  0.00           H  
ATOM    309  HB3 PHE A  25       4.227  13.966   8.486  1.00  0.00           H  
ATOM    310  HD1 PHE A  25       2.488  14.397   6.058  1.00  0.00           H  
ATOM    311  HD2 PHE A  25       5.061  17.126   8.122  1.00  0.00           H  
ATOM    312  HE1 PHE A  25       1.039  16.309   5.413  1.00  0.00           H  
ATOM    313  HE2 PHE A  25       3.661  18.983   7.453  1.00  0.00           H  
ATOM    314  HZ  PHE A  25       1.628  18.600   6.123  1.00  0.00           H  
ATOM    315  N   TYR A  26       6.448  14.247  10.335  1.00 33.73           N  
ANISOU  315  N   TYR A  26     4659   3962   4193    104   1504   -160       N  
ATOM    316  CA  TYR A  26       6.751  14.649  11.715  1.00 32.20           C  
ANISOU  316  CA  TYR A  26     4292   3813   4128    105   1429   -151       C  
ATOM    317  C   TYR A  26       8.241  14.993  11.904  1.00 37.02           C  
ANISOU  317  C   TYR A  26     4772   4406   4888    107   1547   -166       C  
ATOM    318  O   TYR A  26       8.554  15.865  12.712  1.00 37.34           O  
ANISOU  318  O   TYR A  26     4702   4470   5014     88   1511   -156       O  
ATOM    319  CB  TYR A  26       6.263  13.605  12.748  1.00 31.81           C  
ANISOU  319  CB  TYR A  26     4181   3794   4113    138   1308   -159       C  
ATOM    320  CG  TYR A  26       4.754  13.529  12.965  1.00 31.83           C  
ANISOU  320  CG  TYR A  26     4261   3819   4014    124   1178   -143       C  
ATOM    321  CD1 TYR A  26       4.024  14.692  13.294  1.00 32.10           C  
ANISOU  321  CD1 TYR A  26     4297   3882   4018     92   1104   -114       C  
ATOM    322  CD2 TYR A  26       4.076  12.291  12.894  1.00 31.38           C  
ANISOU  322  CD2 TYR A  26     4265   3749   3908    143   1132   -159       C  
ATOM    323  CE1 TYR A  26       2.637  14.625  13.521  1.00 30.07           C  
ANISOU  323  CE1 TYR A  26     4094   3641   3691     81    992   -104       C  
ATOM    324  CE2 TYR A  26       2.686  12.223  13.127  1.00 31.20           C  
ANISOU  324  CE2 TYR A  26     4292   3742   3820    125   1017   -150       C  
ATOM    325  CZ  TYR A  26       1.963  13.394  13.431  1.00 34.71           C  
ANISOU  325  CZ  TYR A  26     4730   4215   4241     96    949   -124       C  
ATOM    326  OH  TYR A  26       0.615  13.356  13.631  1.00 30.42           O  
ANISOU  326  OH  TYR A  26     4223   3682   3653     79    844   -119       O  
ATOM    327  H   TYR A  26       6.229  13.264  10.181  1.00  0.00           H  
ATOM    328  HA  TYR A  26       6.207  15.575  11.905  1.00  0.00           H  
ATOM    329  HB2 TYR A  26       6.661  12.621  12.503  1.00  0.00           H  
ATOM    330  HB3 TYR A  26       6.687  13.852  13.723  1.00  0.00           H  
ATOM    331  HD1 TYR A  26       4.517  15.648  13.389  1.00  0.00           H  
ATOM    332  HD2 TYR A  26       4.619  11.387  12.663  1.00  0.00           H  
ATOM    333  HE1 TYR A  26       2.092  15.522  13.776  1.00  0.00           H  
ATOM    334  HE2 TYR A  26       2.179  11.271  13.060  1.00  0.00           H  
ATOM    335  HH  TYR A  26       0.301  12.546  14.062  1.00  0.00           H  
ATOM    336  N   GLY A  27       9.136  14.366  11.126  1.00 34.62           N  
ANISOU  336  N   GLY A  27     4478   4057   4621    128   1687   -195       N  
ATOM    337  CA  GLY A  27      10.568  14.671  11.119  1.00 35.82           C  
ANISOU  337  CA  GLY A  27     4499   4180   4932    128   1821   -218       C  
ATOM    338  C   GLY A  27      10.860  16.098  10.673  1.00 41.39           C  
ANISOU  338  C   GLY A  27     5215   4866   5646     73   1912   -198       C  
ATOM    339  O   GLY A  27      11.669  16.788  11.301  1.00 40.72           O  
ANISOU  339  O   GLY A  27     4974   4785   5713     57   1926   -207       O  
ATOM    340  H   GLY A  27       8.825  13.613  10.526  1.00  0.00           H  
ATOM    341  HA2 GLY A  27      10.985  14.505  12.113  1.00  0.00           H  
ATOM    342  HA3 GLY A  27      11.070  13.980  10.442  1.00  0.00           H  
ATOM    343  N   ILE A  28      10.167  16.563   9.597  1.00 38.78           N  
ANISOU  343  N   ILE A  28     5076   4509   5151     45   1963   -171       N  
ATOM    344  CA  ILE A  28      10.260  17.927   9.036  1.00 38.37           C  
ANISOU  344  CA  ILE A  28     5084   4426   5068     -6   2050   -141       C  
ATOM    345  C   ILE A  28       9.658  18.943  10.043  1.00 39.85           C  
ANISOU  345  C   ILE A  28     5198   4664   5279    -32   1897   -113       C  
ATOM    346  O   ILE A  28      10.244  19.996  10.286  1.00 39.11           O  
ANISOU  346  O   ILE A  28     5021   4557   5281    -69   1948   -107       O  
ATOM    347  CB  ILE A  28       9.592  18.007   7.626  1.00 41.90           C  
ANISOU  347  CB  ILE A  28     5785   4827   5310    -14   2121   -118       C  
ATOM    348  CG1 ILE A  28      10.398  17.166   6.606  1.00 43.25           C  
ANISOU  348  CG1 ILE A  28     6030   4934   5470      6   2312   -150       C  
ATOM    349  CG2 ILE A  28       9.488  19.477   7.127  1.00 43.09           C  
ANISOU  349  CG2 ILE A  28     6022   4943   5406    -62   2181    -74       C  
ATOM    350  CD1 ILE A  28       9.621  16.705   5.356  1.00 53.56           C  
ANISOU  350  CD1 ILE A  28     7599   6200   6552     20   2333   -144       C  
ATOM    351  H   ILE A  28       9.528  15.938   9.123  1.00  0.00           H  
ATOM    352  HA  ILE A  28      11.320  18.168   8.927  1.00  0.00           H  
ATOM    353  HB  ILE A  28       8.585  17.593   7.697  1.00  0.00           H  
ATOM    354 HG12 ILE A  28      11.283  17.722   6.295  1.00  0.00           H  
ATOM    355 HG13 ILE A  28      10.790  16.268   7.082  1.00  0.00           H  
ATOM    356 HG21 ILE A  28       9.098  19.515   6.110  1.00  0.00           H  
ATOM    357 HG22 ILE A  28       8.812  20.077   7.736  1.00  0.00           H  
ATOM    358 HG23 ILE A  28      10.462  19.967   7.124  1.00  0.00           H  
ATOM    359 HD11 ILE A  28      10.165  15.921   4.828  1.00  0.00           H  
ATOM    360 HD12 ILE A  28       8.643  16.304   5.624  1.00  0.00           H  
ATOM    361 HD13 ILE A  28       9.467  17.530   4.660  1.00  0.00           H  
ATOM    362  N   GLU A  29       8.510  18.605  10.639  1.00 33.68           N  
ANISOU  362  N   GLU A  29     4445   3935   4419    -13   1718   -101       N  
ATOM    363  CA  GLU A  29       7.857  19.450  11.638  1.00 32.29           C  
ANISOU  363  CA  GLU A  29     4206   3803   4258    -31   1575    -79       C  
ATOM    364  C   GLU A  29       8.751  19.603  12.860  1.00 36.50           C  
ANISOU  364  C   GLU A  29     4536   4362   4969    -29   1543   -103       C  
ATOM    365  O   GLU A  29       8.824  20.690  13.403  1.00 35.68           O  
ANISOU  365  O   GLU A  29     4370   4266   4919    -60   1510    -93       O  
ATOM    366  CB  GLU A  29       6.500  18.869  12.049  1.00 32.93           C  
ANISOU  366  CB  GLU A  29     4345   3927   4238     -9   1412    -69       C  
ATOM    367  CG  GLU A  29       5.479  19.031  10.944  1.00 39.91           C  
ANISOU  367  CG  GLU A  29     5420   4787   4955    -16   1402    -46       C  
ATOM    368  CD  GLU A  29       4.094  18.468  11.183  1.00 48.99           C  
ANISOU  368  CD  GLU A  29     6626   5968   6020      1   1249    -43       C  
ATOM    369  OE1 GLU A  29       3.818  17.896  12.264  1.00 33.36           O  
ANISOU  369  OE1 GLU A  29     4547   4029   4100     16   1155    -55       O  
ATOM    370  OE2 GLU A  29       3.263  18.636  10.270  1.00 35.58           O1-
ANISOU  370  OE2 GLU A  29     5076   4248   4195     -2   1222    -30       O1-
ATOM    371  H   GLU A  29       8.049  17.735  10.406  1.00  0.00           H  
ATOM    372  HA  GLU A  29       7.705  20.444  11.212  1.00  0.00           H  
ATOM    373  HB2 GLU A  29       6.603  17.816  12.309  1.00  0.00           H  
ATOM    374  HB3 GLU A  29       6.132  19.367  12.948  1.00  0.00           H  
ATOM    375  HG2 GLU A  29       5.351  20.096  10.745  1.00  0.00           H  
ATOM    376  HG3 GLU A  29       5.850  18.608  10.013  1.00  0.00           H  
ATOM    377  HE2 GLU A  29       2.425  18.243  10.524  1.00  0.00           H  
ATOM    378  N   PHE A  30       9.445  18.520  13.275  1.00 34.11           N  
ANISOU  378  N   PHE A  30     4135   4065   4758     11   1545   -137       N  
ATOM    379  CA  PHE A  30      10.370  18.545  14.401  1.00 33.29           C  
ANISOU  379  CA  PHE A  30     3843   3979   4827     25   1499   -167       C  
ATOM    380  C   PHE A  30      11.472  19.563  14.123  1.00 36.90           C  
ANISOU  380  C   PHE A  30     4208   4397   5415    -17   1624   -181       C  
ATOM    381  O   PHE A  30      11.718  20.396  14.972  1.00 35.66           O  
ANISOU  381  O   PHE A  30     3946   4256   5347    -39   1555   -188       O  
ATOM    382  CB  PHE A  30      11.004  17.150  14.650  1.00 34.39           C  
ANISOU  382  CB  PHE A  30     3910   4114   5041     84   1500   -200       C  
ATOM    383  CG  PHE A  30      11.984  17.161  15.801  1.00 35.19           C  
ANISOU  383  CG  PHE A  30     3821   4229   5322    108   1432   -232       C  
ATOM    384  CD1 PHE A  30      13.354  17.184  15.568  1.00 38.39           C  
ANISOU  384  CD1 PHE A  30     4091   4593   5900    112   1544   -272       C  
ATOM    385  CD2 PHE A  30      11.535  17.231  17.120  1.00 36.10           C  
ANISOU  385  CD2 PHE A  30     3891   4389   5435    125   1255   -226       C  
ATOM    386  CE1 PHE A  30      14.260  17.218  16.635  1.00 39.24           C  
ANISOU  386  CE1 PHE A  30     4015   4710   6184    137   1457   -308       C  
ATOM    387  CE2 PHE A  30      12.439  17.263  18.183  1.00 38.74           C  
ANISOU  387  CE2 PHE A  30     4066   4731   5923    152   1172   -258       C  
ATOM    388  CZ  PHE A  30      13.795  17.258  17.936  1.00 37.46           C  
ANISOU  388  CZ  PHE A  30     3762   4531   5938    159   1263   -301       C  
ATOM    389  H   PHE A  30       9.320  17.630  12.807  1.00  0.00           H  
ATOM    390  HA  PHE A  30       9.823  18.847  15.294  1.00  0.00           H  
ATOM    391  HB2 PHE A  30      10.236  16.409  14.865  1.00  0.00           H  
ATOM    392  HB3 PHE A  30      11.513  16.785  13.762  1.00  0.00           H  
ATOM    393  HD1 PHE A  30      13.730  17.163  14.555  1.00  0.00           H  
ATOM    394  HD2 PHE A  30      10.474  17.253  17.306  1.00  0.00           H  
ATOM    395  HE1 PHE A  30      15.322  17.221  16.441  1.00  0.00           H  
ATOM    396  HE2 PHE A  30      12.078  17.282  19.200  1.00  0.00           H  
ATOM    397  HZ  PHE A  30      14.493  17.282  18.760  1.00  0.00           H  
ATOM    398  N   ILE A  31      12.113  19.503  12.936  1.00 34.93           N  
ANISOU  398  N   ILE A  31     4006   4089   5175    -31   1813   -189       N  
ATOM    399  CA  ILE A  31      13.206  20.415  12.572  1.00 36.09           C  
ANISOU  399  CA  ILE A  31     4067   4184   5460    -77   1966   -204       C  
ATOM    400  C   ILE A  31      12.745  21.886  12.463  1.00 42.10           C  
ANISOU  400  C   ILE A  31     4891   4935   6169   -138   1966   -168       C  
ATOM    401  O   ILE A  31      13.324  22.742  13.129  1.00 42.94           O  
ANISOU  401  O   ILE A  31     4862   5038   6416   -172   1948   -185       O  
ATOM    402  CB  ILE A  31      13.965  19.945  11.304  1.00 39.26           C  
ANISOU  402  CB  ILE A  31     4522   4518   5877    -76   2192   -220       C  
ATOM    403  CG1 ILE A  31      14.685  18.602  11.555  1.00 40.22           C  
ANISOU  403  CG1 ILE A  31     4533   4641   6109    -15   2200   -267       C  
ATOM    404  CG2 ILE A  31      14.961  21.042  10.816  1.00 39.60           C  
ANISOU  404  CG2 ILE A  31     4502   4494   6050   -138   2378   -228       C  
ATOM    405  CD1 ILE A  31      15.132  17.837  10.251  1.00 48.20           C  
ANISOU  405  CD1 ILE A  31     5645   5587   7082      2   2410   -282       C  
ATOM    406  H   ILE A  31      11.863  18.795  12.259  1.00  0.00           H  
ATOM    407  HA  ILE A  31      13.922  20.379  13.396  1.00  0.00           H  
ATOM    408  HB  ILE A  31      13.230  19.780  10.514  1.00  0.00           H  
ATOM    409 HG12 ILE A  31      15.554  18.770  12.192  1.00  0.00           H  
ATOM    410 HG13 ILE A  31      14.041  17.928  12.118  1.00  0.00           H  
ATOM    411 HG21 ILE A  31      15.565  20.672   9.988  1.00  0.00           H  
ATOM    412 HG22 ILE A  31      14.464  21.938  10.444  1.00  0.00           H  
ATOM    413 HG23 ILE A  31      15.647  21.336  11.611  1.00  0.00           H  
ATOM    414 HD11 ILE A  31      15.326  16.786  10.466  1.00  0.00           H  
ATOM    415 HD12 ILE A  31      14.359  17.879   9.483  1.00  0.00           H  
ATOM    416 HD13 ILE A  31      16.045  18.264   9.836  1.00  0.00           H  
ATOM    417  N   VAL A  32      11.728  22.166  11.619  1.00 38.79           N  
ANISOU  417  N   VAL A  32     4678   4506   5556   -149   1981   -121       N  
ATOM    418  CA  VAL A  32      11.184  23.513  11.376  1.00 38.70           C  
ANISOU  418  CA  VAL A  32     4757   4474   5473   -197   1983    -80       C  
ATOM    419  C   VAL A  32      10.602  24.115  12.666  1.00 41.39           C  
ANISOU  419  C   VAL A  32     5012   4871   5844   -202   1793    -77       C  
ATOM    420  O   VAL A  32      10.846  25.281  12.976  1.00 41.77           O  
ANISOU  420  O   VAL A  32     5009   4899   5962   -246   1803    -72       O  
ATOM    421  CB  VAL A  32      10.175  23.521  10.183  1.00 42.66           C  
ANISOU  421  CB  VAL A  32     5508   4950   5752   -191   2013    -33       C  
ATOM    422  CG1 VAL A  32       9.524  24.898  10.003  1.00 42.60           C  
ANISOU  422  CG1 VAL A  32     5597   4920   5668   -228   1989     14       C  
ATOM    423  CG2 VAL A  32      10.863  23.084   8.878  1.00 42.11           C  
ANISOU  423  CG2 VAL A  32     5543   4811   5647   -192   2226    -39       C  
ATOM    424  H   VAL A  32      11.286  21.412  11.108  1.00  0.00           H  
ATOM    425  HA  VAL A  32      12.030  24.143  11.094  1.00  0.00           H  
ATOM    426  HB  VAL A  32       9.381  22.802  10.394  1.00  0.00           H  
ATOM    427 HG11 VAL A  32       8.891  24.914   9.115  1.00  0.00           H  
ATOM    428 HG12 VAL A  32       8.882  25.169  10.842  1.00  0.00           H  
ATOM    429 HG13 VAL A  32      10.274  25.681   9.886  1.00  0.00           H  
ATOM    430 HG21 VAL A  32      10.155  23.070   8.049  1.00  0.00           H  
ATOM    431 HG22 VAL A  32      11.673  23.764   8.611  1.00  0.00           H  
ATOM    432 HG23 VAL A  32      11.286  22.083   8.954  1.00  0.00           H  
ATOM    433  N   GLY A  33       9.874  23.301  13.413  1.00 35.97           N  
ANISOU  433  N   GLY A  33     4314   4246   5107   -157   1634    -81       N  
ATOM    434  CA  GLY A  33       9.249  23.719  14.660  1.00 34.80           C  
ANISOU  434  CA  GLY A  33     4104   4149   4970   -154   1462    -80       C  
ATOM    435  C   GLY A  33      10.248  24.081  15.737  1.00 37.62           C  
ANISOU  435  C   GLY A  33     4272   4514   5509   -166   1426   -121       C  
ATOM    436  O   GLY A  33      10.079  25.100  16.400  1.00 35.42           O  
ANISOU  436  O   GLY A  33     3958   4241   5261   -194   1360   -120       O  
ATOM    437  H   GLY A  33       9.719  22.344  13.122  1.00  0.00           H  
ATOM    438  HA2 GLY A  33       8.616  24.586  14.467  1.00  0.00           H  
ATOM    439  HA3 GLY A  33       8.588  22.929  15.007  1.00  0.00           H  
ATOM    440  N   MET A  34      11.272  23.238  15.949  1.00 36.79           N  
ANISOU  440  N   MET A  34     4045   4406   5526   -139   1456   -162       N  
ATOM    441  CA  MET A  34      12.287  23.493  16.980  1.00 38.21           C  
ANISOU  441  CA  MET A  34     4036   4590   5892   -141   1399   -211       C  
ATOM    442  C   MET A  34      13.062  24.772  16.692  1.00 44.82           C  
ANISOU  442  C   MET A  34     4805   5374   6850   -209   1506   -224       C  
ATOM    443  O   MET A  34      13.203  25.601  17.589  1.00 44.85           O  
ANISOU  443  O   MET A  34     4726   5386   6931   -233   1414   -244       O  
ATOM    444  CB  MET A  34      13.254  22.301  17.163  1.00 40.38           C  
ANISOU  444  CB  MET A  34     4193   4864   6287    -91   1410   -253       C  
ATOM    445  CG  MET A  34      12.651  21.130  17.923  1.00 44.23           C  
ANISOU  445  CG  MET A  34     4706   5401   6697    -23   1263   -249       C  
ATOM    446  SD  MET A  34      12.294  21.532  19.654  1.00 49.61           S  
ANISOU  446  SD  MET A  34     5328   6132   7391     -8   1040   -259       S  
ATOM    447  CE  MET A  34      12.037  19.931  20.320  1.00 46.74           C  
ANISOU  447  CE  MET A  34     4983   5799   6979     76    930   -259       C  
ATOM    448  H   MET A  34      11.371  22.393  15.401  1.00  0.00           H  
ATOM    449  HA  MET A  34      11.762  23.664  17.922  1.00  0.00           H  
ATOM    450  HB2 MET A  34      13.615  21.962  16.191  1.00  0.00           H  
ATOM    451  HB3 MET A  34      14.143  22.626  17.706  1.00  0.00           H  
ATOM    452  HG2 MET A  34      11.724  20.794  17.461  1.00  0.00           H  
ATOM    453  HG3 MET A  34      13.342  20.287  17.895  1.00  0.00           H  
ATOM    454  HE1 MET A  34      11.687  20.012  21.347  1.00  0.00           H  
ATOM    455  HE2 MET A  34      11.295  19.386  19.745  1.00  0.00           H  
ATOM    456  HE3 MET A  34      12.968  19.365  20.315  1.00  0.00           H  
ATOM    457  N   LEU A  35      13.531  24.947  15.440  1.00 42.22           N  
ANISOU  457  N   LEU A  35     4525   4984   6531   -241   1705   -213       N  
ATOM    458  CA  LEU A  35      14.292  26.128  15.037  1.00 43.03           C  
ANISOU  458  CA  LEU A  35     4576   5022   6752   -311   1842   -222       C  
ATOM    459  C   LEU A  35      13.462  27.399  15.112  1.00 44.32           C  
ANISOU  459  C   LEU A  35     4840   5177   6822   -355   1799   -182       C  
ATOM    460  O   LEU A  35      13.946  28.409  15.622  1.00 42.64           O  
ANISOU  460  O   LEU A  35     4528   4939   6734   -403   1791   -206       O  
ATOM    461  CB  LEU A  35      14.915  25.960  13.636  1.00 44.28           C  
ANISOU  461  CB  LEU A  35     4794   5108   6922   -332   2086   -214       C  
ATOM    462  CG  LEU A  35      16.016  24.888  13.494  1.00 51.39           C  
ANISOU  462  CG  LEU A  35     5562   5994   7972   -298   2174   -265       C  
ATOM    463  CD1 LEU A  35      16.356  24.638  12.012  1.00 52.43           C  
ANISOU  463  CD1 LEU A  35     5812   6055   8055   -312   2424   -248       C  
ATOM    464  CD2 LEU A  35      17.288  25.289  14.252  1.00 55.44           C  
ANISOU  464  CD2 LEU A  35     5821   6484   8760   -325   2170   -332       C  
ATOM    465  H   LEU A  35      13.374  24.241  14.733  1.00  0.00           H  
ATOM    466  HA  LEU A  35      15.107  26.245  15.754  1.00  0.00           H  
ATOM    467  HB2 LEU A  35      14.105  25.726  12.943  1.00  0.00           H  
ATOM    468  HB3 LEU A  35      15.320  26.914  13.294  1.00  0.00           H  
ATOM    469  HG  LEU A  35      15.641  23.951  13.908  1.00  0.00           H  
ATOM    470 HD11 LEU A  35      16.682  23.609  11.861  1.00  0.00           H  
ATOM    471 HD12 LEU A  35      15.491  24.795  11.366  1.00  0.00           H  
ATOM    472 HD13 LEU A  35      17.148  25.294  11.648  1.00  0.00           H  
ATOM    473 HD21 LEU A  35      18.185  25.244  13.634  1.00  0.00           H  
ATOM    474 HD22 LEU A  35      17.231  26.301  14.654  1.00  0.00           H  
ATOM    475 HD23 LEU A  35      17.454  24.618  15.095  1.00  0.00           H  
ATOM    476  N   GLY A  36      12.221  27.334  14.635  1.00 39.09           N  
ANISOU  476  N   GLY A  36     4366   4534   5951   -335   1764   -127       N  
ATOM    477  CA  GLY A  36      11.318  28.474  14.670  1.00 38.19           C  
ANISOU  477  CA  GLY A  36     4358   4412   5741   -363   1714    -86       C  
ATOM    478  C   GLY A  36      10.942  28.877  16.079  1.00 41.77           C  
ANISOU  478  C   GLY A  36     4723   4915   6233   -357   1528   -108       C  
ATOM    479  O   GLY A  36      11.054  30.050  16.437  1.00 41.37           O  
ANISOU  479  O   GLY A  36     4640   4835   6243   -403   1520   -113       O  
ATOM    480  H   GLY A  36      11.875  26.475  14.225  1.00  0.00           H  
ATOM    481  HA2 GLY A  36      11.765  29.320  14.145  1.00  0.00           H  
ATOM    482  HA3 GLY A  36      10.409  28.212  14.128  1.00  0.00           H  
ATOM    483  N   ASN A  37      10.534  27.900  16.906  1.00 38.71           N  
ANISOU  483  N   ASN A  37     4300   4596   5813   -302   1385   -124       N  
ATOM    484  CA  ASN A  37      10.119  28.171  18.278  1.00 38.43           C  
ANISOU  484  CA  ASN A  37     4206   4605   5791   -289   1212   -144       C  
ATOM    485  C   ASN A  37      11.254  28.604  19.176  1.00 42.96           C  
ANISOU  485  C   ASN A  37     4606   5167   6551   -313   1175   -204       C  
ATOM    486  O   ASN A  37      11.042  29.529  19.956  1.00 40.10           O  
ANISOU  486  O   ASN A  37     4223   4804   6209   -337   1091   -217       O  
ATOM    487  CB  ASN A  37       9.341  27.010  18.877  1.00 36.69           C  
ANISOU  487  CB  ASN A  37     4018   4449   5475   -226   1087   -139       C  
ATOM    488  CG  ASN A  37       7.923  27.044  18.390  1.00 48.73           C  
ANISOU  488  CG  ASN A  37     5700   5985   6828   -214   1065    -88       C  
ATOM    489  ND2 ASN A  37       7.600  26.230  17.397  1.00 35.80           N  
ANISOU  489  ND2 ASN A  37     4156   4344   5102   -193   1127    -64       N  
ATOM    490  OD1 ASN A  37       7.122  27.853  18.854  1.00 43.38           O  
ANISOU  490  OD1 ASN A  37     5064   5314   6103   -224    994    -73       O  
ATOM    491  H   ASN A  37      10.475  26.941  16.587  1.00  0.00           H  
ATOM    492  HA  ASN A  37       9.423  29.003  18.175  1.00  0.00           H  
ATOM    493  HB2 ASN A  37       9.826  26.050  18.707  1.00  0.00           H  
ATOM    494  HB3 ASN A  37       9.280  27.125  19.961  1.00  0.00           H  
ATOM    495 HD21 ASN A  37       8.292  25.607  17.001  1.00  0.00           H  
ATOM    496 HD22 ASN A  37       6.656  26.231  17.032  1.00  0.00           H  
ATOM    497  N   PHE A  38      12.456  27.991  19.061  1.00 42.37           N  
ANISOU  497  N   PHE A  38     4402   5076   6620   -307   1234   -245       N  
ATOM    498  CA  PHE A  38      13.582  28.412  19.897  1.00 43.78           C  
ANISOU  498  CA  PHE A  38     4399   5239   6999   -330   1183   -311       C  
ATOM    499  C   PHE A  38      14.041  29.826  19.545  1.00 45.15           C  
ANISOU  499  C   PHE A  38     4541   5345   7271   -412   1285   -320       C  
ATOM    500  O   PHE A  38      14.384  30.567  20.459  1.00 44.07           O  
ANISOU  500  O   PHE A  38     4310   5201   7235   -438   1189   -365       O  
ATOM    501  CB  PHE A  38      14.746  27.386  19.935  1.00 47.48           C  
ANISOU  501  CB  PHE A  38     4717   5703   7618   -295   1204   -360       C  
ATOM    502  CG  PHE A  38      14.516  26.309  20.987  1.00 51.40           C  
ANISOU  502  CG  PHE A  38     5193   6261   8074   -216   1023   -375       C  
ATOM    503  CD1 PHE A  38      14.420  26.638  22.342  1.00 56.86           C  
ANISOU  503  CD1 PHE A  38     5842   6981   8782   -202    836   -405       C  
ATOM    504  CD2 PHE A  38      14.344  24.978  20.620  1.00 54.42           C  
ANISOU  504  CD2 PHE A  38     5621   6667   8390   -156   1042   -356       C  
ATOM    505  CE1 PHE A  38      14.167  25.650  23.307  1.00 58.09           C  
ANISOU  505  CE1 PHE A  38     6008   7183   8879   -127    677   -412       C  
ATOM    506  CE2 PHE A  38      14.123  23.987  21.589  1.00 57.67           C  
ANISOU  506  CE2 PHE A  38     6028   7124   8761    -84    884   -364       C  
ATOM    507  CZ  PHE A  38      14.029  24.330  22.924  1.00 56.58           C  
ANISOU  507  CZ  PHE A  38     5856   7010   8631    -69    705   -388       C  
ATOM    508  H   PHE A  38      12.604  27.225  18.415  1.00  0.00           H  
ATOM    509  HA  PHE A  38      13.197  28.502  20.914  1.00  0.00           H  
ATOM    510  HB2 PHE A  38      14.919  26.946  18.953  1.00  0.00           H  
ATOM    511  HB3 PHE A  38      15.677  27.889  20.202  1.00  0.00           H  
ATOM    512  HD1 PHE A  38      14.505  27.669  22.640  1.00  0.00           H  
ATOM    513  HD2 PHE A  38      14.414  24.685  19.584  1.00  0.00           H  
ATOM    514  HE1 PHE A  38      14.084  25.922  24.349  1.00  0.00           H  
ATOM    515  HE2 PHE A  38      14.027  22.954  21.296  1.00  0.00           H  
ATOM    516  HZ  PHE A  38      13.846  23.567  23.666  1.00  0.00           H  
ATOM    517  N   THR A  39      13.935  30.238  18.256  1.00 40.89           N  
ANISOU  517  N   THR A  39     4103   4751   6680   -451   1470   -275       N  
ATOM    518  CA  THR A  39      14.288  31.596  17.798  1.00 40.21           C  
ANISOU  518  CA  THR A  39     4020   4588   6670   -531   1591   -271       C  
ATOM    519  C   THR A  39      13.371  32.671  18.431  1.00 43.15           C  
ANISOU  519  C   THR A  39     4470   4967   6958   -549   1478   -252       C  
ATOM    520  O   THR A  39      13.875  33.687  18.931  1.00 43.23           O  
ANISOU  520  O   THR A  39     4393   4936   7098   -604   1465   -290       O  
ATOM    521  CB  THR A  39      14.305  31.679  16.258  1.00 45.05           C  
ANISOU  521  CB  THR A  39     4763   5139   7215   -557   1815   -218       C  
ATOM    522  CG2 THR A  39      14.654  33.091  15.728  1.00 44.48           C  
ANISOU  522  CG2 THR A  39     4717   4973   7212   -641   1960   -204       C  
ATOM    523  OG1 THR A  39      15.259  30.745  15.760  1.00 43.60           O  
ANISOU  523  OG1 THR A  39     4491   4941   7134   -543   1931   -247       O  
ATOM    524  H   THR A  39      13.598  29.597  17.551  1.00  0.00           H  
ATOM    525  HA  THR A  39      15.302  31.797  18.152  1.00  0.00           H  
ATOM    526  HB  THR A  39      13.331  31.389  15.862  1.00  0.00           H  
ATOM    527  HG1 THR A  39      14.836  29.881  15.690  1.00  0.00           H  
ATOM    528 HG21 THR A  39      14.747  33.085  14.642  1.00  0.00           H  
ATOM    529 HG22 THR A  39      13.882  33.819  15.976  1.00  0.00           H  
ATOM    530 HG23 THR A  39      15.599  33.447  16.139  1.00  0.00           H  
ATOM    531  N   VAL A  40      12.045  32.452  18.397  1.00 38.52           N  
ANISOU  531  N   VAL A  40     4040   4426   6170   -504   1400   -198       N  
ATOM    532  CA  VAL A  40      11.062  33.407  18.934  1.00 37.66           C  
ANISOU  532  CA  VAL A  40     4012   4321   5975   -512   1303   -178       C  
ATOM    533  C   VAL A  40      11.083  33.437  20.479  1.00 42.03           C  
ANISOU  533  C   VAL A  40     4465   4921   6585   -494   1118   -234       C  
ATOM    534  O   VAL A  40      10.891  34.508  21.061  1.00 41.43           O  
ANISOU  534  O   VAL A  40     4389   4821   6533   -526   1066   -249       O  
ATOM    535  CB  VAL A  40       9.619  33.243  18.360  1.00 40.06           C  
ANISOU  535  CB  VAL A  40     4505   4648   6067   -471   1283   -107       C  
ATOM    536  CG1 VAL A  40       9.586  33.504  16.858  1.00 39.29           C  
ANISOU  536  CG1 VAL A  40     4537   4488   5902   -492   1453    -52       C  
ATOM    537  CG2 VAL A  40       9.002  31.883  18.702  1.00 39.42           C  
ANISOU  537  CG2 VAL A  40     4441   4646   5891   -401   1181   -105       C  
ATOM    538  H   VAL A  40      11.677  31.610  17.974  1.00  0.00           H  
ATOM    539  HA  VAL A  40      11.392  34.400  18.621  1.00  0.00           H  
ATOM    540  HB  VAL A  40       9.010  34.009  18.821  1.00  0.00           H  
ATOM    541 HG11 VAL A  40       8.563  33.486  16.481  1.00  0.00           H  
ATOM    542 HG12 VAL A  40      10.010  34.474  16.604  1.00  0.00           H  
ATOM    543 HG13 VAL A  40      10.149  32.748  16.310  1.00  0.00           H  
ATOM    544 HG21 VAL A  40       8.009  31.774  18.266  1.00  0.00           H  
ATOM    545 HG22 VAL A  40       9.623  31.091  18.305  1.00  0.00           H  
ATOM    546 HG23 VAL A  40       8.901  31.731  19.776  1.00  0.00           H  
ATOM    547  N   VAL A  41      11.313  32.272  21.126  1.00 38.35           N  
ANISOU  547  N   VAL A  41     3926   4514   6131   -441   1021   -264       N  
ATOM    548  CA  VAL A  41      11.411  32.141  22.589  1.00 38.81           C  
ANISOU  548  CA  VAL A  41     3907   4612   6227   -413    843   -317       C  
ATOM    549  C   VAL A  41      12.653  32.881  23.083  1.00 45.78           C  
ANISOU  549  C   VAL A  41     4632   5449   7313   -465    829   -389       C  
ATOM    550  O   VAL A  41      12.545  33.707  23.979  1.00 43.55           O  
ANISOU  550  O   VAL A  41     4338   5158   7052   -484    728   -423       O  
ATOM    551  CB  VAL A  41      11.355  30.661  23.067  1.00 42.28           C  
ANISOU  551  CB  VAL A  41     4330   5115   6621   -339    752   -323       C  
ATOM    552  CG1 VAL A  41      11.846  30.501  24.506  1.00 41.96           C  
ANISOU  552  CG1 VAL A  41     4195   5097   6650   -311    580   -386       C  
ATOM    553  CG2 VAL A  41       9.945  30.111  22.928  1.00 41.86           C  
ANISOU  553  CG2 VAL A  41     4429   5105   6371   -294    726   -264       C  
ATOM    554  H   VAL A  41      11.430  31.419  20.594  1.00  0.00           H  
ATOM    555  HA  VAL A  41      10.546  32.656  23.014  1.00  0.00           H  
ATOM    556  HB  VAL A  41      12.008  30.064  22.430  1.00  0.00           H  
ATOM    557 HG11 VAL A  41      11.663  29.488  24.865  1.00  0.00           H  
ATOM    558 HG12 VAL A  41      12.921  30.661  24.589  1.00  0.00           H  
ATOM    559 HG13 VAL A  41      11.340  31.183  25.188  1.00  0.00           H  
ATOM    560 HG21 VAL A  41       9.913  29.051  23.173  1.00  0.00           H  
ATOM    561 HG22 VAL A  41       9.251  30.626  23.593  1.00  0.00           H  
ATOM    562 HG23 VAL A  41       9.568  30.229  21.914  1.00  0.00           H  
ATOM    563  N   PHE A  42      13.818  32.630  22.462  1.00 47.05           N  
ANISOU  563  N   PHE A  42     4672   5573   7631   -491    938   -416       N  
ATOM    564  CA  PHE A  42      15.041  33.326  22.845  1.00 49.36           C  
ANISOU  564  CA  PHE A  42     4795   5814   8148   -547    934   -491       C  
ATOM    565  C   PHE A  42      14.950  34.823  22.517  1.00 50.41           C  
ANISOU  565  C   PHE A  42     4965   5875   8314   -629   1022   -484       C  
ATOM    566  O   PHE A  42      15.443  35.640  23.292  1.00 49.16           O  
ANISOU  566  O   PHE A  42     4714   5686   8280   -671    942   -546       O  
ATOM    567  CB  PHE A  42      16.288  32.636  22.269  1.00 53.44           C  
ANISOU  567  CB  PHE A  42     5159   6304   8841   -551   1039   -525       C  
ATOM    568  CG  PHE A  42      16.729  31.475  23.140  1.00 57.89           C  
ANISOU  568  CG  PHE A  42     5621   6922   9453   -475    880   -571       C  
ATOM    569  CD1 PHE A  42      15.957  30.321  23.241  1.00 62.19           C  
ANISOU  569  CD1 PHE A  42     6271   7533   9826   -395    818   -527       C  
ATOM    570  CD2 PHE A  42      17.892  31.556  23.898  1.00 63.27           C  
ANISOU  570  CD2 PHE A  42     6105   7582  10352   -482    780   -660       C  
ATOM    571  CE1 PHE A  42      16.345  29.265  24.071  1.00 64.10           C  
ANISOU  571  CE1 PHE A  42     6437   7815  10103   -321    670   -563       C  
ATOM    572  CE2 PHE A  42      18.294  30.484  24.708  1.00 66.76           C  
ANISOU  572  CE2 PHE A  42     6466   8068  10831   -402    619   -698       C  
ATOM    573  CZ  PHE A  42      17.514  29.349  24.791  1.00 64.45           C  
ANISOU  573  CZ  PHE A  42     6295   7838  10354   -321    569   -646       C  
ATOM    574  H   PHE A  42      13.880  31.951  21.713  1.00  0.00           H  
ATOM    575  HA  PHE A  42      15.127  33.275  23.933  1.00  0.00           H  
ATOM    576  HB2 PHE A  42      16.106  32.287  21.253  1.00  0.00           H  
ATOM    577  HB3 PHE A  42      17.113  33.347  22.193  1.00  0.00           H  
ATOM    578  HD1 PHE A  42      15.022  30.232  22.718  1.00  0.00           H  
ATOM    579  HD2 PHE A  42      18.511  32.439  23.840  1.00  0.00           H  
ATOM    580  HE1 PHE A  42      15.732  28.386  24.176  1.00  0.00           H  
ATOM    581  HE2 PHE A  42      19.209  30.553  25.277  1.00  0.00           H  
ATOM    582  HZ  PHE A  42      17.816  28.531  25.429  1.00  0.00           H  
ATOM    583  N   GLY A  43      14.226  35.159  21.445  1.00 45.03           N  
ANISOU  583  N   GLY A  43     4435   5168   7506   -646   1165   -407       N  
ATOM    584  CA  GLY A  43      13.948  36.533  21.046  1.00 43.79           C  
ANISOU  584  CA  GLY A  43     4355   4940   7345   -712   1251   -382       C  
ATOM    585  C   GLY A  43      13.191  37.259  22.140  1.00 47.00           C  
ANISOU  585  C   GLY A  43     4808   5364   7686   -704   1089   -398       C  
ATOM    586  O   GLY A  43      13.534  38.395  22.476  1.00 46.79           O  
ANISOU  586  O   GLY A  43     4739   5277   7762   -766   1088   -435       O  
ATOM    587  H   GLY A  43      13.846  34.429  20.857  1.00  0.00           H  
ATOM    588  HA2 GLY A  43      14.889  37.049  20.848  1.00  0.00           H  
ATOM    589  HA3 GLY A  43      13.398  36.529  20.111  1.00  0.00           H  
ATOM    590  N   TYR A  44      12.191  36.586  22.761  1.00 40.97           N  
ANISOU  590  N   TYR A  44     4125   4680   6761   -630    953   -378       N  
ATOM    591  CA  TYR A  44      11.422  37.174  23.861  1.00 39.58           C  
ANISOU  591  CA  TYR A  44     4002   4522   6513   -615    807   -396       C  
ATOM    592  C   TYR A  44      12.229  37.245  25.139  1.00 47.16           C  
ANISOU  592  C   TYR A  44     4831   5490   7599   -621    660   -488       C  
ATOM    593  O   TYR A  44      12.243  38.287  25.787  1.00 46.25           O  
ANISOU  593  O   TYR A  44     4711   5336   7527   -659    602   -529       O  
ATOM    594  CB  TYR A  44      10.103  36.430  24.094  1.00 37.65           C  
ANISOU  594  CB  TYR A  44     3885   4350   6070   -539    731   -346       C  
ATOM    595  CG  TYR A  44       8.933  37.022  23.338  1.00 35.51           C  
ANISOU  595  CG  TYR A  44     3767   4058   5668   -538    802   -274       C  
ATOM    596  CD1 TYR A  44       9.121  37.685  22.124  1.00 36.55           C  
ANISOU  596  CD1 TYR A  44     3944   4120   5821   -584    956   -232       C  
ATOM    597  CD2 TYR A  44       7.632  36.911  23.827  1.00 33.71           C  
ANISOU  597  CD2 TYR A  44     3642   3872   5297   -487    716   -247       C  
ATOM    598  CE1 TYR A  44       8.050  38.239  21.430  1.00 35.01           C  
ANISOU  598  CE1 TYR A  44     3898   3899   5503   -574   1002   -164       C  
ATOM    599  CE2 TYR A  44       6.547  37.400  23.105  1.00 33.18           C  
ANISOU  599  CE2 TYR A  44     3702   3783   5123   -477    767   -184       C  
ATOM    600  CZ  TYR A  44       6.764  38.081  21.916  1.00 35.76           C  
ANISOU  600  CZ  TYR A  44     4077   4041   5468   -518    899   -142       C  
ATOM    601  OH  TYR A  44       5.714  38.587  21.199  1.00 32.00           O  
ANISOU  601  OH  TYR A  44     3735   3537   4886   -500    931    -80       O  
ATOM    602  H   TYR A  44      11.939  35.652  22.466  1.00  0.00           H  
ATOM    603  HA  TYR A  44      11.204  38.213  23.610  1.00  0.00           H  
ATOM    604  HB2 TYR A  44      10.199  35.367  23.867  1.00  0.00           H  
ATOM    605  HB3 TYR A  44       9.826  36.481  25.148  1.00  0.00           H  
ATOM    606  HD1 TYR A  44      10.102  37.787  21.690  1.00  0.00           H  
ATOM    607  HD2 TYR A  44       7.450  36.399  24.760  1.00  0.00           H  
ATOM    608  HE1 TYR A  44       8.225  38.753  20.496  1.00  0.00           H  
ATOM    609  HE2 TYR A  44       5.550  37.257  23.475  1.00  0.00           H  
ATOM    610  HH  TYR A  44       5.965  38.872  20.316  1.00  0.00           H  
ATOM    611  N   LEU A  45      12.931  36.155  25.481  1.00 47.46           N  
ANISOU  611  N   LEU A  45     4765   5570   7697   -582    594   -523       N  
ATOM    612  CA  LEU A  45      13.772  36.085  26.677  1.00 49.15           C  
ANISOU  612  CA  LEU A  45     4852   5790   8031   -576    431   -614       C  
ATOM    613  C   LEU A  45      14.878  37.147  26.696  1.00 56.29           C  
ANISOU  613  C   LEU A  45     5617   6615   9156   -661    460   -685       C  
ATOM    614  O   LEU A  45      15.178  37.654  27.772  1.00 55.47           O  
ANISOU  614  O   LEU A  45     5465   6498   9111   -672    311   -758       O  
ATOM    615  CB  LEU A  45      14.365  34.673  26.882  1.00 49.24           C  
ANISOU  615  CB  LEU A  45     4779   5853   8079   -511    366   -631       C  
ATOM    616  CG  LEU A  45      13.365  33.538  27.149  1.00 54.20           C  
ANISOU  616  CG  LEU A  45     5531   6555   8506   -425    304   -577       C  
ATOM    617  CD1 LEU A  45      14.074  32.192  27.262  1.00 54.16           C  
ANISOU  617  CD1 LEU A  45     5437   6584   8558   -365    254   -596       C  
ATOM    618  CD2 LEU A  45      12.490  33.823  28.370  1.00 56.43           C  
ANISOU  618  CD2 LEU A  45     5924   6865   8653   -392    153   -587       C  
ATOM    619  H   LEU A  45      12.890  35.323  24.905  1.00  0.00           H  
ATOM    620  HA  LEU A  45      13.125  36.311  27.526  1.00  0.00           H  
ATOM    621  HB2 LEU A  45      14.963  34.423  26.005  1.00  0.00           H  
ATOM    622  HB3 LEU A  45      15.070  34.702  27.715  1.00  0.00           H  
ATOM    623  HG  LEU A  45      12.680  33.462  26.314  1.00  0.00           H  
ATOM    624 HD11 LEU A  45      13.560  31.430  26.678  1.00  0.00           H  
ATOM    625 HD12 LEU A  45      15.100  32.236  26.895  1.00  0.00           H  
ATOM    626 HD13 LEU A  45      14.122  31.833  28.290  1.00  0.00           H  
ATOM    627 HD21 LEU A  45      12.233  32.915  28.916  1.00  0.00           H  
ATOM    628 HD22 LEU A  45      12.978  34.496  29.075  1.00  0.00           H  
ATOM    629 HD23 LEU A  45      11.549  34.287  28.070  1.00  0.00           H  
ATOM    630  N   PHE A  46      15.414  37.530  25.514  1.00 56.51           N  
ANISOU  630  N   PHE A  46     5596   6581   9293   -725    656   -663       N  
ATOM    631  CA  PHE A  46      16.499  38.512  25.379  1.00 59.10           C  
ANISOU  631  CA  PHE A  46     5783   6819   9852   -818    721   -727       C  
ATOM    632  C   PHE A  46      16.131  39.921  24.830  1.00 65.18           C  
ANISOU  632  C   PHE A  46     6642   7507  10618   -897    851   -696       C  
ATOM    633  O   PHE A  46      16.929  40.835  25.031  1.00 66.29           O  
ANISOU  633  O   PHE A  46     6671   7571  10944   -975    865   -762       O  
ATOM    634  CB  PHE A  46      17.628  37.923  24.521  1.00 62.12           C  
ANISOU  634  CB  PHE A  46     6015   7174  10414   -840    864   -741       C  
ATOM    635  CG  PHE A  46      18.459  36.887  25.235  1.00 65.21           C  
ANISOU  635  CG  PHE A  46     6245   7609  10921   -785    719   -811       C  
ATOM    636  CD1 PHE A  46      18.129  35.539  25.165  1.00 69.23           C  
ANISOU  636  CD1 PHE A  46     6799   8195  11309   -695    684   -771       C  
ATOM    637  CD2 PHE A  46      19.589  37.256  25.959  1.00 69.12           C  
ANISOU  637  CD2 PHE A  46     6543   8064  11654   -823    613   -918       C  
ATOM    638  CE1 PHE A  46      18.898  34.579  25.827  1.00 71.07           C  
ANISOU  638  CE1 PHE A  46     6893   8461  11648   -637    546   -831       C  
ATOM    639  CE2 PHE A  46      20.361  36.294  26.619  1.00 72.57           C  
ANISOU  639  CE2 PHE A  46     6832   8538  12202   -762    461   -982       C  
ATOM    640  CZ  PHE A  46      20.011  34.962  26.549  1.00 70.80           C  
ANISOU  640  CZ  PHE A  46     6666   8388  11848   -667    431   -935       C  
ATOM    641  H   PHE A  46      15.117  37.071  24.662  1.00  0.00           H  
ATOM    642  HA  PHE A  46      16.927  38.711  26.363  1.00  0.00           H  
ATOM    643  HB2 PHE A  46      17.221  37.489  23.608  1.00  0.00           H  
ATOM    644  HB3 PHE A  46      18.309  38.706  24.182  1.00  0.00           H  
ATOM    645  HD1 PHE A  46      17.271  35.201  24.620  1.00  0.00           H  
ATOM    646  HD2 PHE A  46      19.874  38.296  26.021  1.00  0.00           H  
ATOM    647  HE1 PHE A  46      18.618  33.538  25.789  1.00  0.00           H  
ATOM    648  HE2 PHE A  46      21.234  36.594  27.180  1.00  0.00           H  
ATOM    649  HZ  PHE A  46      20.605  34.219  27.060  1.00  0.00           H  
ATOM    650  N   CYS A  47      14.981  40.113  24.144  1.00 62.79           N  
ANISOU  650  N   CYS A  47     6529   7210  10119   -878    940   -601       N  
ATOM    651  CA  CYS A  47      14.620  41.427  23.564  1.00 63.13           C  
ANISOU  651  CA  CYS A  47     6669   7166  10151   -943   1062   -564       C  
ATOM    652  C   CYS A  47      13.447  42.118  24.243  1.00 68.16           C  
ANISOU  652  C   CYS A  47     7446   7815  10637   -917    953   -547       C  
ATOM    653  O   CYS A  47      13.455  43.343  24.330  1.00 68.69           O  
ANISOU  653  O   CYS A  47     7535   7803  10760   -977    982   -563       O  
ATOM    654  CB  CYS A  47      14.382  41.330  22.058  1.00 63.78           C  
ANISOU  654  CB  CYS A  47     6859   7214  10161   -952   1277   -471       C  
ATOM    655  SG  CYS A  47      15.682  40.467  21.147  1.00 68.25           S  
ANISOU  655  SG  CYS A  47     7283   7759  10888   -976   1443   -485       S  
ATOM    656  H   CYS A  47      14.359  39.339  23.949  1.00  0.00           H  
ATOM    657  HA  CYS A  47      15.456  42.121  23.669  1.00  0.00           H  
ATOM    658  HB2 CYS A  47      13.433  40.838  21.843  1.00  0.00           H  
ATOM    659  HB3 CYS A  47      14.300  42.331  21.634  1.00  0.00           H  
ATOM    660  HG  CYS A  47      15.561  39.304  21.794  1.00  0.00           H  
ATOM    661  N   MET A  48      12.401  41.364  24.621  1.00 65.39           N  
ANISOU  661  N   MET A  48     7197   7552  10097   -831    851   -510       N  
ATOM    662  CA  MET A  48      11.198  41.929  25.232  1.00 65.28           C  
ANISOU  662  CA  MET A  48     7315   7550   9938   -798    764   -491       C  
ATOM    663  C   MET A  48      11.384  42.206  26.716  1.00 70.45           C  
ANISOU  663  C   MET A  48     7917   8218  10633   -794    585   -581       C  
ATOM    664  O   MET A  48      11.665  41.280  27.482  1.00 71.92           O  
ANISOU  664  O   MET A  48     8043   8470  10814   -748    460   -622       O  
ATOM    665  CB  MET A  48       9.975  41.025  24.998  1.00 67.58           C  
ANISOU  665  CB  MET A  48     7732   7920  10026   -713    743   -417       C  
ATOM    666  CG  MET A  48       9.610  40.836  23.541  1.00 71.66           C  
ANISOU  666  CG  MET A  48     8337   8419  10472   -710    898   -329       C  
ATOM    667  SD  MET A  48       9.140  42.336  22.659  1.00 76.16           S  
ANISOU  667  SD  MET A  48     9031   8882  11025   -759   1026   -272       S  
ATOM    668  CE  MET A  48       8.621  41.689  21.170  1.00 72.30           C  
ANISOU  668  CE  MET A  48     8663   8401  10408   -724   1149   -174       C  
ATOM    669  H   MET A  48      12.434  40.359  24.527  1.00  0.00           H  
ATOM    670  HA  MET A  48      10.985  42.885  24.749  1.00  0.00           H  
ATOM    671  HB2 MET A  48      10.148  40.044  25.443  1.00  0.00           H  
ATOM    672  HB3 MET A  48       9.108  41.439  25.516  1.00  0.00           H  
ATOM    673  HG2 MET A  48      10.428  40.361  23.000  1.00  0.00           H  
ATOM    674  HG3 MET A  48       8.764  40.151  23.489  1.00  0.00           H  
ATOM    675  HE1 MET A  48       8.601  42.471  20.412  1.00  0.00           H  
ATOM    676  HE2 MET A  48       9.305  40.910  20.846  1.00  0.00           H  
ATOM    677  HE3 MET A  48       7.625  41.257  21.267  1.00  0.00           H  
ATOM    678  N   LYS A  49      11.201  43.470  27.129  1.00 65.53           N  
ANISOU  678  N   LYS A  49     7332   7528  10040   -838    569   -611       N  
ATOM    679  CA  LYS A  49      11.321  43.850  28.538  1.00 64.75           C  
ANISOU  679  CA  LYS A  49     7209   7430   9963   -836    399   -701       C  
ATOM    680  C   LYS A  49       9.954  44.070  29.228  1.00 63.33           C  
ANISOU  680  C   LYS A  49     7185   7278   9598   -776    328   -679       C  
ATOM    681  O   LYS A  49       9.808  43.682  30.387  1.00 64.33           O  
ANISOU  681  O   LYS A  49     7326   7450   9664   -731    181   -729       O  
ATOM    682  CB  LYS A  49      12.249  45.065  28.713  1.00 68.69           C  
ANISOU  682  CB  LYS A  49     7619   7828  10653   -931    411   -778       C  
ATOM    683  CG  LYS A  49      12.903  45.156  30.099  1.00 89.77           C  
ANISOU  683  CG  LYS A  49    10206  10501  13402   -937    217   -896       C  
ATOM    684  CD  LYS A  49      13.310  46.593  30.471  1.00102.29           C  
ANISOU  684  CD  LYS A  49    11768  11981  15117  -1021    206   -970       C  
ATOM    685  CE  LYS A  49      14.603  47.063  29.836  1.00112.62           C  
ANISOU  685  CE  LYS A  49    12909  13205  16675  -1122    302  -1013       C  
ATOM    686  NZ  LYS A  49      14.826  48.516  30.060  1.00120.85           N1+
ANISOU  686  NZ  LYS A  49    13953  14133  17831  -1208    319  -1070       N1+
ATOM    687  H   LYS A  49      10.975  44.199  26.468  1.00  0.00           H  
ATOM    688  HA  LYS A  49      11.797  43.043  29.098  1.00  0.00           H  
ATOM    689  HB2 LYS A  49      13.057  45.014  27.981  1.00  0.00           H  
ATOM    690  HB3 LYS A  49      11.696  45.975  28.472  1.00  0.00           H  
ATOM    691  HG2 LYS A  49      12.209  44.799  30.860  1.00  0.00           H  
ATOM    692  HG3 LYS A  49      13.765  44.490  30.152  1.00  0.00           H  
ATOM    693  HD2 LYS A  49      12.502  47.277  30.208  1.00  0.00           H  
ATOM    694  HD3 LYS A  49      13.403  46.659  31.556  1.00  0.00           H  
ATOM    695  HE2 LYS A  49      15.450  46.500  30.231  1.00  0.00           H  
ATOM    696  HE3 LYS A  49      14.578  46.891  28.759  1.00  0.00           H  
ATOM    697  HZ1 LYS A  49      13.946  49.007  29.993  1.00  0.00           H  
ATOM    698  HZ2 LYS A  49      15.221  48.660  30.979  1.00  0.00           H  
ATOM    699  HZ3 LYS A  49      15.462  48.873  29.361  1.00  0.00           H  
ATOM    700  N   ASN A  50       8.975  44.689  28.537  1.00 54.22           N  
ANISOU  700  N   ASN A  50     6150   6091   8359   -772    431   -605       N  
ATOM    701  CA  ASN A  50       7.638  44.945  29.102  1.00 52.24           C  
ANISOU  701  CA  ASN A  50     6034   5858   7955   -714    383   -583       C  
ATOM    702  C   ASN A  50       6.563  44.261  28.246  1.00 51.67           C  
ANISOU  702  C   ASN A  50     6049   5835   7747   -654    453   -484       C  
ATOM    703  O   ASN A  50       6.226  44.738  27.160  1.00 52.97           O  
ANISOU  703  O   ASN A  50     6267   5954   7905   -668    566   -417       O  
ATOM    704  CB  ASN A  50       7.381  46.457  29.270  1.00 54.29           C  
ANISOU  704  CB  ASN A  50     6351   6021   8254   -758    409   -605       C  
ATOM    705  CG  ASN A  50       7.146  47.226  27.985  1.00 78.17           C  
ANISOU  705  CG  ASN A  50     9429   8971  11302   -792    562   -530       C  
ATOM    706  ND2 ASN A  50       6.016  47.907  27.923  1.00 73.78           N  
ANISOU  706  ND2 ASN A  50     8993   8383  10658   -758    582   -489       N  
ATOM    707  OD1 ASN A  50       7.951  47.204  27.042  1.00 68.43           O  
ANISOU  707  OD1 ASN A  50     8136   7704  10161   -843    665   -506       O  
ATOM    708  H   ASN A  50       9.129  45.001  27.589  1.00  0.00           H  
ATOM    709  HA  ASN A  50       7.522  44.508  30.096  1.00  0.00           H  
ATOM    710  HB2 ASN A  50       6.516  46.588  29.923  1.00  0.00           H  
ATOM    711  HB3 ASN A  50       8.218  46.917  29.797  1.00  0.00           H  
ATOM    712 HD21 ASN A  50       5.368  47.904  28.697  1.00  0.00           H  
ATOM    713 HD22 ASN A  50       5.790  48.427  27.088  1.00  0.00           H  
ATOM    714  N   TRP A  51       6.059  43.122  28.714  1.00 42.54           N  
ANISOU  714  N   TRP A  51     4910   4766   6487   -587    383   -474       N  
ATOM    715  CA  TRP A  51       5.112  42.312  27.948  1.00 40.05           C  
ANISOU  715  CA  TRP A  51     4659   4501   6057   -532    434   -391       C  
ATOM    716  C   TRP A  51       3.687  42.807  27.987  1.00 37.82           C  
ANISOU  716  C   TRP A  51     4490   4207   5675   -490    442   -352       C  
ATOM    717  O   TRP A  51       3.222  43.241  29.033  1.00 37.26           O  
ANISOU  717  O   TRP A  51     4455   4128   5573   -473    378   -395       O  
ATOM    718  CB  TRP A  51       5.139  40.860  28.452  1.00 39.30           C  
ANISOU  718  CB  TRP A  51     4534   4495   5902   -480    360   -399       C  
ATOM    719  CG  TRP A  51       6.411  40.109  28.192  1.00 40.73           C  
ANISOU  719  CG  TRP A  51     4602   4697   6176   -502    361   -422       C  
ATOM    720  CD1 TRP A  51       7.670  40.625  28.078  1.00 43.97           C  
ANISOU  720  CD1 TRP A  51     4909   5059   6740   -566    378   -470       C  
ATOM    721  CD2 TRP A  51       6.547  38.692  28.066  1.00 40.32           C  
ANISOU  721  CD2 TRP A  51     4521   4714   6086   -458    342   -403       C  
ATOM    722  CE2 TRP A  51       7.918  38.417  27.863  1.00 44.30           C  
ANISOU  722  CE2 TRP A  51     4900   5208   6724   -493    349   -441       C  
ATOM    723  CE3 TRP A  51       5.638  37.625  28.063  1.00 41.41           C  
ANISOU  723  CE3 TRP A  51     4720   4914   6098   -395    327   -359       C  
ATOM    724  NE1 TRP A  51       8.572  39.619  27.833  1.00 43.72           N  
ANISOU  724  NE1 TRP A  51     4779   5062   6772   -561    377   -481       N  
ATOM    725  CZ2 TRP A  51       8.404  37.118  27.682  1.00 43.23           C  
ANISOU  725  CZ2 TRP A  51     4706   5124   6595   -459    338   -435       C  
ATOM    726  CZ3 TRP A  51       6.130  36.333  27.920  1.00 42.50           C  
ANISOU  726  CZ3 TRP A  51     4808   5102   6238   -367    313   -354       C  
ATOM    727  CH2 TRP A  51       7.494  36.093  27.722  1.00 42.81           C  
ANISOU  727  CH2 TRP A  51     4729   5131   6406   -395    319   -390       C  
ATOM    728  H   TRP A  51       6.363  42.753  29.603  1.00  0.00           H  
ATOM    729  HA  TRP A  51       5.441  42.299  26.910  1.00  0.00           H  
ATOM    730  HB2 TRP A  51       4.944  40.829  29.524  1.00  0.00           H  
ATOM    731  HB3 TRP A  51       4.334  40.288  27.988  1.00  0.00           H  
ATOM    732  HD1 TRP A  51       7.946  41.665  28.128  1.00  0.00           H  
ATOM    733  HE1 TRP A  51       9.563  39.770  27.697  1.00  0.00           H  
ATOM    734  HE3 TRP A  51       4.582  37.801  28.200  1.00  0.00           H  
ATOM    735  HZ2 TRP A  51       9.456  36.929  27.527  1.00  0.00           H  
ATOM    736  HZ3 TRP A  51       5.443  35.501  27.960  1.00  0.00           H  
ATOM    737  HH2 TRP A  51       7.855  35.083  27.641  1.00  0.00           H  
ATOM    738  N   ASN A  52       2.978  42.701  26.863  1.00 30.27           N  
ANISOU  738  N   ASN A  52     3590   3247   4665   -468    517   -274       N  
ATOM    739  CA  ASN A  52       1.557  42.997  26.851  1.00 29.63           C  
ANISOU  739  CA  ASN A  52     3599   3161   4498   -417    513   -236       C  
ATOM    740  C   ASN A  52       0.810  41.631  26.766  1.00 31.15           C  
ANISOU  740  C   ASN A  52     3801   3438   4598   -357    486   -203       C  
ATOM    741  O   ASN A  52       1.461  40.586  26.824  1.00 29.78           O  
ANISOU  741  O   ASN A  52     3572   3317   4425   -358    469   -214       O  
ATOM    742  CB  ASN A  52       1.162  43.981  25.724  1.00 29.69           C  
ANISOU  742  CB  ASN A  52     3676   3091   4513   -427    593   -177       C  
ATOM    743  CG  ASN A  52       1.402  43.496  24.317  1.00 39.55           C  
ANISOU  743  CG  ASN A  52     4944   4340   5742   -433    667   -111       C  
ATOM    744  ND2 ASN A  52       1.620  44.427  23.409  1.00 33.19           N  
ANISOU  744  ND2 ASN A  52     4192   3451   4966   -465    748    -72       N  
ATOM    745  OD1 ASN A  52       1.365  42.304  24.014  1.00 38.92           O  
ANISOU  745  OD1 ASN A  52     4846   4329   5614   -406    658    -92       O  
ATOM    746  H   ASN A  52       3.396  42.345  26.012  1.00  0.00           H  
ATOM    747  HA  ASN A  52       1.199  43.441  27.781  1.00  0.00           H  
ATOM    748  HB2 ASN A  52       0.108  44.244  25.816  1.00  0.00           H  
ATOM    749  HB3 ASN A  52       1.715  44.910  25.872  1.00  0.00           H  
ATOM    750 HD21 ASN A  52       1.664  45.401  23.671  1.00  0.00           H  
ATOM    751 HD22 ASN A  52       1.812  44.164  22.453  1.00  0.00           H  
ATOM    752  N   SER A  53      -0.528  41.653  26.609  1.00 26.92           N  
ANISOU  752  N   SER A  53     3327   2904   3995   -306    483   -166       N  
ATOM    753  CA  SER A  53      -1.391  40.473  26.504  1.00 26.83           C  
ANISOU  753  CA  SER A  53     3326   2959   3911   -254    462   -138       C  
ATOM    754  C   SER A  53      -1.011  39.576  25.345  1.00 30.83           C  
ANISOU  754  C   SER A  53     3822   3495   4399   -257    496    -93       C  
ATOM    755  O   SER A  53      -0.877  38.373  25.537  1.00 30.83           O  
ANISOU  755  O   SER A  53     3789   3555   4368   -241    474    -98       O  
ATOM    756  CB  SER A  53      -2.843  40.905  26.342  1.00 28.65           C  
ANISOU  756  CB  SER A  53     3611   3167   4109   -207    461   -109       C  
ATOM    757  OG  SER A  53      -3.178  41.794  27.384  1.00 32.98           O  
ANISOU  757  OG  SER A  53     4175   3678   4678   -202    445   -153       O  
ATOM    758  H   SER A  53      -1.013  42.539  26.593  1.00  0.00           H  
ATOM    759  HA  SER A  53      -1.264  39.912  27.427  1.00  0.00           H  
ATOM    760  HB2 SER A  53      -2.942  41.436  25.405  1.00  0.00           H  
ATOM    761  HB3 SER A  53      -3.529  40.057  26.333  1.00  0.00           H  
ATOM    762  HG  SER A  53      -3.563  41.288  28.104  1.00  0.00           H  
ATOM    763  N   SER A  54      -0.828  40.166  24.141  1.00 28.36           N  
ANISOU  763  N   SER A  54     3548   3131   4097   -277    555    -48       N  
ATOM    764  CA  SER A  54      -0.415  39.453  22.931  1.00 27.75           C  
ANISOU  764  CA  SER A  54     3485   3066   3994   -283    605     -6       C  
ATOM    765  C   SER A  54       0.922  38.725  23.142  1.00 31.40           C  
ANISOU  765  C   SER A  54     3864   3560   4505   -318    624    -40       C  
ATOM    766  O   SER A  54       1.025  37.583  22.739  1.00 31.25           O  
ANISOU  766  O   SER A  54     3834   3589   4451   -301    629    -27       O  
ATOM    767  CB  SER A  54      -0.328  40.414  21.751  1.00 30.95           C  
ANISOU  767  CB  SER A  54     3967   3392   4400   -302    675     44       C  
ATOM    768  OG  SER A  54      -1.621  40.678  21.236  1.00 36.85           O  
ANISOU  768  OG  SER A  54     4797   4121   5084   -251    643     88       O  
ATOM    769  H   SER A  54      -0.941  41.166  24.054  1.00  0.00           H  
ATOM    770  HA  SER A  54      -1.165  38.690  22.712  1.00  0.00           H  
ATOM    771  HB2 SER A  54       0.159  41.351  22.012  1.00  0.00           H  
ATOM    772  HB3 SER A  54       0.256  39.973  20.944  1.00  0.00           H  
ATOM    773  HG  SER A  54      -2.237  40.814  21.970  1.00  0.00           H  
ATOM    774  N   ASN A  55       1.913  39.353  23.819  1.00 28.23           N  
ANISOU  774  N   ASN A  55     3400   3131   4193   -365    626    -90       N  
ATOM    775  CA  ASN A  55       3.201  38.710  24.100  1.00 28.35           C  
ANISOU  775  CA  ASN A  55     3318   3173   4281   -394    628   -132       C  
ATOM    776  C   ASN A  55       3.020  37.507  24.988  1.00 30.30           C  
ANISOU  776  C   ASN A  55     3530   3497   4486   -350    544   -158       C  
ATOM    777  O   ASN A  55       3.618  36.466  24.728  1.00 29.94           O  
ANISOU  777  O   ASN A  55     3438   3487   4449   -343    553   -159       O  
ATOM    778  CB  ASN A  55       4.200  39.667  24.764  1.00 29.09           C  
ANISOU  778  CB  ASN A  55     3343   3217   4490   -450    621   -192       C  
ATOM    779  CG  ASN A  55       4.508  40.926  24.023  1.00 37.01           C  
ANISOU  779  CG  ASN A  55     4377   4132   5554   -503    712   -173       C  
ATOM    780  ND2 ASN A  55       4.735  40.857  22.711  1.00 29.70           N  
ANISOU  780  ND2 ASN A  55     3489   3175   4621   -519    821   -118       N  
ATOM    781  OD1 ASN A  55       4.580  41.977  24.639  1.00 31.73           O  
ANISOU  781  OD1 ASN A  55     3704   3413   4937   -532    690   -209       O  
ATOM    782  H   ASN A  55       1.784  40.300  24.152  1.00  0.00           H  
ATOM    783  HA  ASN A  55       3.613  38.363  23.151  1.00  0.00           H  
ATOM    784  HB2 ASN A  55       3.831  39.949  25.750  1.00  0.00           H  
ATOM    785  HB3 ASN A  55       5.148  39.158  24.941  1.00  0.00           H  
ATOM    786 HD21 ASN A  55       4.724  39.968  22.228  1.00  0.00           H  
ATOM    787 HD22 ASN A  55       4.970  41.692  22.193  1.00  0.00           H  
ATOM    788  N   VAL A  56       2.216  37.655  26.054  1.00 26.01           N  
ANISOU  788  N   VAL A  56     3015   2969   3897   -320    470   -180       N  
ATOM    789  CA  VAL A  56       1.905  36.555  26.982  1.00 25.18           C  
ANISOU  789  CA  VAL A  56     2903   2927   3737   -276    398   -200       C  
ATOM    790  C   VAL A  56       1.310  35.346  26.218  1.00 29.05           C  
ANISOU  790  C   VAL A  56     3417   3461   4160   -240    423   -151       C  
ATOM    791  O   VAL A  56       1.788  34.217  26.396  1.00 27.18           O  
ANISOU  791  O   VAL A  56     3144   3265   3917   -223    401   -159       O  
ATOM    792  CB  VAL A  56       0.980  37.023  28.136  1.00 27.00           C  
ANISOU  792  CB  VAL A  56     3186   3154   3921   -250    346   -225       C  
ATOM    793  CG1 VAL A  56       0.450  35.838  28.948  1.00 25.97           C  
ANISOU  793  CG1 VAL A  56     3075   3076   3715   -202    299   -229       C  
ATOM    794  CG2 VAL A  56       1.704  38.032  29.045  1.00 26.09           C  
ANISOU  794  CG2 VAL A  56     3050   2998   3865   -283    303   -288       C  
ATOM    795  H   VAL A  56       1.763  38.542  26.229  1.00  0.00           H  
ATOM    796  HA  VAL A  56       2.850  36.224  27.418  1.00  0.00           H  
ATOM    797  HB  VAL A  56       0.118  37.538  27.715  1.00  0.00           H  
ATOM    798 HG11 VAL A  56      -0.087  36.188  29.828  1.00  0.00           H  
ATOM    799 HG12 VAL A  56      -0.257  35.239  28.378  1.00  0.00           H  
ATOM    800 HG13 VAL A  56       1.256  35.190  29.293  1.00  0.00           H  
ATOM    801 HG21 VAL A  56       1.019  38.425  29.795  1.00  0.00           H  
ATOM    802 HG22 VAL A  56       2.533  37.560  29.573  1.00  0.00           H  
ATOM    803 HG23 VAL A  56       2.111  38.877  28.496  1.00  0.00           H  
ATOM    804  N   TYR A  57       0.302  35.603  25.354  1.00 25.64           N  
ANISOU  804  N   TYR A  57     3046   3012   3682   -227    460   -102       N  
ATOM    805  CA  TYR A  57      -0.361  34.557  24.582  1.00 26.02           C  
ANISOU  805  CA  TYR A  57     3124   3094   3670   -195    472    -62       C  
ATOM    806  C   TYR A  57       0.586  33.902  23.598  1.00 31.39           C  
ANISOU  806  C   TYR A  57     3782   3779   4364   -212    524    -47       C  
ATOM    807  O   TYR A  57       0.545  32.686  23.458  1.00 30.79           O  
ANISOU  807  O   TYR A  57     3699   3744   4255   -189    516    -41       O  
ATOM    808  CB  TYR A  57      -1.595  35.083  23.844  1.00 26.23           C  
ANISOU  808  CB  TYR A  57     3218   3092   3656   -175    481    -21       C  
ATOM    809  CG  TYR A  57      -2.654  35.676  24.745  1.00 26.35           C  
ANISOU  809  CG  TYR A  57     3248   3098   3667   -152    443    -37       C  
ATOM    810  CD1 TYR A  57      -2.989  35.068  25.953  1.00 26.92           C  
ANISOU  810  CD1 TYR A  57     3300   3205   3723   -131    407    -69       C  
ATOM    811  CD2 TYR A  57      -3.337  36.837  24.382  1.00 25.87           C  
ANISOU  811  CD2 TYR A  57     3230   2984   3617   -146    450    -18       C  
ATOM    812  CE1 TYR A  57      -3.954  35.611  26.787  1.00 27.02           C  
ANISOU  812  CE1 TYR A  57     3332   3200   3733   -110    394    -86       C  
ATOM    813  CE2 TYR A  57      -4.319  37.378  25.198  1.00 25.89           C  
ANISOU  813  CE2 TYR A  57     3240   2971   3626   -121    426    -36       C  
ATOM    814  CZ  TYR A  57      -4.638  36.747  26.392  1.00 31.60           C  
ANISOU  814  CZ  TYR A  57     3940   3731   4336   -104    404    -71       C  
ATOM    815  OH  TYR A  57      -5.607  37.244  27.204  1.00 32.11           O  
ANISOU  815  OH  TYR A  57     4016   3775   4408    -79    400    -91       O  
ATOM    816  H   TYR A  57      -0.052  36.546  25.249  1.00  0.00           H  
ATOM    817  HA  TYR A  57      -0.662  33.770  25.275  1.00  0.00           H  
ATOM    818  HB2 TYR A  57      -1.272  35.850  23.143  1.00  0.00           H  
ATOM    819  HB3 TYR A  57      -2.057  34.280  23.266  1.00  0.00           H  
ATOM    820  HD1 TYR A  57      -2.506  34.156  26.266  1.00  0.00           H  
ATOM    821  HD2 TYR A  57      -3.103  37.329  23.449  1.00  0.00           H  
ATOM    822  HE1 TYR A  57      -4.199  35.121  27.717  1.00  0.00           H  
ATOM    823  HE2 TYR A  57      -4.841  38.273  24.892  1.00  0.00           H  
ATOM    824  HH  TYR A  57      -5.726  36.734  28.008  1.00  0.00           H  
ATOM    825  N   LEU A  58       1.438  34.708  22.919  1.00 26.32           N  
ANISOU  825  N   LEU A  58     3134   3090   3776   -254    588    -42       N  
ATOM    826  CA  LEU A  58       2.399  34.185  21.960  1.00 25.23           C  
ANISOU  826  CA  LEU A  58     2978   2946   3662   -274    664    -30       C  
ATOM    827  C   LEU A  58       3.429  33.292  22.633  1.00 28.84           C  
ANISOU  827  C   LEU A  58     3337   3440   4179   -274    640    -74       C  
ATOM    828  O   LEU A  58       3.792  32.281  22.070  1.00 27.46           O  
ANISOU  828  O   LEU A  58     3152   3287   3995   -261    674    -65       O  
ATOM    829  CB  LEU A  58       3.097  35.330  21.186  1.00 24.93           C  
ANISOU  829  CB  LEU A  58     2956   2837   3681   -324    756    -17       C  
ATOM    830  CG  LEU A  58       2.249  35.986  20.107  1.00 28.98           C  
ANISOU  830  CG  LEU A  58     3590   3303   4118   -316    796     41       C  
ATOM    831  CD1 LEU A  58       2.831  37.373  19.706  1.00 29.11           C  
ANISOU  831  CD1 LEU A  58     3630   3235   4196   -368    877     51       C  
ATOM    832  CD2 LEU A  58       2.039  35.034  18.895  1.00 27.35           C  
ANISOU  832  CD2 LEU A  58     3456   3109   3828   -292    839     82       C  
ATOM    833  H   LEU A  58       1.419  35.711  23.054  1.00  0.00           H  
ATOM    834  HA  LEU A  58       1.853  33.562  21.249  1.00  0.00           H  
ATOM    835  HB2 LEU A  58       3.419  36.085  21.905  1.00  0.00           H  
ATOM    836  HB3 LEU A  58       4.014  34.973  20.720  1.00  0.00           H  
ATOM    837  HG  LEU A  58       1.262  36.181  20.526  1.00  0.00           H  
ATOM    838 HD11 LEU A  58       2.537  37.656  18.695  1.00  0.00           H  
ATOM    839 HD12 LEU A  58       2.479  38.157  20.377  1.00  0.00           H  
ATOM    840 HD13 LEU A  58       3.919  37.368  19.740  1.00  0.00           H  
ATOM    841 HD21 LEU A  58       2.509  35.431  17.998  1.00  0.00           H  
ATOM    842 HD22 LEU A  58       2.471  34.046  19.058  1.00  0.00           H  
ATOM    843 HD23 LEU A  58       0.984  34.895  18.670  1.00  0.00           H  
ATOM    844  N   PHE A  59       3.918  33.677  23.820  1.00 28.16           N  
ANISOU  844  N   PHE A  59     3186   3358   4158   -284    577   -124       N  
ATOM    845  CA  PHE A  59       4.911  32.898  24.554  1.00 28.45           C  
ANISOU  845  CA  PHE A  59     3130   3423   4256   -276    529   -170       C  
ATOM    846  C   PHE A  59       4.304  31.556  24.967  1.00 31.28           C  
ANISOU  846  C   PHE A  59     3516   3838   4533   -220    474   -159       C  
ATOM    847  O   PHE A  59       4.940  30.515  24.784  1.00 29.60           O  
ANISOU  847  O   PHE A  59     3258   3646   4341   -202    480   -165       O  
ATOM    848  CB  PHE A  59       5.427  33.669  25.772  1.00 30.26           C  
ANISOU  848  CB  PHE A  59     3306   3638   4554   -295    450   -228       C  
ATOM    849  CG  PHE A  59       6.714  33.097  26.319  1.00 33.11           C  
ANISOU  849  CG  PHE A  59     3557   4010   5013   -293    399   -281       C  
ATOM    850  CD1 PHE A  59       7.937  33.359  25.694  1.00 36.87           C  
ANISOU  850  CD1 PHE A  59     3935   4451   5623   -338    467   -303       C  
ATOM    851  CD2 PHE A  59       6.709  32.298  27.458  1.00 36.19           C  
ANISOU  851  CD2 PHE A  59     3943   4441   5368   -246    286   -309       C  
ATOM    852  CE1 PHE A  59       9.131  32.844  26.209  1.00 38.04           C  
ANISOU  852  CE1 PHE A  59     3963   4606   5885   -332    409   -358       C  
ATOM    853  CE2 PHE A  59       7.902  31.746  27.950  1.00 39.23           C  
ANISOU  853  CE2 PHE A  59     4227   4833   5847   -234    221   -357       C  
ATOM    854  CZ  PHE A  59       9.105  32.048  27.339  1.00 37.71           C  
ANISOU  854  CZ  PHE A  59     3919   4606   5803   -277    276   -385       C  
ATOM    855  H   PHE A  59       3.611  34.545  24.240  1.00  0.00           H  
ATOM    856  HA  PHE A  59       5.752  32.701  23.894  1.00  0.00           H  
ATOM    857  HB2 PHE A  59       5.626  34.702  25.485  1.00  0.00           H  
ATOM    858  HB3 PHE A  59       4.668  33.716  26.555  1.00  0.00           H  
ATOM    859  HD1 PHE A  59       7.968  33.978  24.810  1.00  0.00           H  
ATOM    860  HD2 PHE A  59       5.777  32.073  27.955  1.00  0.00           H  
ATOM    861  HE1 PHE A  59      10.070  33.075  25.727  1.00  0.00           H  
ATOM    862  HE2 PHE A  59       7.883  31.112  28.824  1.00  0.00           H  
ATOM    863  HZ  PHE A  59      10.027  31.646  27.734  1.00  0.00           H  
ATOM    864  N   ASN A  60       3.047  31.578  25.445  1.00 26.66           N  
ANISOU  864  N   ASN A  60     3002   3268   3859   -193    432   -143       N  
ATOM    865  CA  ASN A  60       2.306  30.356  25.801  1.00 25.83           C  
ANISOU  865  CA  ASN A  60     2932   3205   3678   -147    397   -128       C  
ATOM    866  C   ASN A  60       2.133  29.447  24.588  1.00 28.57           C  
ANISOU  866  C   ASN A  60     3301   3563   3994   -138    455    -92       C  
ATOM    867  O   ASN A  60       2.301  28.241  24.713  1.00 28.50           O  
ANISOU  867  O   ASN A  60     3280   3580   3968   -110    440    -93       O  
ATOM    868  CB  ASN A  60       0.954  30.697  26.382  1.00 22.31           C  
ANISOU  868  CB  ASN A  60     2551   2760   3166   -130    369   -118       C  
ATOM    869  CG  ASN A  60       1.024  30.926  27.849  1.00 40.39           C  
ANISOU  869  CG  ASN A  60     4844   5053   5451   -118    302   -158       C  
ATOM    870  ND2 ASN A  60       1.199  32.176  28.240  1.00 33.73           N  
ANISOU  870  ND2 ASN A  60     3998   4178   4642   -143    290   -184       N  
ATOM    871  OD1 ASN A  60       0.931  29.990  28.641  1.00 35.79           O  
ANISOU  871  OD1 ASN A  60     4277   4494   4826    -85    261   -166       O  
ATOM    872  H   ASN A  60       2.560  32.458  25.550  1.00  0.00           H  
ATOM    873  HA  ASN A  60       2.929  29.860  26.550  1.00  0.00           H  
ATOM    874  HB2 ASN A  60       0.458  31.515  25.858  1.00  0.00           H  
ATOM    875  HB3 ASN A  60       0.312  29.830  26.273  1.00  0.00           H  
ATOM    876 HD21 ASN A  60       1.280  32.924  27.560  1.00  0.00           H  
ATOM    877 HD22 ASN A  60       1.260  32.394  29.224  1.00  0.00           H  
ATOM    878  N   LEU A  61       1.815  30.028  23.423  1.00 25.02           N  
ANISOU  878  N   LEU A  61     2893   3085   3529   -158    517    -60       N  
ATOM    879  CA  LEU A  61       1.682  29.303  22.170  1.00 26.09           C  
ANISOU  879  CA  LEU A  61     3069   3220   3623   -151    572    -29       C  
ATOM    880  C   LEU A  61       3.001  28.543  21.854  1.00 32.46           C  
ANISOU  880  C   LEU A  61     3815   4031   4486   -155    619    -46       C  
ATOM    881  O   LEU A  61       2.956  27.373  21.452  1.00 32.67           O  
ANISOU  881  O   LEU A  61     3857   4077   4480   -131    631    -39       O  
ATOM    882  CB  LEU A  61       1.350  30.301  21.061  1.00 26.19           C  
ANISOU  882  CB  LEU A  61     3149   3189   3613   -173    627      5       C  
ATOM    883  CG  LEU A  61       1.180  29.734  19.645  1.00 31.01           C  
ANISOU  883  CG  LEU A  61     3834   3787   4161   -166    682     38       C  
ATOM    884  CD1 LEU A  61      -0.164  28.971  19.504  1.00 30.13           C  
ANISOU  884  CD1 LEU A  61     3777   3700   3970   -129    620     53       C  
ATOM    885  CD2 LEU A  61       1.257  30.859  18.622  1.00 34.31           C  
ANISOU  885  CD2 LEU A  61     4325   4148   4565   -191    748     70       C  
ATOM    886  H   LEU A  61       1.664  31.028  23.383  1.00  0.00           H  
ATOM    887  HA  LEU A  61       0.870  28.581  22.268  1.00  0.00           H  
ATOM    888  HB2 LEU A  61       0.460  30.871  21.333  1.00  0.00           H  
ATOM    889  HB3 LEU A  61       2.145  31.031  20.996  1.00  0.00           H  
ATOM    890  HG  LEU A  61       1.989  29.044  19.402  1.00  0.00           H  
ATOM    891 HD11 LEU A  61      -0.699  29.204  18.586  1.00  0.00           H  
ATOM    892 HD12 LEU A  61       0.022  27.897  19.495  1.00  0.00           H  
ATOM    893 HD13 LEU A  61      -0.838  29.175  20.335  1.00  0.00           H  
ATOM    894 HD21 LEU A  61       0.742  30.619  17.694  1.00  0.00           H  
ATOM    895 HD22 LEU A  61       0.832  31.788  19.004  1.00  0.00           H  
ATOM    896 HD23 LEU A  61       2.295  31.060  18.355  1.00  0.00           H  
ATOM    897  N   SER A  62       4.165  29.195  22.082  1.00 29.26           N  
ANISOU  897  N   SER A  62     3335   3603   4179   -186    644    -75       N  
ATOM    898  CA  SER A  62       5.470  28.568  21.846  1.00 29.50           C  
ANISOU  898  CA  SER A  62     3284   3631   4294   -189    690    -99       C  
ATOM    899  C   SER A  62       5.744  27.447  22.845  1.00 33.88           C  
ANISOU  899  C   SER A  62     3784   4225   4862   -146    606   -127       C  
ATOM    900  O   SER A  62       6.283  26.426  22.454  1.00 33.73           O  
ANISOU  900  O   SER A  62     3739   4214   4864   -124    638   -131       O  
ATOM    901  CB  SER A  62       6.582  29.603  21.890  1.00 30.18           C  
ANISOU  901  CB  SER A  62     3287   3675   4503   -237    733   -129       C  
ATOM    902  OG  SER A  62       6.472  30.448  20.767  1.00 38.44           O  
ANISOU  902  OG  SER A  62     4398   4674   5534   -275    839    -96       O  
ATOM    903  H   SER A  62       4.165  30.156  22.397  1.00  0.00           H  
ATOM    904  HA  SER A  62       5.454  28.119  20.851  1.00  0.00           H  
ATOM    905  HB2 SER A  62       6.567  30.195  22.804  1.00  0.00           H  
ATOM    906  HB3 SER A  62       7.551  29.108  21.835  1.00  0.00           H  
ATOM    907  HG  SER A  62       6.551  29.912  19.969  1.00  0.00           H  
ATOM    908  N   ILE A  63       5.352  27.615  24.108  1.00 30.84           N  
ANISOU  908  N   ILE A  63     3398   3859   4459   -129    503   -145       N  
ATOM    909  CA  ILE A  63       5.507  26.564  25.124  1.00 31.78           C  
ANISOU  909  CA  ILE A  63     3497   4008   4568    -82    417   -164       C  
ATOM    910  C   ILE A  63       4.673  25.308  24.738  1.00 33.81           C  
ANISOU  910  C   ILE A  63     3824   4288   4735    -46    433   -129       C  
ATOM    911  O   ILE A  63       5.168  24.186  24.852  1.00 31.70           O  
ANISOU  911  O   ILE A  63     3531   4030   4482    -12    420   -136       O  
ATOM    912  CB  ILE A  63       5.209  27.066  26.551  1.00 35.65           C  
ANISOU  912  CB  ILE A  63     4003   4506   5038    -71    314   -188       C  
ATOM    913  CG1 ILE A  63       6.153  28.221  26.982  1.00 37.30           C  
ANISOU  913  CG1 ILE A  63     4136   4688   5348   -107    283   -234       C  
ATOM    914  CG2 ILE A  63       5.207  25.906  27.577  1.00 37.18           C  
ANISOU  914  CG2 ILE A  63     4214   4722   5189    -15    230   -196       C  
ATOM    915  CD1 ILE A  63       7.764  28.026  26.736  1.00 50.53           C  
ANISOU  915  CD1 ILE A  63     5678   6348   7172   -116    289   -275       C  
ATOM    916  H   ILE A  63       4.915  28.480  24.397  1.00  0.00           H  
ATOM    917  HA  ILE A  63       6.551  26.246  25.099  1.00  0.00           H  
ATOM    918  HB  ILE A  63       4.200  27.481  26.554  1.00  0.00           H  
ATOM    919 HG12 ILE A  63       5.862  29.129  26.470  1.00  0.00           H  
ATOM    920 HG13 ILE A  63       5.984  28.447  28.035  1.00  0.00           H  
ATOM    921 HG21 ILE A  63       5.060  26.288  28.587  1.00  0.00           H  
ATOM    922 HG22 ILE A  63       4.404  25.189  27.404  1.00  0.00           H  
ATOM    923 HG23 ILE A  63       6.154  25.365  27.567  1.00  0.00           H  
ATOM    924 HD11 ILE A  63       8.338  28.693  27.379  1.00  0.00           H  
ATOM    925 HD12 ILE A  63       8.077  27.004  26.951  1.00  0.00           H  
ATOM    926 HD13 ILE A  63       8.031  28.250  25.703  1.00  0.00           H  
ATOM    927  N   SER A  64       3.439  25.532  24.245  1.00 28.45           N  
ANISOU  927  N   SER A  64     3226   3609   3975    -56    459    -96       N  
ATOM    928  CA  SER A  64       2.533  24.502  23.763  1.00 28.25           C  
ANISOU  928  CA  SER A  64     3263   3595   3874    -34    474    -69       C  
ATOM    929  C   SER A  64       3.191  23.813  22.557  1.00 30.72           C  
ANISOU  929  C   SER A  64     3569   3898   4204    -34    548    -64       C  
ATOM    930  O   SER A  64       3.247  22.592  22.531  1.00 29.97           O  
ANISOU  930  O   SER A  64     3481   3813   4095     -4    545    -64       O  
ATOM    931  CB  SER A  64       1.204  25.138  23.350  1.00 31.57           C  
ANISOU  931  CB  SER A  64     3751   4009   4235    -49    480    -44       C  
ATOM    932  OG  SER A  64       0.297  24.182  22.830  1.00 38.83           O  
ANISOU  932  OG  SER A  64     4722   4935   5096    -33    485    -25       O  
ATOM    933  H   SER A  64       3.104  26.485  24.176  1.00  0.00           H  
ATOM    934  HA  SER A  64       2.385  23.756  24.541  1.00  0.00           H  
ATOM    935  HB2 SER A  64       0.736  25.623  24.207  1.00  0.00           H  
ATOM    936  HB3 SER A  64       1.337  25.910  22.596  1.00  0.00           H  
ATOM    937  HG  SER A  64      -0.579  24.355  23.200  1.00  0.00           H  
ATOM    938  N   ASP A  65       3.712  24.595  21.572  1.00 26.96           N  
ANISOU  938  N   ASP A  65     3089   3396   3759    -67    624    -59       N  
ATOM    939  CA  ASP A  65       4.364  24.006  20.413  1.00 26.30           C  
ANISOU  939  CA  ASP A  65     3013   3295   3687    -68    714    -56       C  
ATOM    940  C   ASP A  65       5.578  23.182  20.847  1.00 30.52           C  
ANISOU  940  C   ASP A  65     3453   3834   4311    -44    716    -88       C  
ATOM    941  O   ASP A  65       5.761  22.095  20.336  1.00 30.01           O  
ANISOU  941  O   ASP A  65     3403   3768   4233    -19    752    -89       O  
ATOM    942  CB  ASP A  65       4.843  25.069  19.419  1.00 26.30           C  
ANISOU  942  CB  ASP A  65     3027   3254   3710   -110    810    -46       C  
ATOM    943  CG  ASP A  65       3.801  25.896  18.697  1.00 35.04           C  
ANISOU  943  CG  ASP A  65     4241   4342   4730   -128    820    -10       C  
ATOM    944  OD1 ASP A  65       4.175  26.940  18.142  1.00 32.53           O  
ANISOU  944  OD1 ASP A  65     3989   4043   4329   -106    759      6       O  
ATOM    945  OD2 ASP A  65       2.600  25.492  18.684  1.00 37.86           O1-
ANISOU  945  OD2 ASP A  65     4615   4661   5109   -162    886      1       O1-
ATOM    946  H   ASP A  65       3.629  25.604  21.599  1.00  0.00           H  
ATOM    947  HA  ASP A  65       3.662  23.339  19.909  1.00  0.00           H  
ATOM    948  HB2 ASP A  65       5.489  25.768  19.950  1.00  0.00           H  
ATOM    949  HB3 ASP A  65       5.449  24.593  18.646  1.00  0.00           H  
ATOM    950  HD2 ASP A  65       1.979  26.204  18.121  1.00  0.00           H  
ATOM    951  N   LEU A  66       6.410  23.708  21.753  1.00 26.82           N  
ANISOU  951  N   LEU A  66     2888   3365   3937    -49    672   -119       N  
ATOM    952  CA  LEU A  66       7.623  23.014  22.177  1.00 28.51           C  
ANISOU  952  CA  LEU A  66     2998   3578   4255    -20    656   -155       C  
ATOM    953  C   LEU A  66       7.337  21.689  22.886  1.00 32.94           C  
ANISOU  953  C   LEU A  66     3579   4162   4772     38    578   -153       C  
ATOM    954  O   LEU A  66       8.088  20.725  22.692  1.00 33.06           O  
ANISOU  954  O   LEU A  66     3550   4170   4842     72    599   -167       O  
ATOM    955  CB  LEU A  66       8.516  23.923  23.037  1.00 28.79           C  
ANISOU  955  CB  LEU A  66     2927   3605   4406    -38    600   -195       C  
ATOM    956  CG  LEU A  66       9.306  24.989  22.279  1.00 33.90           C  
ANISOU  956  CG  LEU A  66     3514   4212   5154    -95    703   -209       C  
ATOM    957  CD1 LEU A  66       9.773  26.099  23.225  1.00 32.90           C  
ANISOU  957  CD1 LEU A  66     3310   4076   5115   -124    627   -247       C  
ATOM    958  CD2 LEU A  66      10.490  24.370  21.530  1.00 38.37           C  
ANISOU  958  CD2 LEU A  66     3992   4752   5833    -90    803   -231       C  
ATOM    959  H   LEU A  66       6.245  24.634  22.130  1.00  0.00           H  
ATOM    960  HA  LEU A  66       8.186  22.760  21.278  1.00  0.00           H  
ATOM    961  HB2 LEU A  66       7.877  24.407  23.778  1.00  0.00           H  
ATOM    962  HB3 LEU A  66       9.220  23.326  23.620  1.00  0.00           H  
ATOM    963  HG  LEU A  66       8.645  25.446  21.542  1.00  0.00           H  
ATOM    964 HD11 LEU A  66      10.754  26.501  22.970  1.00  0.00           H  
ATOM    965 HD12 LEU A  66       9.071  26.932  23.189  1.00  0.00           H  
ATOM    966 HD13 LEU A  66       9.817  25.763  24.262  1.00  0.00           H  
ATOM    967 HD21 LEU A  66      11.448  24.784  21.835  1.00  0.00           H  
ATOM    968 HD22 LEU A  66      10.555  23.291  21.673  1.00  0.00           H  
ATOM    969 HD23 LEU A  66      10.400  24.539  20.457  1.00  0.00           H  
ATOM    970  N   ALA A  67       6.259  21.644  23.695  1.00 27.79           N  
ANISOU  970  N   ALA A  67     2998   3531   4028     50    499   -135       N  
ATOM    971  CA  ALA A  67       5.845  20.427  24.397  1.00 28.25           C  
ANISOU  971  CA  ALA A  67     3098   3602   4034    100    438   -126       C  
ATOM    972  C   ALA A  67       5.521  19.335  23.346  1.00 32.36           C  
ANISOU  972  C   ALA A  67     3669   4114   4512    111    512   -108       C  
ATOM    973  O   ALA A  67       6.010  18.199  23.465  1.00 32.57           O  
ANISOU  973  O   ALA A  67     3679   4133   4562    154    504   -115       O  
ATOM    974  CB  ALA A  67       4.631  20.711  25.290  1.00 28.79           C  
ANISOU  974  CB  ALA A  67     3243   3685   4012     98    377   -109       C  
ATOM    975  H   ALA A  67       5.692  22.471  23.834  1.00  0.00           H  
ATOM    976  HA  ALA A  67       6.672  20.082  25.020  1.00  0.00           H  
ATOM    977  HB1 ALA A  67       4.321  19.814  25.828  1.00  0.00           H  
ATOM    978  HB2 ALA A  67       4.864  21.475  26.032  1.00  0.00           H  
ATOM    979  HB3 ALA A  67       3.775  21.063  24.713  1.00  0.00           H  
ATOM    980  N   PHE A  68       4.733  19.708  22.322  1.00 26.80           N  
ANISOU  980  N   PHE A  68     3027   3405   3749     76    577    -88       N  
ATOM    981  CA  PHE A  68       4.438  18.869  21.158  1.00 27.16           C  
ANISOU  981  CA  PHE A  68     3134   3438   3748     81    641    -77       C  
ATOM    982  C   PHE A  68       5.701  18.372  20.446  1.00 31.45           C  
ANISOU  982  C   PHE A  68     3624   3959   4366     93    723    -98       C  
ATOM    983  O   PHE A  68       5.865  17.167  20.253  1.00 30.21           O  
ANISOU  983  O   PHE A  68     3483   3791   4205    126    743   -104       O  
ATOM    984  CB  PHE A  68       3.406  19.541  20.217  1.00 27.93           C  
ANISOU  984  CB  PHE A  68     3315   3530   3767     43    675    -56       C  
ATOM    985  CG  PHE A  68       3.457  19.119  18.755  1.00 28.88           C  
ANISOU  985  CG  PHE A  68     3497   3626   3851     39    760    -54       C  
ATOM    986  CD1 PHE A  68       2.975  17.854  18.366  1.00 31.02           C  
ANISOU  986  CD1 PHE A  68     3821   3889   4076     62    761    -58       C  
ATOM    987  CD2 PHE A  68       4.170  19.896  17.817  1.00 29.56           C  
ANISOU  987  CD2 PHE A  68     3596   3687   3946     12    848    -52       C  
ATOM    988  CE1 PHE A  68       3.170  17.405  17.066  1.00 31.40           C  
ANISOU  988  CE1 PHE A  68     3942   3910   4080     60    837    -62       C  
ATOM    989  CE2 PHE A  68       4.358  19.428  16.524  1.00 31.84           C  
ANISOU  989  CE2 PHE A  68     3966   3946   4184     11    936    -51       C  
ATOM    990  CZ  PHE A  68       3.862  18.186  16.151  1.00 29.09           C  
ANISOU  990  CZ  PHE A  68     3676   3595   3783     36    925    -59       C  
ATOM    991  H   PHE A  68       4.401  20.667  22.286  1.00  0.00           H  
ATOM    992  HA  PHE A  68       3.962  17.961  21.529  1.00  0.00           H  
ATOM    993  HB2 PHE A  68       2.409  19.309  20.589  1.00  0.00           H  
ATOM    994  HB3 PHE A  68       3.498  20.627  20.260  1.00  0.00           H  
ATOM    995  HD1 PHE A  68       2.466  17.231  19.084  1.00  0.00           H  
ATOM    996  HD2 PHE A  68       4.578  20.852  18.110  1.00  0.00           H  
ATOM    997  HE1 PHE A  68       2.783  16.443  16.761  1.00  0.00           H  
ATOM    998  HE2 PHE A  68       4.894  20.025  15.801  1.00  0.00           H  
ATOM    999  HZ  PHE A  68       4.008  17.830  15.141  1.00  0.00           H  
ATOM   1000  N   LEU A  69       6.611  19.298  20.137  1.00 29.05           N  
ANISOU 1000  N   LEU A  69     3255   3642   4139     66    777   -112       N  
ATOM   1001  CA  LEU A  69       7.843  18.996  19.394  1.00 29.99           C  
ANISOU 1001  CA  LEU A  69     3313   3732   4348     72    879   -135       C  
ATOM   1002  C   LEU A  69       8.765  18.020  20.132  1.00 37.15           C  
ANISOU 1002  C   LEU A  69     4125   4638   5352    127    836   -164       C  
ATOM   1003  O   LEU A  69       9.428  17.189  19.495  1.00 36.60           O  
ANISOU 1003  O   LEU A  69     4035   4544   5327    152    913   -180       O  
ATOM   1004  CB  LEU A  69       8.578  20.291  18.996  1.00 29.42           C  
ANISOU 1004  CB  LEU A  69     3184   3638   4356     24    954   -145       C  
ATOM   1005  CG  LEU A  69       7.840  21.195  17.996  1.00 32.97           C  
ANISOU 1005  CG  LEU A  69     3744   4071   4711    -23   1023   -113       C  
ATOM   1006  CD1 LEU A  69       8.326  22.664  18.119  1.00 31.88           C  
ANISOU 1006  CD1 LEU A  69     3550   3914   4647    -72   1051   -118       C  
ATOM   1007  CD2 LEU A  69       8.001  20.680  16.556  1.00 31.37           C  
ANISOU 1007  CD2 LEU A  69     3627   3833   4459    -24   1156   -106       C  
ATOM   1008  H   LEU A  69       6.433  20.270  20.357  1.00  0.00           H  
ATOM   1009  HA  LEU A  69       7.542  18.491  18.475  1.00  0.00           H  
ATOM   1010  HB2 LEU A  69       8.785  20.853  19.908  1.00  0.00           H  
ATOM   1011  HB3 LEU A  69       9.552  20.053  18.569  1.00  0.00           H  
ATOM   1012  HG  LEU A  69       6.776  21.184  18.219  1.00  0.00           H  
ATOM   1013 HD11 LEU A  69       8.030  23.247  17.249  1.00  0.00           H  
ATOM   1014 HD12 LEU A  69       7.879  23.157  18.980  1.00  0.00           H  
ATOM   1015 HD13 LEU A  69       9.408  22.723  18.234  1.00  0.00           H  
ATOM   1016 HD21 LEU A  69       7.199  21.048  15.915  1.00  0.00           H  
ATOM   1017 HD22 LEU A  69       8.953  20.998  16.131  1.00  0.00           H  
ATOM   1018 HD23 LEU A  69       7.976  19.593  16.510  1.00  0.00           H  
ATOM   1019  N   CYS A  70       8.739  18.070  21.467  1.00 36.04           N  
ANISOU 1019  N   CYS A  70     3942   4520   5232    150    709   -170       N  
ATOM   1020  CA  CYS A  70       9.501  17.164  22.326  1.00 38.17           C  
ANISOU 1020  CA  CYS A  70     4140   4787   5577    213    633   -192       C  
ATOM   1021  C   CYS A  70       8.988  15.715  22.294  1.00 39.56           C  
ANISOU 1021  C   CYS A  70     4394   4956   5679    260    625   -174       C  
ATOM   1022  O   CYS A  70       9.758  14.825  22.629  1.00 40.08           O  
ANISOU 1022  O   CYS A  70     4407   5005   5817    317    597   -192       O  
ATOM   1023  CB  CYS A  70       9.579  17.708  23.749  1.00 40.42           C  
ANISOU 1023  CB  CYS A  70     4386   5089   5881    225    494   -203       C  
ATOM   1024  SG  CYS A  70      10.702  19.119  23.921  1.00 45.68           S  
ANISOU 1024  SG  CYS A  70     4913   5747   6697    184    488   -247       S  
ATOM   1025  H   CYS A  70       8.172  18.767  21.932  1.00  0.00           H  
ATOM   1026  HA  CYS A  70      10.521  17.125  21.938  1.00  0.00           H  
ATOM   1027  HB2 CYS A  70       8.592  17.997  24.110  1.00  0.00           H  
ATOM   1028  HB3 CYS A  70       9.941  16.938  24.432  1.00  0.00           H  
ATOM   1029  HG  CYS A  70       9.842  20.031  23.452  1.00  0.00           H  
ATOM   1030  N   THR A  71       7.715  15.506  21.914  1.00 33.38           N  
ANISOU 1030  N   THR A  71     3733   4181   4769    238    644   -143       N  
ATOM   1031  CA  THR A  71       7.118  14.177  21.786  1.00 32.51           C  
ANISOU 1031  CA  THR A  71     3701   4056   4594    272    643   -130       C  
ATOM   1032  C   THR A  71       7.558  13.472  20.493  1.00 35.31           C  
ANISOU 1032  C   THR A  71     4075   4382   4959    275    757   -143       C  
ATOM   1033  O   THR A  71       7.650  12.241  20.481  1.00 33.54           O  
ANISOU 1033  O   THR A  71     3891   4136   4717    312    762   -143       O  
ATOM   1034  CB  THR A  71       5.563  14.211  21.781  1.00 35.87           C  
ANISOU 1034  CB  THR A  71     4237   4494   4898    241    622   -101       C  
ATOM   1035  CG2 THR A  71       4.950  14.995  22.941  1.00 29.66           C  
ANISOU 1035  CG2 THR A  71     3456   3732   4081    230    535    -87       C  
ATOM   1036  OG1 THR A  71       5.005  14.689  20.571  1.00 34.07           O  
ANISOU 1036  OG1 THR A  71     4060   4263   4621    195    699    -97       O  
ATOM   1037  H   THR A  71       7.125  16.288  21.649  1.00  0.00           H  
ATOM   1038  HA  THR A  71       7.440  13.571  22.632  1.00  0.00           H  
ATOM   1039  HB  THR A  71       5.220  13.179  21.869  1.00  0.00           H  
ATOM   1040  HG1 THR A  71       5.298  15.606  20.413  1.00  0.00           H  
ATOM   1041 HG21 THR A  71       3.884  14.789  23.030  1.00  0.00           H  
ATOM   1042 HG22 THR A  71       5.414  14.732  23.892  1.00  0.00           H  
ATOM   1043 HG23 THR A  71       5.069  16.062  22.791  1.00  0.00           H  
ATOM   1044  N   LEU A  72       7.826  14.252  19.430  1.00 32.06           N  
ANISOU 1044  N   LEU A  72     3655   3964   4563    234    856   -151       N  
ATOM   1045  CA  LEU A  72       8.052  13.713  18.079  1.00 30.85           C  
ANISOU 1045  CA  LEU A  72     3554   3777   4390    231    979   -163       C  
ATOM   1046  C   LEU A  72       9.164  12.660  17.975  1.00 34.55           C  
ANISOU 1046  C   LEU A  72     3957   4213   4958    287   1030   -192       C  
ATOM   1047  O   LEU A  72       8.892  11.647  17.336  1.00 35.59           O  
ANISOU 1047  O   LEU A  72     4168   4318   5037    305   1077   -197       O  
ATOM   1048  CB  LEU A  72       8.225  14.801  17.033  1.00 30.13           C  
ANISOU 1048  CB  LEU A  72     3486   3676   4288    180   1083   -162       C  
ATOM   1049  CG  LEU A  72       6.978  15.679  16.816  1.00 33.10           C  
ANISOU 1049  CG  LEU A  72     3958   4071   4547    133   1043   -131       C  
ATOM   1050  CD1 LEU A  72       7.204  16.665  15.684  1.00 32.19           C  
ANISOU 1050  CD1 LEU A  72     3890   3932   4409     90   1153   -125       C  
ATOM   1051  CD2 LEU A  72       5.726  14.838  16.555  1.00 32.17           C  
ANISOU 1051  CD2 LEU A  72     3957   3956   4312    139    996   -119       C  
ATOM   1052  H   LEU A  72       7.876  15.255  19.541  1.00  0.00           H  
ATOM   1053  HA  LEU A  72       7.143  13.160  17.849  1.00  0.00           H  
ATOM   1054  HB2 LEU A  72       9.077  15.428  17.294  1.00  0.00           H  
ATOM   1055  HB3 LEU A  72       8.476  14.340  16.078  1.00  0.00           H  
ATOM   1056  HG  LEU A  72       6.810  16.258  17.725  1.00  0.00           H  
ATOM   1057 HD11 LEU A  72       6.687  17.603  15.883  1.00  0.00           H  
ATOM   1058 HD12 LEU A  72       8.254  16.912  15.565  1.00  0.00           H  
ATOM   1059 HD13 LEU A  72       6.841  16.290  14.727  1.00  0.00           H  
ATOM   1060 HD21 LEU A  72       5.045  15.332  15.864  1.00  0.00           H  
ATOM   1061 HD22 LEU A  72       5.956  13.865  16.119  1.00  0.00           H  
ATOM   1062 HD23 LEU A  72       5.170  14.672  17.478  1.00  0.00           H  
ATOM   1063  N   PRO A  73      10.349  12.743  18.616  1.00 30.45           N  
ANISOU 1063  N   PRO A  73     3298   3689   4584    320   1011   -216       N  
ATOM   1064  CA  PRO A  73      11.300  11.609  18.490  1.00 29.68           C  
ANISOU 1064  CA  PRO A  73     3141   3552   4583    383   1054   -245       C  
ATOM   1065  C   PRO A  73      10.676  10.256  18.919  1.00 34.40           C  
ANISOU 1065  C   PRO A  73     3820   4140   5111    433    985   -231       C  
ATOM   1066  O   PRO A  73      10.830   9.272  18.208  1.00 35.23           O  
ANISOU 1066  O   PRO A  73     3968   4207   5212    461   1063   -245       O  
ATOM   1067  CB  PRO A  73      12.488  12.042  19.351  1.00 30.93           C  
ANISOU 1067  CB  PRO A  73     3128   3713   4910    412    995   -273       C  
ATOM   1068  CG  PRO A  73      12.418  13.564  19.347  1.00 35.76           C  
ANISOU 1068  CG  PRO A  73     3710   4350   5528    342   1002   -269       C  
ATOM   1069  CD  PRO A  73      10.929  13.843  19.425  1.00 31.78           C  
ANISOU 1069  CD  PRO A  73     3350   3877   4846    304    949   -226       C  
ATOM   1070  HA  PRO A  73      11.616  11.551  17.446  1.00  0.00           H  
ATOM   1071  HB2 PRO A  73      12.380  11.677  20.374  1.00  0.00           H  
ATOM   1072  HB3 PRO A  73      13.440  11.672  18.968  1.00  0.00           H  
ATOM   1073  HG2 PRO A  73      12.983  14.026  20.157  1.00  0.00           H  
ATOM   1074  HG3 PRO A  73      12.812  13.947  18.404  1.00  0.00           H  
ATOM   1075  HD2 PRO A  73      10.571  13.750  20.448  1.00  0.00           H  
ATOM   1076  HD3 PRO A  73      10.676  14.833  19.047  1.00  0.00           H  
ATOM   1077  N   MET A  74       9.887  10.243  20.011  1.00 30.46           N  
ANISOU 1077  N   MET A  74     3362   3667   4543    437    855   -202       N  
ATOM   1078  CA  MET A  74       9.134   9.063  20.456  1.00 29.95           C  
ANISOU 1078  CA  MET A  74     3385   3586   4408    473    797   -182       C  
ATOM   1079  C   MET A  74       8.059   8.621  19.451  1.00 33.06           C  
ANISOU 1079  C   MET A  74     3910   3967   4685    435    863   -174       C  
ATOM   1080  O   MET A  74       8.017   7.437  19.109  1.00 31.86           O  
ANISOU 1080  O   MET A  74     3812   3776   4518    468    886   -180       O  
ATOM   1081  CB  MET A  74       8.505   9.271  21.850  1.00 31.96           C  
ANISOU 1081  CB  MET A  74     3662   3868   4614    477    666   -152       C  
ATOM   1082  CG  MET A  74       9.524   9.497  22.974  1.00 35.41           C  
ANISOU 1082  CG  MET A  74     4015   4298   5142    545    563   -159       C  
ATOM   1083  SD  MET A  74       8.775   9.713  24.613  1.00 38.72           S  
ANISOU 1083  SD  MET A  74     4505   4740   5468    548    422   -122       S  
ATOM   1084  CE  MET A  74       8.309  11.460  24.497  1.00 34.84           C  
ANISOU 1084  CE  MET A  74     3962   4299   4975    472    421   -131       C  
ATOM   1085  H   MET A  74       9.652  11.115  20.464  1.00  0.00           H  
ATOM   1086  HA  MET A  74       9.847   8.242  20.529  1.00  0.00           H  
ATOM   1087  HB2 MET A  74       7.791  10.093  21.825  1.00  0.00           H  
ATOM   1088  HB3 MET A  74       7.914   8.389  22.106  1.00  0.00           H  
ATOM   1089  HG2 MET A  74      10.197   8.642  23.027  1.00  0.00           H  
ATOM   1090  HG3 MET A  74      10.151  10.362  22.758  1.00  0.00           H  
ATOM   1091  HE1 MET A  74       7.801  11.785  25.406  1.00  0.00           H  
ATOM   1092  HE2 MET A  74       9.187  12.089  24.349  1.00  0.00           H  
ATOM   1093  HE3 MET A  74       7.635  11.606  23.656  1.00  0.00           H  
ATOM   1094  N   LEU A  75       7.233   9.562  18.968  1.00 29.39           N  
ANISOU 1094  N   LEU A  75     3497   3529   4141    369    882   -163       N  
ATOM   1095  CA  LEU A  75       6.189   9.264  17.982  1.00 29.52           C  
ANISOU 1095  CA  LEU A  75     3635   3532   4049    333    920   -162       C  
ATOM   1096  C   LEU A  75       6.775   8.696  16.678  1.00 33.28           C  
ANISOU 1096  C   LEU A  75     4149   3968   4526    340   1041   -192       C  
ATOM   1097  O   LEU A  75       6.301   7.658  16.219  1.00 32.41           O  
ANISOU 1097  O   LEU A  75     4129   3825   4361    347   1061   -204       O  
ATOM   1098  CB  LEU A  75       5.297  10.488  17.673  1.00 29.68           C  
ANISOU 1098  CB  LEU A  75     3693   3588   3996    271    895   -144       C  
ATOM   1099  CG  LEU A  75       4.579  11.152  18.870  1.00 34.42           C  
ANISOU 1099  CG  LEU A  75     4332   4208   4539    251    799   -119       C  
ATOM   1100  CD1 LEU A  75       3.568  12.203  18.365  1.00 33.79           C  
ANISOU 1100  CD1 LEU A  75     4209   4129   4500    292    726   -105       C  
ATOM   1101  CD2 LEU A  75       3.912  10.153  19.837  1.00 35.43           C  
ANISOU 1101  CD2 LEU A  75     4462   4369   4629    202    773   -104       C  
ATOM   1102  H   LEU A  75       7.328  10.522  19.281  1.00  0.00           H  
ATOM   1103  HA  LEU A  75       5.559   8.480  18.406  1.00  0.00           H  
ATOM   1104  HB2 LEU A  75       5.878  11.245  17.146  1.00  0.00           H  
ATOM   1105  HB3 LEU A  75       4.534  10.161  16.963  1.00  0.00           H  
ATOM   1106  HG  LEU A  75       5.327  11.694  19.446  1.00  0.00           H  
ATOM   1107 HD11 LEU A  75       2.534  11.927  18.575  1.00  0.00           H  
ATOM   1108 HD12 LEU A  75       3.742  13.169  18.837  1.00  0.00           H  
ATOM   1109 HD13 LEU A  75       3.633  12.364  17.288  1.00  0.00           H  
ATOM   1110 HD21 LEU A  75       4.606   9.847  20.621  1.00  0.00           H  
ATOM   1111 HD22 LEU A  75       3.051  10.593  20.340  1.00  0.00           H  
ATOM   1112 HD23 LEU A  75       3.563   9.256  19.327  1.00  0.00           H  
ATOM   1113  N   ILE A  76       7.834   9.331  16.150  1.00 29.74           N  
ANISOU 1113  N   ILE A  76     3635   3517   4149    338   1131   -209       N  
ATOM   1114  CA  ILE A  76       8.514   8.922  14.923  1.00 28.80           C  
ANISOU 1114  CA  ILE A  76     3551   3353   4040    348   1272   -240       C  
ATOM   1115  C   ILE A  76       9.104   7.502  15.134  1.00 36.31           C  
ANISOU 1115  C   ILE A  76     4476   4262   5058    416   1287   -263       C  
ATOM   1116  O   ILE A  76       8.891   6.635  14.292  1.00 37.05           O  
ANISOU 1116  O   ILE A  76     4668   4313   5094    424   1352   -283       O  
ATOM   1117  CB  ILE A  76       9.598   9.948  14.482  1.00 31.23           C  
ANISOU 1117  CB  ILE A  76     3774   3657   4434    331   1378   -252       C  
ATOM   1118  CG1 ILE A  76       8.961  11.334  14.168  1.00 31.97           C  
ANISOU 1118  CG1 ILE A  76     3918   3781   4450    264   1371   -225       C  
ATOM   1119  CG2 ILE A  76      10.428   9.408  13.265  1.00 29.64           C  
ANISOU 1119  CG2 ILE A  76     3607   3398   4258    348   1551   -288       C  
ATOM   1120  CD1 ILE A  76       9.980  12.595  14.257  1.00 32.66           C  
ANISOU 1120  CD1 ILE A  76     3885   3872   4652    239   1435   -229       C  
ATOM   1121  H   ILE A  76       8.208  10.144  16.626  1.00  0.00           H  
ATOM   1122  HA  ILE A  76       7.763   8.858  14.133  1.00  0.00           H  
ATOM   1123  HB  ILE A  76      10.287  10.090  15.317  1.00  0.00           H  
ATOM   1124 HG12 ILE A  76       8.525  11.301  13.170  1.00  0.00           H  
ATOM   1125 HG13 ILE A  76       8.125  11.545  14.833  1.00  0.00           H  
ATOM   1126 HG21 ILE A  76      11.115  10.169  12.895  1.00  0.00           H  
ATOM   1127 HG22 ILE A  76      11.036   8.543  13.529  1.00  0.00           H  
ATOM   1128 HG23 ILE A  76       9.783   9.118  12.439  1.00  0.00           H  
ATOM   1129 HD11 ILE A  76       9.450  13.536  14.121  1.00  0.00           H  
ATOM   1130 HD12 ILE A  76      10.485  12.631  15.222  1.00  0.00           H  
ATOM   1131 HD13 ILE A  76      10.745  12.530  13.484  1.00  0.00           H  
ATOM   1132  N   ARG A  77       9.835   7.267  16.249  1.00 32.15           N  
ANISOU 1132  N   ARG A  77     3826   3740   4650    467   1220   -261       N  
ATOM   1133  CA  ARG A  77      10.413   5.949  16.508  1.00 32.34           C  
ANISOU 1133  CA  ARG A  77     3826   3719   4744    541   1222   -279       C  
ATOM   1134  C   ARG A  77       9.320   4.862  16.610  1.00 34.91           C  
ANISOU 1134  C   ARG A  77     4280   4022   4964    545   1171   -266       C  
ATOM   1135  O   ARG A  77       9.519   3.779  16.094  1.00 35.20           O  
ANISOU 1135  O   ARG A  77     4364   4005   5005    581   1232   -289       O  
ATOM   1136  CB  ARG A  77      11.328   5.954  17.752  1.00 35.99           C  
ANISOU 1136  CB  ARG A  77     4142   4188   5344    601   1130   -278       C  
ATOM   1137  CG  ARG A  77      12.232   4.708  17.853  1.00 52.92           C  
ANISOU 1137  CG  ARG A  77     6238   6274   7595    689   1151   -303       C  
ATOM   1138  CD  ARG A  77      11.969   3.873  19.096  1.00 64.10           C  
ANISOU 1138  CD  ARG A  77     7672   7679   9004    749   1010   -275       C  
ATOM   1139  NE  ARG A  77      12.388   2.478  18.932  1.00 78.04           N  
ANISOU 1139  NE  ARG A  77     9458   9376  10817    823   1043   -291       N  
ATOM   1140  CZ  ARG A  77      13.601   2.014  19.215  1.00 92.91           C  
ANISOU 1140  CZ  ARG A  77    11225  11223  12855    908   1037   -316       C  
ATOM   1141  NH1 ARG A  77      13.890   0.735  19.017  1.00 82.85           N1+
ANISOU 1141  NH1 ARG A  77     9982   9880  11616    976   1073   -329       N1+
ATOM   1142  NH2 ARG A  77      14.535   2.825  19.695  1.00 75.90           N1+
ANISOU 1142  NH2 ARG A  77     8915   9094  10831    925    992   -331       N1+
ATOM   1143  H   ARG A  77      10.009   7.998  16.927  1.00  0.00           H  
ATOM   1144  HA  ARG A  77      11.035   5.705  15.644  1.00  0.00           H  
ATOM   1145  HB2 ARG A  77      11.984   6.821  17.663  1.00  0.00           H  
ATOM   1146  HB3 ARG A  77      10.754   6.126  18.663  1.00  0.00           H  
ATOM   1147  HG2 ARG A  77      12.264   4.117  16.937  1.00  0.00           H  
ATOM   1148  HG3 ARG A  77      13.247   5.092  17.966  1.00  0.00           H  
ATOM   1149  HD2 ARG A  77      12.516   4.274  19.946  1.00  0.00           H  
ATOM   1150  HD3 ARG A  77      10.915   3.918  19.372  1.00  0.00           H  
ATOM   1151  HE  ARG A  77      11.701   1.854  18.531  1.00  0.00           H  
ATOM   1152 HH11 ARG A  77      13.185   0.102  18.667  1.00  0.00           H  
ATOM   1153 HH12 ARG A  77      14.811   0.378  19.226  1.00  0.00           H  
ATOM   1154 HH21 ARG A  77      14.323   3.799  19.852  1.00  0.00           H  
ATOM   1155 HH22 ARG A  77      15.460   2.479  19.907  1.00  0.00           H  
ATOM   1156  N   SER A  78       8.186   5.189  17.251  1.00 29.26           N  
ANISOU 1156  N   SER A  78     3620   3340   4159    506   1071   -232       N  
ATOM   1157  CA  SER A  78       7.019   4.311  17.401  1.00 27.80           C  
ANISOU 1157  CA  SER A  78     3545   3129   3891    499   1030   -222       C  
ATOM   1158  C   SER A  78       6.372   3.964  16.045  1.00 33.76           C  
ANISOU 1158  C   SER A  78     4415   3854   4557    460   1109   -251       C  
ATOM   1159  O   SER A  78       6.169   2.785  15.744  1.00 35.08           O  
ANISOU 1159  O   SER A  78     4649   3968   4714    484   1136   -271       O  
ATOM   1160  CB  SER A  78       6.001   4.932  18.371  1.00 26.49           C  
ANISOU 1160  CB  SER A  78     3396   3000   3668    464    923   -184       C  
ATOM   1161  OG  SER A  78       6.609   5.131  19.635  1.00 33.37           O  
ANISOU 1161  OG  SER A  78     4176   3895   4608    502    852   -164       O  
ATOM   1162  H   SER A  78       8.097   6.119  17.648  1.00  0.00           H  
ATOM   1163  HA  SER A  78       7.356   3.387  17.865  1.00  0.00           H  
ATOM   1164  HB2 SER A  78       5.613   5.879  17.997  1.00  0.00           H  
ATOM   1165  HB3 SER A  78       5.145   4.266  18.493  1.00  0.00           H  
ATOM   1166  HG  SER A  78       7.144   5.940  19.568  1.00  0.00           H  
ATOM   1167  N   TYR A  79       6.139   4.986  15.209  1.00 30.45           N  
ANISOU 1167  N   TYR A  79     4030   3464   4075    406   1143   -255       N  
ATOM   1168  CA  TYR A  79       5.667   4.833  13.832  1.00 30.62           C  
ANISOU 1168  CA  TYR A  79     4178   3456   4001    374   1207   -284       C  
ATOM   1169  C   TYR A  79       6.646   4.048  12.941  1.00 36.08           C  
ANISOU 1169  C   TYR A  79     4890   4092   4726    415   1339   -324       C  
ATOM   1170  O   TYR A  79       6.195   3.233  12.138  1.00 35.73           O  
ANISOU 1170  O   TYR A  79     4958   3999   4619    416   1374   -356       O  
ATOM   1171  CB  TYR A  79       5.299   6.211  13.238  1.00 29.69           C  
ANISOU 1171  CB  TYR A  79     4099   3375   3807    317   1211   -274       C  
ATOM   1172  CG  TYR A  79       4.008   6.830  13.761  1.00 30.28           C  
ANISOU 1172  CG  TYR A  79     4193   3486   3825    273   1090   -248       C  
ATOM   1173  CD1 TYR A  79       2.800   6.106  13.686  1.00 30.75           C  
ANISOU 1173  CD1 TYR A  79     4337   3522   3825    252   1030   -261       C  
ATOM   1174  CD2 TYR A  79       3.991   8.142  14.284  1.00 29.37           C  
ANISOU 1174  CD2 TYR A  79     4010   3424   3726    249   1042   -215       C  
ATOM   1175  CE1 TYR A  79       1.602   6.662  14.171  1.00 28.03           C  
ANISOU 1175  CE1 TYR A  79     3995   3205   3451    211    930   -242       C  
ATOM   1176  CE2 TYR A  79       2.793   8.702  14.770  1.00 29.70           C  
ANISOU 1176  CE2 TYR A  79     4064   3493   3727    212    944   -195       C  
ATOM   1177  CZ  TYR A  79       1.598   7.958  14.714  1.00 31.53           C  
ANISOU 1177  CZ  TYR A  79     4368   3701   3910    194    891   -208       C  
ATOM   1178  OH  TYR A  79       0.425   8.483  15.161  1.00 30.58           O  
ANISOU 1178  OH  TYR A  79     4248   3603   3768    157    805   -194       O  
ATOM   1179  H   TYR A  79       6.324   5.941  15.514  1.00  0.00           H  
ATOM   1180  HA  TYR A  79       4.770   4.217  13.862  1.00  0.00           H  
ATOM   1181  HB2 TYR A  79       6.132   6.907  13.348  1.00  0.00           H  
ATOM   1182  HB3 TYR A  79       5.155   6.102  12.169  1.00  0.00           H  
ATOM   1183  HD1 TYR A  79       2.773   5.121  13.244  1.00  0.00           H  
ATOM   1184  HD2 TYR A  79       4.899   8.726  14.319  1.00  0.00           H  
ATOM   1185  HE1 TYR A  79       0.682   6.098  14.111  1.00  0.00           H  
ATOM   1186  HE2 TYR A  79       2.795   9.705  15.174  1.00  0.00           H  
ATOM   1187  HH  TYR A  79       0.517   9.355  15.578  1.00  0.00           H  
ATOM   1188  N   ALA A  80       7.957   4.242  13.142  1.00 33.66           N  
ANISOU 1188  N   ALA A  80     4473   3788   4527    448   1414   -329       N  
ATOM   1189  CA  ALA A  80       9.010   3.512  12.442  1.00 35.02           C  
ANISOU 1189  CA  ALA A  80     4645   3904   4757    491   1557   -370       C  
ATOM   1190  C   ALA A  80       9.078   2.017  12.813  1.00 41.40           C  
ANISOU 1190  C   ALA A  80     5460   4657   5613    553   1549   -389       C  
ATOM   1191  O   ALA A  80       9.250   1.200  11.910  1.00 43.41           O  
ANISOU 1191  O   ALA A  80     5796   4854   5846    573   1653   -429       O  
ATOM   1192  CB  ALA A  80      10.362   4.201  12.671  1.00 35.51           C  
ANISOU 1192  CB  ALA A  80     4555   3977   4959    513   1631   -373       C  
ATOM   1193  H   ALA A  80       8.256   4.992  13.761  1.00  0.00           H  
ATOM   1194  HA  ALA A  80       8.788   3.570  11.375  1.00  0.00           H  
ATOM   1195  HB1 ALA A  80      11.155   3.700  12.114  1.00  0.00           H  
ATOM   1196  HB2 ALA A  80      10.335   5.239  12.338  1.00  0.00           H  
ATOM   1197  HB3 ALA A  80      10.646   4.195  13.723  1.00  0.00           H  
ATOM   1198  N   THR A  81       8.947   1.674  14.106  1.00 37.37           N  
ANISOU 1198  N   THR A  81     4880   4159   5159    586   1430   -361       N  
ATOM   1199  CA  THR A  81       8.940   0.274  14.556  1.00 38.16           C  
ANISOU 1199  CA  THR A  81     4988   4202   5311    652   1411   -369       C  
ATOM   1200  C   THR A  81       7.583  -0.423  14.298  1.00 42.26           C  
ANISOU 1200  C   THR A  81     5643   4692   5723    622   1350   -365       C  
ATOM   1201  O   THR A  81       7.554  -1.640  14.118  1.00 43.14           O  
ANISOU 1201  O   THR A  81     5793   4739   5858    667   1359   -379       O  
ATOM   1202  CB  THR A  81       9.390   0.112  16.046  1.00 45.25           C  
ANISOU 1202  CB  THR A  81     5750   5112   6332    716   1318   -341       C  
ATOM   1203  CG2 THR A  81       8.472   0.764  17.083  1.00 42.15           C  
ANISOU 1203  CG2 THR A  81     5202   4737   6076    749   1367   -356       C  
ATOM   1204  OG1 THR A  81       9.497  -1.242  16.454  1.00 49.27           O  
ANISOU 1204  OG1 THR A  81     6265   5672   6785    680   1190   -295       O  
ATOM   1205  H   THR A  81       8.856   2.398  14.813  1.00  0.00           H  
ATOM   1206  HA  THR A  81       9.676  -0.268  13.958  1.00  0.00           H  
ATOM   1207  HB  THR A  81      10.383   0.552  16.147  1.00  0.00           H  
ATOM   1208  HG1 THR A  81       8.608  -1.589  16.646  1.00  0.00           H  
ATOM   1209 HG21 THR A  81       8.832   0.608  18.101  1.00  0.00           H  
ATOM   1210 HG22 THR A  81       8.422   1.828  16.920  1.00  0.00           H  
ATOM   1211 HG23 THR A  81       7.454   0.391  17.029  1.00  0.00           H  
ATOM   1212  N   GLY A  82       6.489   0.348  14.231  1.00 36.32           N  
ANISOU 1212  N   GLY A  82     4951   3982   4869    548   1286   -348       N  
ATOM   1213  CA  GLY A  82       5.158  -0.188  13.960  1.00 35.40           C  
ANISOU 1213  CA  GLY A  82     4944   3836   4671    510   1231   -352       C  
ATOM   1214  C   GLY A  82       4.452  -0.591  15.265  1.00 41.00           C  
ANISOU 1214  C   GLY A  82     5630   4547   5401    513   1128   -310       C  
ATOM   1215  O   GLY A  82       3.597  -1.473  15.235  1.00 41.31           O  
ANISOU 1215  O   GLY A  82     5750   4546   5398    484   1098   -316       O  
ATOM   1216  H   GLY A  82       6.560   1.341  14.425  1.00  0.00           H  
ATOM   1217  HA2 GLY A  82       4.574   0.571  13.442  1.00  0.00           H  
ATOM   1218  HA3 GLY A  82       5.204  -1.048  13.290  1.00  0.00           H  
ATOM   1219  N   ASN A  83       4.783   0.043  16.399  1.00 37.14           N  
ANISOU 1219  N   ASN A  83     5039   4098   4974    546   1075   -269       N  
ATOM   1220  CA  ASN A  83       4.209  -0.245  17.717  1.00 38.36           C  
ANISOU 1220  CA  ASN A  83     5194   4249   5132    552    985   -225       C  
ATOM   1221  C   ASN A  83       4.581   0.868  18.704  1.00 41.22           C  
ANISOU 1221  C   ASN A  83     5465   4676   5522    561    915   -185       C  
ATOM   1222  O   ASN A  83       5.581   1.555  18.496  1.00 41.70           O  
ANISOU 1222  O   ASN A  83     5439   4775   5631    578    933   -194       O  
ATOM   1223  CB  ASN A  83       4.655  -1.636  18.259  1.00 45.27           C  
ANISOU 1223  CB  ASN A  83     6097   5046   6059    624    989   -220       C  
ATOM   1224  CG  ASN A  83       6.165  -1.817  18.482  1.00 76.10           C  
ANISOU 1224  CG  ASN A  83     9923   8930  10062    712   1026   -234       C  
ATOM   1225  ND2 ASN A  83       6.634  -1.709  19.719  1.00 70.98           N  
ANISOU 1225  ND2 ASN A  83     9316   8200   9453    772   1055   -246       N  
ATOM   1226  OD1 ASN A  83       6.918  -2.074  17.545  1.00 72.98           O  
ANISOU 1226  OD1 ASN A  83     9425   8583   9719    728   1030   -237       O  
ATOM   1227  H   ASN A  83       5.434   0.822  16.382  1.00  0.00           H  
ATOM   1228  HA  ASN A  83       3.122  -0.236  17.614  1.00  0.00           H  
ATOM   1229  HB2 ASN A  83       4.138  -1.841  19.197  1.00  0.00           H  
ATOM   1230  HB3 ASN A  83       4.328  -2.423  17.579  1.00  0.00           H  
ATOM   1231 HD21 ASN A  83       6.035  -1.422  20.494  1.00  0.00           H  
ATOM   1232 HD22 ASN A  83       7.616  -1.853  19.892  1.00  0.00           H  
ATOM   1233  N   TRP A  84       3.827   0.976  19.810  1.00 35.77           N  
ANISOU 1233  N   TRP A  84     4799   3989   4802    547    843   -146       N  
ATOM   1234  CA  TRP A  84       4.267   1.747  20.974  1.00 34.61           C  
ANISOU 1234  CA  TRP A  84     4591   3893   4668    559    770   -110       C  
ATOM   1235  C   TRP A  84       5.326   0.941  21.738  1.00 37.88           C  
ANISOU 1235  C   TRP A  84     4994   4264   5135    649    726    -89       C  
ATOM   1236  O   TRP A  84       5.250  -0.291  21.766  1.00 37.46           O  
ANISOU 1236  O   TRP A  84     5020   4145   5067    671    728    -74       O  
ATOM   1237  CB  TRP A  84       3.083   2.101  21.894  1.00 33.02           C  
ANISOU 1237  CB  TRP A  84     4439   3708   4398    499    728    -81       C  
ATOM   1238  CG  TRP A  84       3.415   3.100  22.965  1.00 33.33           C  
ANISOU 1238  CG  TRP A  84     4437   3791   4436    513    657    -47       C  
ATOM   1239  CD1 TRP A  84       3.402   2.894  24.303  1.00 36.02           C  
ANISOU 1239  CD1 TRP A  84     4823   4107   4754    542    606     -8       C  
ATOM   1240  CD2 TRP A  84       3.873   4.471  22.778  1.00 32.74           C  
ANISOU 1240  CD2 TRP A  84     4276   3783   4379    501    632    -53       C  
ATOM   1241  CE2 TRP A  84       4.052   5.074  24.057  1.00 36.17           C  
ANISOU 1241  CE2 TRP A  84     4707   4233   4802    524    556    -22       C  
ATOM   1242  CE3 TRP A  84       4.159   5.270  21.647  1.00 33.98           C  
ANISOU 1242  CE3 TRP A  84     4371   3981   4558    473    672    -82       C  
ATOM   1243  NE1 TRP A  84       3.764   4.060  24.955  1.00 35.08           N  
ANISOU 1243  NE1 TRP A  84     4657   4039   4632    550    543      7       N  
ATOM   1244  CZ2 TRP A  84       4.463   6.412  24.195  1.00 35.65           C  
ANISOU 1244  CZ2 TRP A  84     4569   4225   4752    515    511    -24       C  
ATOM   1245  CZ3 TRP A  84       4.614   6.595  21.773  1.00 35.41           C  
ANISOU 1245  CZ3 TRP A  84     4477   4215   4762    463    637    -79       C  
ATOM   1246  CH2 TRP A  84       4.762   7.168  23.046  1.00 35.81           C  
ANISOU 1246  CH2 TRP A  84     4517   4282   4806    482    553    -53       C  
ATOM   1247  H   TRP A  84       3.059   0.341  19.956  1.00  0.00           H  
ATOM   1248  HA  TRP A  84       4.716   2.672  20.609  1.00  0.00           H  
ATOM   1249  HB2 TRP A  84       2.279   2.537  21.304  1.00  0.00           H  
ATOM   1250  HB3 TRP A  84       2.668   1.201  22.352  1.00  0.00           H  
ATOM   1251  HD1 TRP A  84       3.118   1.963  24.776  1.00  0.00           H  
ATOM   1252  HE1 TRP A  84       3.782   4.134  25.975  1.00  0.00           H  
ATOM   1253  HE3 TRP A  84       4.037   4.858  20.656  1.00  0.00           H  
ATOM   1254  HZ2 TRP A  84       4.601   6.842  25.170  1.00  0.00           H  
ATOM   1255  HZ3 TRP A  84       4.837   7.172  20.887  1.00  0.00           H  
ATOM   1256  HH2 TRP A  84       5.113   8.185  23.127  1.00  0.00           H  
ATOM   1257  N   THR A  85       6.298   1.640  22.324  1.00 33.98           N  
ANISOU 1257  N   THR A  85     4403   3798   4712    703    684    -89       N  
ATOM   1258  CA  THR A  85       7.494   1.008  22.868  1.00 33.31           C  
ANISOU 1258  CA  THR A  85     4304   3669   4685    801    620    -72       C  
ATOM   1259  C   THR A  85       8.044   1.761  24.102  1.00 34.98           C  
ANISOU 1259  C   THR A  85     4467   3920   4903    827    509    -47       C  
ATOM   1260  O   THR A  85       9.208   1.566  24.456  1.00 34.48           O  
ANISOU 1260  O   THR A  85     4395   3823   4884    913    430    -33       O  
ATOM   1261  CB  THR A  85       8.555   0.848  21.730  1.00 38.29           C  
ANISOU 1261  CB  THR A  85     4844   4272   5433    867    666   -113       C  
ATOM   1262  CG2 THR A  85       9.031   2.169  21.101  1.00 36.48           C  
ANISOU 1262  CG2 THR A  85     4674   3988   5198    858    776   -142       C  
ATOM   1263  OG1 THR A  85       9.710   0.147  22.148  1.00 38.94           O  
ANISOU 1263  OG1 THR A  85     4807   4413   5577    845    685   -142       O  
ATOM   1264  H   THR A  85       6.331   2.644  22.212  1.00  0.00           H  
ATOM   1265  HA  THR A  85       7.243   0.012  23.241  1.00  0.00           H  
ATOM   1266  HB  THR A  85       8.111   0.250  20.934  1.00  0.00           H  
ATOM   1267  HG1 THR A  85      10.006   0.560  22.975  1.00  0.00           H  
ATOM   1268 HG21 THR A  85       9.722   1.976  20.282  1.00  0.00           H  
ATOM   1269 HG22 THR A  85       8.199   2.741  20.686  1.00  0.00           H  
ATOM   1270 HG23 THR A  85       9.546   2.802  21.824  1.00  0.00           H  
ATOM   1271  N   TYR A  86       7.218   2.610  24.733  1.00 29.11           N  
ANISOU 1271  N   TYR A  86     3698   3245   4120    758    496    -46       N  
ATOM   1272  CA  TYR A  86       7.671   3.536  25.777  1.00 27.95           C  
ANISOU 1272  CA  TYR A  86     3499   3137   3983    778    393    -34       C  
ATOM   1273  C   TYR A  86       6.957   3.366  27.128  1.00 33.06           C  
ANISOU 1273  C   TYR A  86     4255   3767   4539    792    315     12       C  
ATOM   1274  O   TYR A  86       7.332   4.057  28.074  1.00 34.36           O  
ANISOU 1274  O   TYR A  86     4398   3951   4708    828    214     20       O  
ATOM   1275  CB  TYR A  86       7.564   4.977  25.245  1.00 28.20           C  
ANISOU 1275  CB  TYR A  86     3455   3239   4020    704    416    -56       C  
ATOM   1276  CG  TYR A  86       8.564   5.320  24.159  1.00 28.91           C  
ANISOU 1276  CG  TYR A  86     3430   3342   4214    703    483   -100       C  
ATOM   1277  CD1 TYR A  86       9.891   5.622  24.526  1.00 30.29           C  
ANISOU 1277  CD1 TYR A  86     3479   3523   4508    754    432   -125       C  
ATOM   1278  CD2 TYR A  86       8.194   5.328  22.797  1.00 29.29           C  
ANISOU 1278  CD2 TYR A  86     3496   3389   4242    651    601   -120       C  
ATOM   1279  CE1 TYR A  86      10.849   5.919  23.542  1.00 30.67           C  
ANISOU 1279  CE1 TYR A  86     3414   3572   4666    749    517   -168       C  
ATOM   1280  CE2 TYR A  86       9.159   5.618  21.813  1.00 28.69           C  
ANISOU 1280  CE2 TYR A  86     3333   3314   4253    650    686   -158       C  
ATOM   1281  CZ  TYR A  86      10.483   5.916  22.184  1.00 36.36           C  
ANISOU 1281  CZ  TYR A  86     4171   4290   5354    696    654   -182       C  
ATOM   1282  OH  TYR A  86      11.410   6.216  21.231  1.00 39.43           O  
ANISOU 1282  OH  TYR A  86     4468   4671   5842    691    758   -221       O  
ATOM   1283  H   TYR A  86       6.262   2.709  24.421  1.00  0.00           H  
ATOM   1284  HA  TYR A  86       8.723   3.363  26.011  1.00  0.00           H  
ATOM   1285  HB2 TYR A  86       6.561   5.163  24.888  1.00  0.00           H  
ATOM   1286  HB3 TYR A  86       7.722   5.688  26.052  1.00  0.00           H  
ATOM   1287  HD1 TYR A  86      10.182   5.622  25.567  1.00  0.00           H  
ATOM   1288  HD2 TYR A  86       7.179   5.108  22.498  1.00  0.00           H  
ATOM   1289  HE1 TYR A  86      11.861   6.149  23.841  1.00  0.00           H  
ATOM   1290  HE2 TYR A  86       8.887   5.611  20.769  1.00  0.00           H  
ATOM   1291  HH  TYR A  86      12.247   6.501  21.610  1.00  0.00           H  
ATOM   1292  N   GLY A  87       5.982   2.456  27.250  1.00 29.31           N  
ANISOU 1292  N   GLY A  87     3900   3250   3987    767    362     41       N  
ATOM   1293  CA  GLY A  87       5.326   2.227  28.534  1.00 28.22           C  
ANISOU 1293  CA  GLY A  87     3879   3081   3761    781    313     88       C  
ATOM   1294  C   GLY A  87       4.120   3.096  28.820  1.00 32.13           C  
ANISOU 1294  C   GLY A  87     4414   3614   4179    698    339    101       C  
ATOM   1295  O   GLY A  87       3.772   3.987  28.032  1.00 31.56           O  
ANISOU 1295  O   GLY A  87     4272   3597   4120    629    378     74       O  
ATOM   1296  H   GLY A  87       5.635   1.964  26.439  1.00  0.00           H  
ATOM   1297  HA2 GLY A  87       5.021   1.193  28.535  1.00  0.00           H  
ATOM   1298  HA3 GLY A  87       6.023   2.308  29.370  1.00  0.00           H  
ATOM   1299  N   ASP A  88       3.507   2.870  29.988  1.00 29.94           N  
ANISOU 1299  N   ASP A  88     4253   3300   3821    709    317    144       N  
ATOM   1300  CA  ASP A  88       2.269   3.537  30.382  1.00 29.92           C  
ANISOU 1300  CA  ASP A  88     4301   3317   3751    636    358    158       C  
ATOM   1301  C   ASP A  88       2.385   5.022  30.690  1.00 33.28           C  
ANISOU 1301  C   ASP A  88     4664   3814   4166    612    308    142       C  
ATOM   1302  O   ASP A  88       1.521   5.756  30.237  1.00 33.97           O  
ANISOU 1302  O   ASP A  88     4720   3938   4248    536    360    129       O  
ATOM   1303  CB  ASP A  88       1.547   2.816  31.525  1.00 30.56           C  
ANISOU 1303  CB  ASP A  88     4538   3326   3749    651    379    208       C  
ATOM   1304  CG  ASP A  88       2.351   2.403  32.737  1.00 43.22           C  
ANISOU 1304  CG  ASP A  88     6234   4884   5302    750    286    242       C  
ATOM   1305  OD1 ASP A  88       3.440   2.979  32.962  1.00 44.12           O  
ANISOU 1305  OD1 ASP A  88     6282   5037   5445    805    178    224       O  
ATOM   1306  OD2 ASP A  88       1.873   1.535  33.488  1.00 48.76           O1-
ANISOU 1306  OD2 ASP A  88     7080   5507   5939    771    319    287       O1-
ATOM   1307  H   ASP A  88       3.861   2.174  30.630  1.00  0.00           H  
ATOM   1308  HA  ASP A  88       1.603   3.456  29.520  1.00  0.00           H  
ATOM   1309  HB2 ASP A  88       0.730   3.438  31.891  1.00  0.00           H  
ATOM   1310  HB3 ASP A  88       1.081   1.931  31.141  1.00  0.00           H  
ATOM   1311  N   VAL A  89       3.402   5.467  31.440  1.00 30.74           N  
ANISOU 1311  N   VAL A  89     4324   3509   3849    675    202    139       N  
ATOM   1312  CA  VAL A  89       3.567   6.881  31.833  1.00 31.12           C  
ANISOU 1312  CA  VAL A  89     4321   3616   3889    653    145    120       C  
ATOM   1313  C   VAL A  89       3.719   7.767  30.586  1.00 33.30           C  
ANISOU 1313  C   VAL A  89     4456   3954   4242    593    185     79       C  
ATOM   1314  O   VAL A  89       3.031   8.780  30.471  1.00 30.66           O  
ANISOU 1314  O   VAL A  89     4104   3658   3887    531    213     71       O  
ATOM   1315  CB  VAL A  89       4.731   7.071  32.865  1.00 36.00           C  
ANISOU 1315  CB  VAL A  89     4943   4228   4506    739      3    116       C  
ATOM   1316  CG1 VAL A  89       5.004   8.555  33.160  1.00 35.47           C  
ANISOU 1316  CG1 VAL A  89     4808   4219   4449    711    -59     85       C  
ATOM   1317  CG2 VAL A  89       4.431   6.328  34.166  1.00 35.99           C  
ANISOU 1317  CG2 VAL A  89     5118   4161   4396    796    -35    164       C  
ATOM   1318  H   VAL A  89       4.047   4.799  31.842  1.00  0.00           H  
ATOM   1319  HA  VAL A  89       2.639   7.182  32.324  1.00  0.00           H  
ATOM   1320  HB  VAL A  89       5.643   6.644  32.444  1.00  0.00           H  
ATOM   1321 HG11 VAL A  89       5.753   8.664  33.945  1.00  0.00           H  
ATOM   1322 HG12 VAL A  89       5.388   9.087  32.289  1.00  0.00           H  
ATOM   1323 HG13 VAL A  89       4.101   9.066  33.495  1.00  0.00           H  
ATOM   1324 HG21 VAL A  89       5.233   6.465  34.892  1.00  0.00           H  
ATOM   1325 HG22 VAL A  89       3.507   6.683  34.623  1.00  0.00           H  
ATOM   1326 HG23 VAL A  89       4.329   5.256  34.003  1.00  0.00           H  
ATOM   1327  N   LEU A  90       4.614   7.325  29.691  1.00 29.43           N  
ANISOU 1327  N   LEU A  90     3879   3464   3840    616    197     55       N  
ATOM   1328  CA  LEU A  90       4.899   7.986  28.430  1.00 29.75           C  
ANISOU 1328  CA  LEU A  90     3807   3549   3947    567    249     19       C  
ATOM   1329  C   LEU A  90       3.708   7.935  27.472  1.00 34.20           C  
ANISOU 1329  C   LEU A  90     4401   4117   4478    493    348     21       C  
ATOM   1330  O   LEU A  90       3.535   8.897  26.733  1.00 33.80           O  
ANISOU 1330  O   LEU A  90     4295   4107   4443    440    382      2       O  
ATOM   1331  CB  LEU A  90       6.204   7.457  27.800  1.00 29.28           C  
ANISOU 1331  CB  LEU A  90     3652   3480   3994    616    245    -10       C  
ATOM   1332  CG  LEU A  90       7.471   8.048  28.462  1.00 33.53           C  
ANISOU 1332  CG  LEU A  90     4106   4028   4604    674    134    -30       C  
ATOM   1333  CD1 LEU A  90       8.750   7.333  28.001  1.00 31.95           C  
ANISOU 1333  CD1 LEU A  90     3808   3804   4529    735    135    -59       C  
ATOM   1334  CD2 LEU A  90       7.599   9.571  28.237  1.00 34.54           C  
ANISOU 1334  CD2 LEU A  90     4158   4212   4755    618    117    -54       C  
ATOM   1335  H   LEU A  90       5.099   6.459  29.873  1.00  0.00           H  
ATOM   1336  HA  LEU A  90       5.051   9.036  28.662  1.00  0.00           H  
ATOM   1337  HB2 LEU A  90       6.209   6.369  27.855  1.00  0.00           H  
ATOM   1338  HB3 LEU A  90       6.236   7.700  26.736  1.00  0.00           H  
ATOM   1339  HG  LEU A  90       7.392   7.875  29.537  1.00  0.00           H  
ATOM   1340 HD11 LEU A  90       9.610   7.660  28.586  1.00  0.00           H  
ATOM   1341 HD12 LEU A  90       8.676   6.254  28.128  1.00  0.00           H  
ATOM   1342 HD13 LEU A  90       8.968   7.539  26.952  1.00  0.00           H  
ATOM   1343 HD21 LEU A  90       8.583   9.849  27.858  1.00  0.00           H  
ATOM   1344 HD22 LEU A  90       6.871   9.952  27.521  1.00  0.00           H  
ATOM   1345 HD23 LEU A  90       7.450  10.116  29.170  1.00  0.00           H  
ATOM   1346  N   CYS A  91       2.874   6.885  27.519  1.00 31.51           N  
ANISOU 1346  N   CYS A  91     4151   3730   4091    488    388     43       N  
ATOM   1347  CA  CYS A  91       1.612   6.861  26.774  1.00 32.40           C  
ANISOU 1347  CA  CYS A  91     4292   3841   4180    418    462     39       C  
ATOM   1348  C   CYS A  91       0.703   8.038  27.161  1.00 32.86           C  
ANISOU 1348  C   CYS A  91     4351   3934   4199    364    457     45       C  
ATOM   1349  O   CYS A  91       0.331   8.827  26.292  1.00 31.86           O  
ANISOU 1349  O   CYS A  91     4185   3839   4081    311    484     28       O  
ATOM   1350  CB  CYS A  91       0.871   5.519  26.941  1.00 34.49           C  
ANISOU 1350  CB  CYS A  91     4648   4038   4419    421    502     58       C  
ATOM   1351  SG  CYS A  91      -0.763   5.478  26.155  1.00 39.36           S  
ANISOU 1351  SG  CYS A  91     5290   4646   5020    330    571     47       S  
ATOM   1352  H   CYS A  91       3.056   6.110  28.145  1.00  0.00           H  
ATOM   1353  HA  CYS A  91       1.860   6.976  25.717  1.00  0.00           H  
ATOM   1354  HB2 CYS A  91       1.469   4.703  26.538  1.00  0.00           H  
ATOM   1355  HB3 CYS A  91       0.709   5.288  27.990  1.00  0.00           H  
ATOM   1356  N   ILE A  92       0.415   8.158  28.465  1.00 27.36           N  
ANISOU 1356  N   ILE A  92     3714   3226   3457    382    425     71       N  
ATOM   1357  CA  ILE A  92      -0.489   9.171  29.001  1.00 27.90           C  
ANISOU 1357  CA  ILE A  92     3794   3317   3489    339    431     76       C  
ATOM   1358  C   ILE A  92       0.063  10.582  28.734  1.00 30.62           C  
ANISOU 1358  C   ILE A  92     4053   3721   3860    325    391     53       C  
ATOM   1359  O   ILE A  92      -0.686  11.433  28.244  1.00 29.05           O  
ANISOU 1359  O   ILE A  92     3825   3549   3665    271    418     43       O  
ATOM   1360  CB  ILE A  92      -0.802   8.935  30.506  1.00 31.13           C  
ANISOU 1360  CB  ILE A  92     4309   3689   3832    368    418    108       C  
ATOM   1361  CG1 ILE A  92      -1.511   7.567  30.732  1.00 32.50           C  
ANISOU 1361  CG1 ILE A  92     4575   3791   3984    369    482    135       C  
ATOM   1362  CG2 ILE A  92      -1.631  10.109  31.106  1.00 31.35           C  
ANISOU 1362  CG2 ILE A  92     4347   3740   3827    328    431    107       C  
ATOM   1363  CD1 ILE A  92      -1.500   7.110  32.227  1.00 48.58           C  
ANISOU 1363  CD1 ILE A  92     6744   5773   5942    418    471    175       C  
ATOM   1364  H   ILE A  92       0.844   7.532  29.134  1.00  0.00           H  
ATOM   1365  HA  ILE A  92      -1.431   9.084  28.455  1.00  0.00           H  
ATOM   1366  HB  ILE A  92       0.150   8.896  31.039  1.00  0.00           H  
ATOM   1367 HG12 ILE A  92      -2.538   7.618  30.369  1.00  0.00           H  
ATOM   1368 HG13 ILE A  92      -1.032   6.786  30.143  1.00  0.00           H  
ATOM   1369 HG21 ILE A  92      -1.882   9.926  32.150  1.00  0.00           H  
ATOM   1370 HG22 ILE A  92      -1.097  11.059  31.090  1.00  0.00           H  
ATOM   1371 HG23 ILE A  92      -2.570  10.243  30.572  1.00  0.00           H  
ATOM   1372 HD11 ILE A  92      -2.484   6.782  32.551  1.00  0.00           H  
ATOM   1373 HD12 ILE A  92      -0.815   6.273  32.365  1.00  0.00           H  
ATOM   1374 HD13 ILE A  92      -1.175   7.899  32.904  1.00  0.00           H  
ATOM   1375  N   SER A  93       1.361  10.817  29.043  1.00 26.93           N  
ANISOU 1375  N   SER A  93     3545   3268   3420    373    324     43       N  
ATOM   1376  CA  SER A  93       1.974  12.127  28.832  1.00 27.92           C  
ANISOU 1376  CA  SER A  93     3586   3440   3584    357    289     18       C  
ATOM   1377  C   SER A  93       1.958  12.536  27.356  1.00 31.07           C  
ANISOU 1377  C   SER A  93     3915   3863   4029    311    348     -1       C  
ATOM   1378  O   SER A  93       1.555  13.666  27.066  1.00 30.88           O  
ANISOU 1378  O   SER A  93     3863   3867   4003    266    359     -9       O  
ATOM   1379  CB  SER A  93       3.366  12.220  29.458  1.00 31.16           C  
ANISOU 1379  CB  SER A  93     3952   3851   4035    416    201      3       C  
ATOM   1380  OG  SER A  93       4.311  11.406  28.800  1.00 45.08           O  
ANISOU 1380  OG  SER A  93     5661   5600   5866    454    207     -9       O  
ATOM   1381  H   SER A  93       1.936  10.090  29.449  1.00  0.00           H  
ATOM   1382  HA  SER A  93       1.351  12.846  29.368  1.00  0.00           H  
ATOM   1383  HB2 SER A  93       3.724  13.250  29.424  1.00  0.00           H  
ATOM   1384  HB3 SER A  93       3.329  11.937  30.511  1.00  0.00           H  
ATOM   1385  HG  SER A  93       4.012  10.495  28.854  1.00  0.00           H  
ATOM   1386  N   ASN A  94       2.315  11.645  26.415  1.00 26.09           N  
ANISOU 1386  N   ASN A  94     3273   3214   3427    322    390     -8       N  
ATOM   1387  CA  ASN A  94       2.287  11.962  24.981  1.00 25.68           C  
ANISOU 1387  CA  ASN A  94     3186   3176   3397    282    451    -25       C  
ATOM   1388  C   ASN A  94       0.859  12.180  24.460  1.00 28.74           C  
ANISOU 1388  C   ASN A  94     3620   3565   3736    228    482    -18       C  
ATOM   1389  O   ASN A  94       0.626  13.207  23.828  1.00 27.68           O  
ANISOU 1389  O   ASN A  94     3464   3454   3601    190    499    -26       O  
ATOM   1390  CB  ASN A  94       3.054  10.894  24.180  1.00 25.71           C  
ANISOU 1390  CB  ASN A  94     3185   3152   3433    310    495    -38       C  
ATOM   1391  CG  ASN A  94       4.563  11.028  24.373  1.00 47.30           C  
ANISOU 1391  CG  ASN A  94     5841   5883   6247    359    482    -56       C  
ATOM   1392  ND2 ASN A  94       5.234  10.023  24.913  1.00 48.60           N  
ANISOU 1392  ND2 ASN A  94     6006   6015   6444    396    517    -66       N  
ATOM   1393  OD1 ASN A  94       5.137  12.056  24.059  1.00 44.55           O  
ANISOU 1393  OD1 ASN A  94     5425   5558   5943    363    442    -66       O  
ATOM   1394  H   ASN A  94       2.630  10.720  26.679  1.00  0.00           H  
ATOM   1395  HA  ASN A  94       2.824  12.910  24.885  1.00  0.00           H  
ATOM   1396  HB2 ASN A  94       2.701   9.888  24.411  1.00  0.00           H  
ATOM   1397  HB3 ASN A  94       2.872  11.045  23.114  1.00  0.00           H  
ATOM   1398 HD21 ASN A  94       4.701   9.299  25.384  1.00  0.00           H  
ATOM   1399 HD22 ASN A  94       6.237  10.081  25.022  1.00  0.00           H  
ATOM   1400  N   ARG A  95      -0.087  11.288  24.808  1.00 25.13           N  
ANISOU 1400  N   ARG A  95     3225   3078   3245    224    490     -4       N  
ATOM   1401  CA  ARG A  95      -1.506  11.448  24.450  1.00 25.86           C  
ANISOU 1401  CA  ARG A  95     3343   3167   3317    173    511     -5       C  
ATOM   1402  C   ARG A  95      -2.113  12.754  24.993  1.00 28.03           C  
ANISOU 1402  C   ARG A  95     3593   3472   3583    147    489      0       C  
ATOM   1403  O   ARG A  95      -2.888  13.395  24.283  1.00 25.97           O  
ANISOU 1403  O   ARG A  95     3320   3224   3324    109    494     -8       O  
ATOM   1404  CB  ARG A  95      -2.332  10.218  24.892  1.00 26.22           C  
ANISOU 1404  CB  ARG A  95     3446   3166   3349    170    531      6       C  
ATOM   1405  CG  ARG A  95      -2.047   8.925  24.096  1.00 28.74           C  
ANISOU 1405  CG  ARG A  95     3795   3447   3679    184    558     -4       C  
ATOM   1406  CD  ARG A  95      -2.670   8.906  22.687  1.00 25.68           C  
ANISOU 1406  CD  ARG A  95     3409   3054   3294    139    574    -31       C  
ATOM   1407  NE  ARG A  95      -2.310   7.688  21.943  1.00 31.54           N  
ANISOU 1407  NE  ARG A  95     4187   3756   4041    155    600    -47       N  
ATOM   1408  CZ  ARG A  95      -2.585   7.457  20.647  1.00 39.32           C  
ANISOU 1408  CZ  ARG A  95     5190   4732   5017    133    611    -77       C  
ATOM   1409  NH1 ARG A  95      -3.118   8.395  19.860  1.00 30.44           N1+
ANISOU 1409  NH1 ARG A  95     4105   3565   3895    152    640    -95       N1+
ATOM   1410  NH2 ARG A  95      -2.336   6.255  20.120  1.00 29.93           N1+
ANISOU 1410  NH2 ARG A  95     3990   3570   3812     97    590    -91       N1+
ATOM   1411  H   ARG A  95       0.153  10.487  25.384  1.00  0.00           H  
ATOM   1412  HA  ARG A  95      -1.567  11.531  23.368  1.00  0.00           H  
ATOM   1413  HB2 ARG A  95      -2.160  10.039  25.954  1.00  0.00           H  
ATOM   1414  HB3 ARG A  95      -3.397  10.440  24.799  1.00  0.00           H  
ATOM   1415  HG2 ARG A  95      -0.993   8.658  24.079  1.00  0.00           H  
ATOM   1416  HG3 ARG A  95      -2.528   8.120  24.649  1.00  0.00           H  
ATOM   1417  HD2 ARG A  95      -3.756   8.860  22.778  1.00  0.00           H  
ATOM   1418  HD3 ARG A  95      -2.447   9.818  22.138  1.00  0.00           H  
ATOM   1419  HE  ARG A  95      -1.916   6.939  22.495  1.00  0.00           H  
ATOM   1420 HH11 ARG A  95      -3.227   9.370  20.148  1.00  0.00           H  
ATOM   1421 HH12 ARG A  95      -3.381   8.162  18.902  1.00  0.00           H  
ATOM   1422 HH21 ARG A  95      -1.987   5.482  20.676  1.00  0.00           H  
ATOM   1423 HH22 ARG A  95      -2.628   6.059  19.166  1.00  0.00           H  
ATOM   1424  N   TYR A  96      -1.721  13.158  26.211  1.00 24.86           N  
ANISOU 1424  N   TYR A  96     3194   3078   3173    172    459     11       N  
ATOM   1425  CA  TYR A  96      -2.070  14.467  26.766  1.00 24.59           C  
ANISOU 1425  CA  TYR A  96     3147   3067   3130    152    441     11       C  
ATOM   1426  C   TYR A  96      -1.550  15.632  25.903  1.00 27.46           C  
ANISOU 1426  C   TYR A  96     3452   3462   3520    132    434     -3       C  
ATOM   1427  O   TYR A  96      -2.357  16.436  25.438  1.00 26.91           O  
ANISOU 1427  O   TYR A  96     3373   3400   3450     97    444     -6       O  
ATOM   1428  CB  TYR A  96      -1.606  14.569  28.239  1.00 25.60           C  
ANISOU 1428  CB  TYR A  96     3305   3190   3231    188    401     19       C  
ATOM   1429  CG  TYR A  96      -1.707  15.955  28.859  1.00 29.68           C  
ANISOU 1429  CG  TYR A  96     3806   3730   3743    170    380     10       C  
ATOM   1430  CD1 TYR A  96      -2.965  16.477  29.218  1.00 31.65           C  
ANISOU 1430  CD1 TYR A  96     4083   3970   3972    142    413     15       C  
ATOM   1431  CD2 TYR A  96      -0.553  16.750  29.028  1.00 30.51           C  
ANISOU 1431  CD2 TYR A  96     3859   3859   3874    178    333     -7       C  
ATOM   1432  CE1 TYR A  96      -3.070  17.787  29.719  1.00 32.14           C  
ANISOU 1432  CE1 TYR A  96     4132   4046   4032    127    399      4       C  
ATOM   1433  CE2 TYR A  96      -0.660  18.061  29.532  1.00 31.61           C  
ANISOU 1433  CE2 TYR A  96     3985   4013   4012    157    317    -19       C  
ATOM   1434  CZ  TYR A  96      -1.921  18.582  29.878  1.00 40.03           C  
ANISOU 1434  CZ  TYR A  96     5091   5070   5050    134    349    -12       C  
ATOM   1435  OH  TYR A  96      -2.018  19.851  30.370  1.00 36.35           O  
ANISOU 1435  OH  TYR A  96     4616   4611   4583    119    334    -26       O  
ATOM   1436  H   TYR A  96      -1.108  12.574  26.773  1.00  0.00           H  
ATOM   1437  HA  TYR A  96      -3.159  14.529  26.762  1.00  0.00           H  
ATOM   1438  HB2 TYR A  96      -2.169  13.867  28.851  1.00  0.00           H  
ATOM   1439  HB3 TYR A  96      -0.569  14.251  28.320  1.00  0.00           H  
ATOM   1440  HD1 TYR A  96      -3.855  15.883  29.096  1.00  0.00           H  
ATOM   1441  HD2 TYR A  96       0.419  16.365  28.756  1.00  0.00           H  
ATOM   1442  HE1 TYR A  96      -4.040  18.175  29.974  1.00  0.00           H  
ATOM   1443  HE2 TYR A  96       0.226  18.667  29.651  1.00  0.00           H  
ATOM   1444  HH  TYR A  96      -2.922  20.117  30.629  1.00  0.00           H  
ATOM   1445  N   VAL A  97      -0.223  15.694  25.710  1.00 24.57           N  
ANISOU 1445  N   VAL A  97     3045   3106   3184    156    420    -13       N  
ATOM   1446  CA  VAL A  97       0.477  16.770  25.002  1.00 24.34           C  
ANISOU 1446  CA  VAL A  97     2961   3097   3191    137    426    -26       C  
ATOM   1447  C   VAL A  97      -0.039  16.986  23.573  1.00 29.27           C  
ANISOU 1447  C   VAL A  97     3597   3719   3803    102    473    -26       C  
ATOM   1448  O   VAL A  97      -0.161  18.133  23.145  1.00 28.00           O  
ANISOU 1448  O   VAL A  97     3424   3569   3646     75    478    -26       O  
ATOM   1449  CB  VAL A  97       2.007  16.551  25.055  1.00 28.30           C  
ANISOU 1449  CB  VAL A  97     3404   3598   3749    169    415    -42       C  
ATOM   1450  CG1 VAL A  97       2.726  17.452  24.066  1.00 28.64           C  
ANISOU 1450  CG1 VAL A  97     3392   3649   3841    142    456    -56       C  
ATOM   1451  CG2 VAL A  97       2.546  16.757  26.464  1.00 27.60           C  
ANISOU 1451  CG2 VAL A  97     3303   3512   3671    201    340    -49       C  
ATOM   1452  H   VAL A  97       0.366  14.990  26.137  1.00  0.00           H  
ATOM   1453  HA  VAL A  97       0.255  17.688  25.550  1.00  0.00           H  
ATOM   1454  HB  VAL A  97       2.220  15.518  24.773  1.00  0.00           H  
ATOM   1455 HG11 VAL A  97       3.794  17.352  24.223  1.00  0.00           H  
ATOM   1456 HG12 VAL A  97       2.537  17.163  23.034  1.00  0.00           H  
ATOM   1457 HG13 VAL A  97       2.467  18.504  24.195  1.00  0.00           H  
ATOM   1458 HG21 VAL A  97       3.618  16.560  26.505  1.00  0.00           H  
ATOM   1459 HG22 VAL A  97       2.387  17.782  26.800  1.00  0.00           H  
ATOM   1460 HG23 VAL A  97       2.073  16.100  27.189  1.00  0.00           H  
ATOM   1461  N   LEU A  98      -0.295  15.920  22.807  1.00 27.31           N  
ANISOU 1461  N   LEU A  98     3385   3454   3538    106    500    -27       N  
ATOM   1462  CA  LEU A  98      -0.672  16.073  21.396  1.00 27.08           C  
ANISOU 1462  CA  LEU A  98     3388   3416   3483     80    530    -31       C  
ATOM   1463  C   LEU A  98      -2.044  16.762  21.272  1.00 30.54           C  
ANISOU 1463  C   LEU A  98     3848   3858   3898     51    502    -24       C  
ATOM   1464  O   LEU A  98      -2.157  17.773  20.577  1.00 29.95           O  
ANISOU 1464  O   LEU A  98     3782   3787   3812     32    504    -21       O  
ATOM   1465  CB  LEU A  98      -0.615  14.715  20.667  1.00 26.77           C  
ANISOU 1465  CB  LEU A  98     3390   3352   3428     92    558    -42       C  
ATOM   1466  CG  LEU A  98       0.758  14.316  20.067  1.00 31.66           C  
ANISOU 1466  CG  LEU A  98     3999   3962   4070    114    614    -55       C  
ATOM   1467  CD1 LEU A  98       1.017  14.953  18.693  1.00 31.36           C  
ANISOU 1467  CD1 LEU A  98     3993   3918   4003     90    661    -59       C  
ATOM   1468  CD2 LEU A  98       1.955  14.494  21.010  1.00 31.28           C  
ANISOU 1468  CD2 LEU A  98     3875   3924   4085    145    608    -56       C  
ATOM   1469  H   LEU A  98      -0.139  14.978  23.157  1.00  0.00           H  
ATOM   1470  HA  LEU A  98       0.049  16.737  20.914  1.00  0.00           H  
ATOM   1471  HB2 LEU A  98      -0.970  13.935  21.342  1.00  0.00           H  
ATOM   1472  HB3 LEU A  98      -1.330  14.722  19.844  1.00  0.00           H  
ATOM   1473  HG  LEU A  98       0.718  13.247  19.877  1.00  0.00           H  
ATOM   1474 HD11 LEU A  98       2.084  15.034  18.487  1.00  0.00           H  
ATOM   1475 HD12 LEU A  98       0.593  14.347  17.893  1.00  0.00           H  
ATOM   1476 HD13 LEU A  98       0.580  15.947  18.615  1.00  0.00           H  
ATOM   1477 HD21 LEU A  98       2.523  15.393  20.774  1.00  0.00           H  
ATOM   1478 HD22 LEU A  98       1.676  14.560  22.054  1.00  0.00           H  
ATOM   1479 HD23 LEU A  98       2.624  13.637  20.935  1.00  0.00           H  
ATOM   1480  N   HIS A  99      -3.033  16.288  22.042  1.00 27.03           N  
ANISOU 1480  N   HIS A  99     3410   3405   3454     49    480    -22       N  
ATOM   1481  CA  HIS A  99      -4.340  16.941  22.114  1.00 27.49           C  
ANISOU 1481  CA  HIS A  99     3468   3462   3515     24    456    -21       C  
ATOM   1482  C   HIS A  99      -4.299  18.310  22.821  1.00 28.93           C  
ANISOU 1482  C   HIS A  99     3620   3662   3708     20    444    -13       C  
ATOM   1483  O   HIS A  99      -4.985  19.225  22.363  1.00 30.03           O  
ANISOU 1483  O   HIS A  99     3758   3802   3849      5    428    -11       O  
ATOM   1484  CB  HIS A  99      -5.397  16.008  22.731  1.00 28.87           C  
ANISOU 1484  CB  HIS A  99     3648   3616   3707     18    458    -23       C  
ATOM   1485  CG  HIS A  99      -6.117  15.115  21.748  1.00 33.17           C  
ANISOU 1485  CG  HIS A  99     4212   4134   4259      0    450    -39       C  
ATOM   1486  CD2 HIS A  99      -7.464  14.907  21.538  1.00 35.33           C  
ANISOU 1486  CD2 HIS A  99     4470   4388   4568    -24    430    -53       C  
ATOM   1487  ND1 HIS A  99      -5.478  14.333  20.800  1.00 35.08           N  
ANISOU 1487  ND1 HIS A  99     4487   4361   4479      8    461    -50       N  
ATOM   1488  CE1 HIS A  99      -6.418  13.726  20.078  1.00 34.94           C  
ANISOU 1488  CE1 HIS A  99     4482   4317   4476    -14    440    -71       C  
ATOM   1489  NE2 HIS A  99      -7.652  14.036  20.462  1.00 35.15           N  
ANISOU 1489  NE2 HIS A  99     4472   4339   4543    -35    417    -74       N  
ATOM   1490  H   HIS A  99      -2.859  15.502  22.656  1.00  0.00           H  
ATOM   1491  HA  HIS A  99      -4.664  17.159  21.093  1.00  0.00           H  
ATOM   1492  HB2 HIS A  99      -4.964  15.411  23.532  1.00  0.00           H  
ATOM   1493  HB3 HIS A  99      -6.176  16.613  23.186  1.00  0.00           H  
ATOM   1494  HD1 HIS A  99      -4.485  14.202  20.626  1.00  0.00           H  
ATOM   1495  HD2 HIS A  99      -8.307  15.328  22.068  1.00  0.00           H  
ATOM   1496  HE1 HIS A  99      -6.181  13.054  19.268  1.00  0.00           H  
ATOM   1497  N   ALA A 100      -3.492  18.480  23.888  1.00 24.25           N  
ANISOU 1497  N   ALA A 100     3010   3080   3122     38    444    -10       N  
ATOM   1498  CA  ALA A 100      -3.359  19.799  24.535  1.00 25.12           C  
ANISOU 1498  CA  ALA A 100     3099   3203   3243     33    428    -10       C  
ATOM   1499  C   ALA A 100      -2.769  20.838  23.594  1.00 31.22           C  
ANISOU 1499  C   ALA A 100     3855   3981   4026     17    434    -10       C  
ATOM   1500  O   ALA A 100      -3.283  21.957  23.518  1.00 30.50           O  
ANISOU 1500  O   ALA A 100     3761   3887   3940      2    425     -7       O  
ATOM   1501  CB  ALA A 100      -2.546  19.723  25.813  1.00 25.45           C  
ANISOU 1501  CB  ALA A 100     3135   3250   3284     57    410    -15       C  
ATOM   1502  H   ALA A 100      -3.005  17.696  24.307  1.00  0.00           H  
ATOM   1503  HA  ALA A 100      -4.367  20.105  24.783  1.00  0.00           H  
ATOM   1504  HB1 ALA A 100      -2.488  20.694  26.307  1.00  0.00           H  
ATOM   1505  HB2 ALA A 100      -2.999  19.027  26.520  1.00  0.00           H  
ATOM   1506  HB3 ALA A 100      -1.528  19.382  25.623  1.00  0.00           H  
ATOM   1507  N   ASN A 101      -1.750  20.451  22.816  1.00 28.51           N  
ANISOU 1507  N   ASN A 101     3505   3638   3688     21    460    -13       N  
ATOM   1508  CA  ASN A 101      -1.153  21.392  21.883  1.00 28.16           C  
ANISOU 1508  CA  ASN A 101     3457   3589   3654      3    488    -10       C  
ATOM   1509  C   ASN A 101      -2.140  21.859  20.810  1.00 32.02           C  
ANISOU 1509  C   ASN A 101     3998   4063   4105    -13    487      3       C  
ATOM   1510  O   ASN A 101      -2.216  23.047  20.518  1.00 31.05           O  
ANISOU 1510  O   ASN A 101     3882   3930   3984    -28    489     13       O  
ATOM   1511  CB  ASN A 101       0.141  20.857  21.289  1.00 28.16           C  
ANISOU 1511  CB  ASN A 101     3438   3584   3677     10    536    -18       C  
ATOM   1512  CG  ASN A 101       0.631  21.670  20.115  1.00 39.53           C  
ANISOU 1512  CG  ASN A 101     4897   5006   5117    -13    593    -12       C  
ATOM   1513  ND2 ASN A 101       0.969  22.925  20.334  1.00 30.12           N  
ANISOU 1513  ND2 ASN A 101     3677   3809   3958    -34    598    -10       N  
ATOM   1514  OD1 ASN A 101       0.675  21.187  18.995  1.00 32.24           O  
ANISOU 1514  OD1 ASN A 101     4024   4067   4157    -13    638     -8       O  
ATOM   1515  H   ASN A 101      -1.350  19.523  22.881  1.00  0.00           H  
ATOM   1516  HA  ASN A 101      -0.897  22.214  22.533  1.00  0.00           H  
ATOM   1517  HB2 ASN A 101       0.920  20.802  22.050  1.00  0.00           H  
ATOM   1518  HB3 ASN A 101      -0.018  19.836  20.936  1.00  0.00           H  
ATOM   1519 HD21 ASN A 101       0.889  23.325  21.262  1.00  0.00           H  
ATOM   1520 HD22 ASN A 101       1.294  23.510  19.575  1.00  0.00           H  
ATOM   1521  N   LEU A 102      -2.926  20.915  20.283  1.00 29.15           N  
ANISOU 1521  N   LEU A 102     3671   3693   3711     -8    473      2       N  
ATOM   1522  CA  LEU A 102      -3.958  21.145  19.277  1.00 29.62           C  
ANISOU 1522  CA  LEU A 102     3784   3735   3736    -15    448      8       C  
ATOM   1523  C   LEU A 102      -4.969  22.231  19.716  1.00 30.22           C  
ANISOU 1523  C   LEU A 102     3843   3808   3832    -20    402     14       C  
ATOM   1524  O   LEU A 102      -5.125  23.246  19.038  1.00 27.58           O  
ANISOU 1524  O   LEU A 102     3540   3458   3481    -23    390     27       O  
ATOM   1525  CB  LEU A 102      -4.631  19.783  18.993  1.00 31.10           C  
ANISOU 1525  CB  LEU A 102     4000   3914   3904    -10    429     -6       C  
ATOM   1526  CG  LEU A 102      -5.412  19.669  17.671  1.00 38.75           C  
ANISOU 1526  CG  LEU A 102     5041   4859   4824    -13    395    -10       C  
ATOM   1527  CD1 LEU A 102      -4.482  19.669  16.436  1.00 39.25           C  
ANISOU 1527  CD1 LEU A 102     5175   4908   4830    -10    450     -5       C  
ATOM   1528  CD2 LEU A 102      -6.320  18.428  17.704  1.00 43.49           C  
ANISOU 1528  CD2 LEU A 102     5647   5448   5429    -14    360    -33       C  
ATOM   1529  H   LEU A 102      -2.778  19.950  20.561  1.00  0.00           H  
ATOM   1530  HA  LEU A 102      -3.454  21.498  18.375  1.00  0.00           H  
ATOM   1531  HB2 LEU A 102      -3.881  18.990  18.992  1.00  0.00           H  
ATOM   1532  HB3 LEU A 102      -5.293  19.549  19.826  1.00  0.00           H  
ATOM   1533  HG  LEU A 102      -6.066  20.541  17.601  1.00  0.00           H  
ATOM   1534 HD11 LEU A 102      -4.783  20.436  15.726  1.00  0.00           H  
ATOM   1535 HD12 LEU A 102      -3.441  19.861  16.698  1.00  0.00           H  
ATOM   1536 HD13 LEU A 102      -4.490  18.724  15.894  1.00  0.00           H  
ATOM   1537 HD21 LEU A 102      -7.324  18.686  17.369  1.00  0.00           H  
ATOM   1538 HD22 LEU A 102      -5.940  17.625  17.075  1.00  0.00           H  
ATOM   1539 HD23 LEU A 102      -6.419  18.002  18.703  1.00  0.00           H  
ATOM   1540  N   TYR A 103      -5.575  22.040  20.891  1.00 24.42           N  
ANISOU 1540  N   TYR A 103     3063   3082   3132    -17    387      5       N  
ATOM   1541  CA  TYR A 103      -6.658  22.865  21.399  1.00 24.38           C  
ANISOU 1541  CA  TYR A 103     3036   3069   3160    -18    358      5       C  
ATOM   1542  C   TYR A 103      -6.188  24.119  22.162  1.00 28.43           C  
ANISOU 1542  C   TYR A 103     3528   3585   3689    -20    371      9       C  
ATOM   1543  O   TYR A 103      -6.911  25.111  22.110  1.00 27.58           O  
ANISOU 1543  O   TYR A 103     3417   3462   3600    -19    350     13       O  
ATOM   1544  CB  TYR A 103      -7.640  22.003  22.191  1.00 24.41           C  
ANISOU 1544  CB  TYR A 103     3012   3068   3196    -17    356    -10       C  
ATOM   1545  CG  TYR A 103      -8.279  20.978  21.269  1.00 27.35           C  
ANISOU 1545  CG  TYR A 103     3400   3426   3566    -22    330    -21       C  
ATOM   1546  CD1 TYR A 103      -8.025  19.618  21.426  1.00 29.25           C  
ANISOU 1546  CD1 TYR A 103     3650   3665   3798    -23    354    -29       C  
ATOM   1547  CD2 TYR A 103      -8.995  21.379  20.139  1.00 28.62           C  
ANISOU 1547  CD2 TYR A 103     3581   3570   3724    -21    273    -24       C  
ATOM   1548  CE1 TYR A 103      -8.541  18.677  20.532  1.00 30.53           C  
ANISOU 1548  CE1 TYR A 103     3834   3809   3958    -31    327    -46       C  
ATOM   1549  CE2 TYR A 103      -9.540  20.448  19.254  1.00 29.50           C  
ANISOU 1549  CE2 TYR A 103     3716   3665   3829    -25    234    -42       C  
ATOM   1550  CZ  TYR A 103      -9.326  19.097  19.466  1.00 34.57           C  
ANISOU 1550  CZ  TYR A 103     4360   4305   4470    -33    264    -56       C  
ATOM   1551  OH  TYR A 103      -9.877  18.188  18.607  1.00 31.73           O  
ANISOU 1551  OH  TYR A 103     4026   3924   4108    -41    222    -80       O  
ATOM   1552  H   TYR A 103      -5.342  21.215  21.428  1.00  0.00           H  
ATOM   1553  HA  TYR A 103      -7.197  23.268  20.541  1.00  0.00           H  
ATOM   1554  HB2 TYR A 103      -7.136  21.505  23.018  1.00  0.00           H  
ATOM   1555  HB3 TYR A 103      -8.433  22.615  22.624  1.00  0.00           H  
ATOM   1556  HD1 TYR A 103      -7.437  19.275  22.263  1.00  0.00           H  
ATOM   1557  HD2 TYR A 103      -9.143  22.428  19.953  1.00  0.00           H  
ATOM   1558  HE1 TYR A 103      -8.349  17.626  20.684  1.00  0.00           H  
ATOM   1559  HE2 TYR A 103     -10.123  20.789  18.411  1.00  0.00           H  
ATOM   1560  HH  TYR A 103     -10.046  18.568  17.735  1.00  0.00           H  
ATOM   1561  N   THR A 104      -4.978  24.126  22.785  1.00 25.54           N  
ANISOU 1561  N   THR A 104     3148   3234   3322    -21    397      6       N  
ATOM   1562  CA  THR A 104      -4.461  25.374  23.395  1.00 26.33           C  
ANISOU 1562  CA  THR A 104     3232   3332   3442    -28    400      3       C  
ATOM   1563  C   THR A 104      -4.023  26.328  22.263  1.00 31.10           C  
ANISOU 1563  C   THR A 104     3858   3917   4043    -43    414     18       C  
ATOM   1564  O   THR A 104      -4.194  27.545  22.395  1.00 30.31           O  
ANISOU 1564  O   THR A 104     3758   3798   3960    -50    409     22       O  
ATOM   1565  CB  THR A 104      -3.241  25.153  24.350  1.00 27.95           C  
ANISOU 1565  CB  THR A 104     3410   3552   3658    -25    405    -13       C  
ATOM   1566  CG2 THR A 104      -3.593  24.426  25.622  1.00 22.42           C  
ANISOU 1566  CG2 THR A 104     2714   2859   2946     -7    392    -23       C  
ATOM   1567  OG1 THR A 104      -2.235  24.417  23.687  1.00 27.80           O  
ANISOU 1567  OG1 THR A 104     3383   3540   3640    -24    426    -12       O  
ATOM   1568  H   THR A 104      -4.392  23.301  22.817  1.00  0.00           H  
ATOM   1569  HA  THR A 104      -5.255  25.865  23.961  1.00  0.00           H  
ATOM   1570  HB  THR A 104      -2.821  26.119  24.619  1.00  0.00           H  
ATOM   1571  HG1 THR A 104      -2.547  23.508  23.590  1.00  0.00           H  
ATOM   1572 HG21 THR A 104      -2.724  24.357  26.272  1.00  0.00           H  
ATOM   1573 HG22 THR A 104      -4.364  24.957  26.179  1.00  0.00           H  
ATOM   1574 HG23 THR A 104      -3.947  23.416  25.448  1.00  0.00           H  
ATOM   1575  N   SER A 105      -3.461  25.783  21.146  1.00 25.81           N  
ANISOU 1575  N   SER A 105     3216   3244   3347    -46    440     28       N  
ATOM   1576  CA  SER A 105      -2.964  26.643  20.071  1.00 25.72           C  
ANISOU 1576  CA  SER A 105     3245   3205   3322    -61    473     46       C  
ATOM   1577  C   SER A 105      -4.053  27.505  19.439  1.00 30.20           C  
ANISOU 1577  C   SER A 105     3864   3745   3866    -54    437     67       C  
ATOM   1578  O   SER A 105      -3.875  28.714  19.325  1.00 29.21           O  
ANISOU 1578  O   SER A 105     3754   3591   3752    -64    451     80       O  
ATOM   1579  CB  SER A 105      -2.188  25.862  19.008  1.00 28.66           C  
ANISOU 1579  CB  SER A 105     3654   3573   3663    -63    523     51       C  
ATOM   1580  OG  SER A 105      -3.061  25.042  18.254  1.00 38.56           O  
ANISOU 1580  OG  SER A 105     4962   4824   4864    -48    492     55       O  
ATOM   1581  H   SER A 105      -3.311  24.786  21.063  1.00  0.00           H  
ATOM   1582  HA  SER A 105      -2.249  27.320  20.540  1.00  0.00           H  
ATOM   1583  HB2 SER A 105      -1.698  26.551  18.319  1.00  0.00           H  
ATOM   1584  HB3 SER A 105      -1.397  25.261  19.457  1.00  0.00           H  
ATOM   1585  HG  SER A 105      -3.637  24.562  18.858  1.00  0.00           H  
ATOM   1586  N   ILE A 106      -5.195  26.910  19.085  1.00 26.84           N  
ANISOU 1586  N   ILE A 106     3460   3319   3418    -36    386     66       N  
ATOM   1587  CA  ILE A 106      -6.262  27.712  18.496  1.00 26.32           C  
ANISOU 1587  CA  ILE A 106     3435   3224   3343    -21    332     81       C  
ATOM   1588  C   ILE A 106      -6.806  28.724  19.536  1.00 28.25           C  
ANISOU 1588  C   ILE A 106     3627   3461   3644    -17    316     75       C  
ATOM   1589  O   ILE A 106      -7.149  29.834  19.158  1.00 26.91           O  
ANISOU 1589  O   ILE A 106     3490   3257   3477     -8    297     93       O  
ATOM   1590  CB  ILE A 106      -7.356  26.827  17.823  1.00 29.01           C  
ANISOU 1590  CB  ILE A 106     3799   3561   3662     -2    265     73       C  
ATOM   1591  CG1 ILE A 106      -8.362  27.672  16.992  1.00 28.44           C  
ANISOU 1591  CG1 ILE A 106     3779   3451   3578     22    190     89       C  
ATOM   1592  CG2 ILE A 106      -8.068  25.925  18.846  1.00 28.83           C  
ANISOU 1592  CG2 ILE A 106     3698   3564   3694     -2    249     44       C  
ATOM   1593  CD1 ILE A 106      -9.164  26.819  15.911  1.00 33.28           C  
ANISOU 1593  CD1 ILE A 106     4446   4050   4150     40    110     78       C  
ATOM   1594  H   ILE A 106      -5.335  25.915  19.188  1.00  0.00           H  
ATOM   1595  HA  ILE A 106      -5.818  28.306  17.695  1.00  0.00           H  
ATOM   1596  HB  ILE A 106      -6.833  26.171  17.126  1.00  0.00           H  
ATOM   1597 HG12 ILE A 106      -9.039  28.212  17.648  1.00  0.00           H  
ATOM   1598 HG13 ILE A 106      -7.811  28.442  16.452  1.00  0.00           H  
ATOM   1599 HG21 ILE A 106      -8.717  25.225  18.323  1.00  0.00           H  
ATOM   1600 HG22 ILE A 106      -7.359  25.331  19.419  1.00  0.00           H  
ATOM   1601 HG23 ILE A 106      -8.682  26.492  19.546  1.00  0.00           H  
ATOM   1602 HD11 ILE A 106      -9.441  27.436  15.056  1.00  0.00           H  
ATOM   1603 HD12 ILE A 106      -8.580  25.975  15.543  1.00  0.00           H  
ATOM   1604 HD13 ILE A 106     -10.083  26.434  16.351  1.00  0.00           H  
ATOM   1605  N   LEU A 107      -6.863  28.347  20.833  1.00 25.78           N  
ANISOU 1605  N   LEU A 107     3249   3175   3373    -20    327     51       N  
ATOM   1606  CA  LEU A 107      -7.354  29.246  21.899  1.00 24.58           C  
ANISOU 1606  CA  LEU A 107     3059   3012   3266    -16    325     39       C  
ATOM   1607  C   LEU A 107      -6.409  30.430  22.129  1.00 29.63           C  
ANISOU 1607  C   LEU A 107     3709   3635   3914    -33    355     43       C  
ATOM   1608  O   LEU A 107      -6.868  31.560  22.277  1.00 30.95           O  
ANISOU 1608  O   LEU A 107     3882   3770   4106    -26    345     47       O  
ATOM   1609  CB  LEU A 107      -7.590  28.514  23.209  1.00 23.91           C  
ANISOU 1609  CB  LEU A 107     2930   2951   3203    -14    340     14       C  
ATOM   1610  CG  LEU A 107      -8.933  27.805  23.355  1.00 29.21           C  
ANISOU 1610  CG  LEU A 107     3574   3619   3906     -1    322      3       C  
ATOM   1611  CD1 LEU A 107      -8.945  27.007  24.631  1.00 29.59           C  
ANISOU 1611  CD1 LEU A 107     3601   3682   3958     -3    360    -15       C  
ATOM   1612  CD2 LEU A 107     -10.126  28.807  23.387  1.00 28.44           C  
ANISOU 1612  CD2 LEU A 107     3454   3488   3863     17    297     -1       C  
ATOM   1613  H   LEU A 107      -6.568  27.421  21.111  1.00  0.00           H  
ATOM   1614  HA  LEU A 107      -8.304  29.665  21.563  1.00  0.00           H  
ATOM   1615  HB2 LEU A 107      -6.776  27.802  23.354  1.00  0.00           H  
ATOM   1616  HB3 LEU A 107      -7.505  29.210  24.045  1.00  0.00           H  
ATOM   1617  HG  LEU A 107      -9.060  27.116  22.518  1.00  0.00           H  
ATOM   1618 HD11 LEU A 107      -9.652  26.180  24.560  1.00  0.00           H  
ATOM   1619 HD12 LEU A 107      -7.973  26.562  24.838  1.00  0.00           H  
ATOM   1620 HD13 LEU A 107      -9.216  27.614  25.495  1.00  0.00           H  
ATOM   1621 HD21 LEU A 107     -10.896  28.519  24.104  1.00  0.00           H  
ATOM   1622 HD22 LEU A 107      -9.803  29.817  23.641  1.00  0.00           H  
ATOM   1623 HD23 LEU A 107     -10.603  28.862  22.409  1.00  0.00           H  
ATOM   1624  N   PHE A 108      -5.100  30.191  22.147  1.00 25.69           N  
ANISOU 1624  N   PHE A 108     3205   3150   3405    -54    391     40       N  
ATOM   1625  CA  PHE A 108      -4.176  31.318  22.272  1.00 26.47           C  
ANISOU 1625  CA  PHE A 108     3304   3225   3529    -78    421     39       C  
ATOM   1626  C   PHE A 108      -4.340  32.286  21.112  1.00 30.25           C  
ANISOU 1626  C   PHE A 108     3844   3656   3993    -81    432     72       C  
ATOM   1627  O   PHE A 108      -4.304  33.486  21.357  1.00 30.65           O  
ANISOU 1627  O   PHE A 108     3901   3672   4073    -90    439     73       O  
ATOM   1628  CB  PHE A 108      -2.709  30.869  22.466  1.00 27.81           C  
ANISOU 1628  CB  PHE A 108     3438   3412   3715   -102    456     23       C  
ATOM   1629  CG  PHE A 108      -2.506  30.345  23.874  1.00 28.78           C  
ANISOU 1629  CG  PHE A 108     3515   3566   3854    -94    428    -11       C  
ATOM   1630  CD1 PHE A 108      -2.819  31.132  24.979  1.00 31.85           C  
ANISOU 1630  CD1 PHE A 108     3897   3945   4261    -93    405    -34       C  
ATOM   1631  CD2 PHE A 108      -2.031  29.055  24.093  1.00 29.38           C  
ANISOU 1631  CD2 PHE A 108     3569   3675   3918    -83    425    -20       C  
ATOM   1632  CE1 PHE A 108      -2.674  30.632  26.277  1.00 32.91           C  
ANISOU 1632  CE1 PHE A 108     4016   4101   4388    -80    378    -63       C  
ATOM   1633  CE2 PHE A 108      -1.857  28.567  25.392  1.00 31.90           C  
ANISOU 1633  CE2 PHE A 108     3867   4015   4238    -68    393    -46       C  
ATOM   1634  CZ  PHE A 108      -2.187  29.353  26.475  1.00 30.11           C  
ANISOU 1634  CZ  PHE A 108     3647   3777   4016    -67    369    -66       C  
ATOM   1635  H   PHE A 108      -4.720  29.256  22.057  1.00  0.00           H  
ATOM   1636  HA  PHE A 108      -4.485  31.891  23.147  1.00  0.00           H  
ATOM   1637  HB2 PHE A 108      -2.446  30.105  21.734  1.00  0.00           H  
ATOM   1638  HB3 PHE A 108      -2.023  31.704  22.312  1.00  0.00           H  
ATOM   1639  HD1 PHE A 108      -3.157  32.150  24.851  1.00  0.00           H  
ATOM   1640  HD2 PHE A 108      -1.771  28.425  23.255  1.00  0.00           H  
ATOM   1641  HE1 PHE A 108      -2.858  31.296  27.089  1.00  0.00           H  
ATOM   1642  HE2 PHE A 108      -1.454  27.578  25.555  1.00  0.00           H  
ATOM   1643  HZ  PHE A 108      -2.053  28.984  27.480  1.00  0.00           H  
ATOM   1644  N   LEU A 109      -4.607  31.779  19.881  1.00 26.97           N  
ANISOU 1644  N   LEU A 109     3486   3234   3527    -69    428     99       N  
ATOM   1645  CA  LEU A 109      -4.805  32.632  18.706  1.00 28.93           C  
ANISOU 1645  CA  LEU A 109     3822   3431   3739    -63    431    136       C  
ATOM   1646  C   LEU A 109      -6.141  33.347  18.756  1.00 30.67           C  
ANISOU 1646  C   LEU A 109     4057   3624   3973    -29    362    145       C  
ATOM   1647  O   LEU A 109      -6.249  34.457  18.269  1.00 29.58           O  
ANISOU 1647  O   LEU A 109     3977   3433   3829    -23    362    171       O  
ATOM   1648  CB  LEU A 109      -4.591  31.898  17.350  1.00 29.52           C  
ANISOU 1648  CB  LEU A 109     3978   3499   3740    -58    448    159       C  
ATOM   1649  CG  LEU A 109      -3.223  32.069  16.655  1.00 35.79           C  
ANISOU 1649  CG  LEU A 109     4815   4267   4515    -92    549    174       C  
ATOM   1650  CD1 LEU A 109      -2.870  33.576  16.368  1.00 36.69           C  
ANISOU 1650  CD1 LEU A 109     4980   4316   4644   -111    596    202       C  
ATOM   1651  CD2 LEU A 109      -2.126  31.391  17.417  1.00 38.11           C  
ANISOU 1651  CD2 LEU A 109     5015   4601   4865   -118    600    141       C  
ATOM   1652  H   LEU A 109      -4.647  30.779  19.736  1.00  0.00           H  
ATOM   1653  HA  LEU A 109      -4.058  33.423  18.768  1.00  0.00           H  
ATOM   1654  HB2 LEU A 109      -4.820  30.838  17.469  1.00  0.00           H  
ATOM   1655  HB3 LEU A 109      -5.333  32.250  16.631  1.00  0.00           H  
ATOM   1656  HG  LEU A 109      -3.274  31.590  15.681  1.00  0.00           H  
ATOM   1657 HD11 LEU A 109      -2.743  33.734  15.299  1.00  0.00           H  
ATOM   1658 HD12 LEU A 109      -3.662  34.256  16.682  1.00  0.00           H  
ATOM   1659 HD13 LEU A 109      -1.949  33.901  16.851  1.00  0.00           H  
ATOM   1660 HD21 LEU A 109      -1.407  30.939  16.733  1.00  0.00           H  
ATOM   1661 HD22 LEU A 109      -1.581  32.075  18.068  1.00  0.00           H  
ATOM   1662 HD23 LEU A 109      -2.512  30.593  18.050  1.00  0.00           H  
ATOM   1663  N   THR A 110      -7.134  32.730  19.363  1.00 27.09           N  
ANISOU 1663  N   THR A 110     3548   3200   3545     -6    309    122       N  
ATOM   1664  CA  THR A 110      -8.439  33.358  19.564  1.00 27.11           C  
ANISOU 1664  CA  THR A 110     3536   3177   3589     28    249    120       C  
ATOM   1665  C   THR A 110      -8.289  34.553  20.528  1.00 29.84           C  
ANISOU 1665  C   THR A 110     3855   3498   3986     21    279    108       C  
ATOM   1666  O   THR A 110      -8.817  35.626  20.253  1.00 28.84           O  
ANISOU 1666  O   THR A 110     3759   3321   3878     43    255    125       O  
ATOM   1667  CB  THR A 110      -9.439  32.327  20.115  1.00 31.77           C  
ANISOU 1667  CB  THR A 110     4056   3799   4214     44    212     90       C  
ATOM   1668  CG2 THR A 110     -10.804  32.929  20.405  1.00 28.39           C  
ANISOU 1668  CG2 THR A 110     3589   3342   3856     80    161     79       C  
ATOM   1669  OG1 THR A 110      -9.568  31.265  19.177  1.00 31.68           O  
ANISOU 1669  OG1 THR A 110     4075   3803   4157     49    178     95       O  
ATOM   1670  H   THR A 110      -7.000  31.803  19.745  1.00  0.00           H  
ATOM   1671  HA  THR A 110      -8.801  33.738  18.612  1.00  0.00           H  
ATOM   1672  HB  THR A 110      -9.063  31.892  21.040  1.00  0.00           H  
ATOM   1673  HG1 THR A 110      -8.745  30.765  19.160  1.00  0.00           H  
ATOM   1674 HG21 THR A 110     -11.517  32.153  20.685  1.00  0.00           H  
ATOM   1675 HG22 THR A 110     -10.778  33.645  21.227  1.00  0.00           H  
ATOM   1676 HG23 THR A 110     -11.202  33.435  19.525  1.00  0.00           H  
ATOM   1677  N   PHE A 111      -7.572  34.365  21.647  1.00 27.42           N  
ANISOU 1677  N   PHE A 111     3498   3220   3698     -7    324     79       N  
ATOM   1678  CA  PHE A 111      -7.396  35.442  22.623  1.00 27.50           C  
ANISOU 1678  CA  PHE A 111     3491   3206   3751    -16    347     58       C  
ATOM   1679  C   PHE A 111      -6.493  36.558  22.075  1.00 30.26           C  
ANISOU 1679  C   PHE A 111     3889   3508   4100    -42    380     79       C  
ATOM   1680  O   PHE A 111      -6.788  37.726  22.338  1.00 28.59           O  
ANISOU 1680  O   PHE A 111     3693   3249   3922    -36    380     78       O  
ATOM   1681  CB  PHE A 111      -6.957  34.907  23.991  1.00 29.25           C  
ANISOU 1681  CB  PHE A 111     3663   3467   3983    -33    368     17       C  
ATOM   1682  CG  PHE A 111      -8.118  34.209  24.682  1.00 31.16           C  
ANISOU 1682  CG  PHE A 111     3871   3730   4240     -5    354     -2       C  
ATOM   1683  CD1 PHE A 111      -9.248  34.928  25.088  1.00 33.77           C  
ANISOU 1683  CD1 PHE A 111     4189   4026   4617     23    349    -13       C  
ATOM   1684  CD2 PHE A 111      -8.103  32.828  24.884  1.00 31.74           C  
ANISOU 1684  CD2 PHE A 111     3924   3848   4290     -6    356     -8       C  
ATOM   1685  CE1 PHE A 111     -10.335  34.279  25.691  1.00 34.54           C  
ANISOU 1685  CE1 PHE A 111     4246   4133   4745     44    356    -32       C  
ATOM   1686  CE2 PHE A 111      -9.185  32.183  25.507  1.00 34.60           C  
ANISOU 1686  CE2 PHE A 111     4255   4217   4675     13    361    -25       C  
ATOM   1687  CZ  PHE A 111     -10.295  32.913  25.908  1.00 32.66           C  
ANISOU 1687  CZ  PHE A 111     3990   3937   4483     36    365    -37       C  
ATOM   1688  H   PHE A 111      -7.160  33.465  21.859  1.00  0.00           H  
ATOM   1689  HA  PHE A 111      -8.368  35.921  22.759  1.00  0.00           H  
ATOM   1690  HB2 PHE A 111      -6.107  34.230  23.891  1.00  0.00           H  
ATOM   1691  HB3 PHE A 111      -6.632  35.727  24.630  1.00  0.00           H  
ATOM   1692  HD1 PHE A 111      -9.290  35.997  24.938  1.00  0.00           H  
ATOM   1693  HD2 PHE A 111      -7.240  32.248  24.600  1.00  0.00           H  
ATOM   1694  HE1 PHE A 111     -11.200  34.849  25.997  1.00  0.00           H  
ATOM   1695  HE2 PHE A 111      -9.157  31.117  25.672  1.00  0.00           H  
ATOM   1696  HZ  PHE A 111     -11.128  32.415  26.381  1.00  0.00           H  
ATOM   1697  N   ILE A 112      -5.482  36.216  21.233  1.00 27.11           N  
ANISOU 1697  N   ILE A 112     3521   3114   3668    -70    416    100       N  
ATOM   1698  CA  ILE A 112      -4.635  37.229  20.569  1.00 27.71           C  
ANISOU 1698  CA  ILE A 112     3650   3133   3747   -100    468    124       C  
ATOM   1699  C   ILE A 112      -5.547  38.090  19.665  1.00 33.65           C  
ANISOU 1699  C   ILE A 112     4487   3823   4476    -64    438    167       C  
ATOM   1700  O   ILE A 112      -5.484  39.313  19.739  1.00 33.94           O  
ANISOU 1700  O   ILE A 112     4554   3801   4543    -71    456    176       O  
ATOM   1701  CB  ILE A 112      -3.437  36.629  19.766  1.00 29.96           C  
ANISOU 1701  CB  ILE A 112     3951   3426   4005   -134    532    137       C  
ATOM   1702  CG1 ILE A 112      -2.464  35.900  20.679  1.00 29.08           C  
ANISOU 1702  CG1 ILE A 112     3750   3365   3935   -162    550     93       C  
ATOM   1703  CG2 ILE A 112      -2.664  37.714  18.925  1.00 29.67           C  
ANISOU 1703  CG2 ILE A 112     3985   3315   3974   -167    608    170       C  
ATOM   1704  CD1 ILE A 112      -1.568  34.863  19.907  1.00 29.65           C  
ANISOU 1704  CD1 ILE A 112     3822   3461   3984   -177    601    101       C  
ATOM   1705  H   ILE A 112      -5.279  35.244  21.040  1.00  0.00           H  
ATOM   1706  HA  ILE A 112      -4.227  37.881  21.344  1.00  0.00           H  
ATOM   1707  HB  ILE A 112      -3.848  35.899  19.066  1.00  0.00           H  
ATOM   1708 HG12 ILE A 112      -1.816  36.639  21.150  1.00  0.00           H  
ATOM   1709 HG13 ILE A 112      -2.979  35.421  21.501  1.00  0.00           H  
ATOM   1710 HG21 ILE A 112      -1.860  37.276  18.335  1.00  0.00           H  
ATOM   1711 HG22 ILE A 112      -3.307  38.248  18.229  1.00  0.00           H  
ATOM   1712 HG23 ILE A 112      -2.214  38.461  19.579  1.00  0.00           H  
ATOM   1713 HD11 ILE A 112      -0.643  34.681  20.454  1.00  0.00           H  
ATOM   1714 HD12 ILE A 112      -2.071  33.903  19.812  1.00  0.00           H  
ATOM   1715 HD13 ILE A 112      -1.307  35.197  18.905  1.00  0.00           H  
ATOM   1716  N   SER A 113      -6.427  37.444  18.873  1.00 29.28           N  
ANISOU 1716  N   SER A 113     3971   3280   3873    -23    381    190       N  
ATOM   1717  CA  SER A 113      -7.379  38.121  17.976  1.00 28.93           C  
ANISOU 1717  CA  SER A 113     4010   3179   3802     23    324    229       C  
ATOM   1718  C   SER A 113      -8.284  39.101  18.747  1.00 32.46           C  
ANISOU 1718  C   SER A 113     4420   3593   4321     54    285    214       C  
ATOM   1719  O   SER A 113      -8.483  40.229  18.282  1.00 32.08           O  
ANISOU 1719  O   SER A 113     4442   3473   4274     74    277    246       O  
ATOM   1720  CB  SER A 113      -8.211  37.095  17.206  1.00 31.51           C  
ANISOU 1720  CB  SER A 113     4360   3533   4081     62    247    237       C  
ATOM   1721  OG  SER A 113      -7.352  36.251  16.444  1.00 36.92           O  
ANISOU 1721  OG  SER A 113     5095   4238   4694     36    292    249       O  
ATOM   1722  H   SER A 113      -6.450  36.433  18.873  1.00  0.00           H  
ATOM   1723  HA  SER A 113      -6.796  38.703  17.260  1.00  0.00           H  
ATOM   1724  HB2 SER A 113      -8.814  36.480  17.871  1.00  0.00           H  
ATOM   1725  HB3 SER A 113      -8.902  37.593  16.525  1.00  0.00           H  
ATOM   1726  HG  SER A 113      -6.943  35.608  17.034  1.00  0.00           H  
ATOM   1727  N   ILE A 114      -8.805  38.687  19.938  1.00 28.29           N  
ANISOU 1727  N   ILE A 114     3790   3109   3850     60    271    167       N  
ATOM   1728  CA  ILE A 114      -9.652  39.558  20.758  1.00 27.66           C  
ANISOU 1728  CA  ILE A 114     3671   2997   3842     89    253    145       C  
ATOM   1729  C   ILE A 114      -8.807  40.738  21.256  1.00 31.53           C  
ANISOU 1729  C   ILE A 114     4185   3441   4355     54    314    139       C  
ATOM   1730  O   ILE A 114      -9.277  41.873  21.247  1.00 32.50           O  
ANISOU 1730  O   ILE A 114     4337   3498   4514     80    304    149       O  
ATOM   1731  CB  ILE A 114     -10.357  38.794  21.916  1.00 29.82           C  
ANISOU 1731  CB  ILE A 114     3846   3320   4163     99    249     96       C  
ATOM   1732  CG1 ILE A 114     -11.276  37.659  21.365  1.00 29.15           C  
ANISOU 1732  CG1 ILE A 114     3731   3269   4075    129    187     99       C  
ATOM   1733  CG2 ILE A 114     -11.150  39.785  22.811  1.00 29.74           C  
ANISOU 1733  CG2 ILE A 114     3803   3267   4229    127    254     69       C  
ATOM   1734  CD1 ILE A 114     -11.759  36.601  22.413  1.00 28.06           C  
ANISOU 1734  CD1 ILE A 114     3504   3183   3974    123    207     55       C  
ATOM   1735  H   ILE A 114      -8.621  37.755  20.286  1.00  0.00           H  
ATOM   1736  HA  ILE A 114     -10.432  39.964  20.110  1.00  0.00           H  
ATOM   1737  HB  ILE A 114      -9.588  38.324  22.531  1.00  0.00           H  
ATOM   1738 HG12 ILE A 114     -12.147  38.123  20.910  1.00  0.00           H  
ATOM   1739 HG13 ILE A 114     -10.793  37.125  20.551  1.00  0.00           H  
ATOM   1740 HG21 ILE A 114     -11.705  39.250  23.581  1.00  0.00           H  
ATOM   1741 HG22 ILE A 114     -10.502  40.487  23.335  1.00  0.00           H  
ATOM   1742 HG23 ILE A 114     -11.871  40.359  22.227  1.00  0.00           H  
ATOM   1743 HD11 ILE A 114     -12.069  35.680  21.919  1.00  0.00           H  
ATOM   1744 HD12 ILE A 114     -10.964  36.348  23.114  1.00  0.00           H  
ATOM   1745 HD13 ILE A 114     -12.609  36.974  22.985  1.00  0.00           H  
ATOM   1746  N   ASP A 115      -7.547  40.466  21.649  1.00 27.73           N  
ANISOU 1746  N   ASP A 115     3687   2989   3861     -3    372    121       N  
ATOM   1747  CA  ASP A 115      -6.618  41.493  22.094  1.00 27.10           C  
ANISOU 1747  CA  ASP A 115     3618   2865   3814    -46    425    107       C  
ATOM   1748  C   ASP A 115      -6.374  42.516  20.996  1.00 31.18           C  
ANISOU 1748  C   ASP A 115     4229   3300   4319    -50    450    158       C  
ATOM   1749  O   ASP A 115      -6.335  43.691  21.307  1.00 30.80           O  
ANISOU 1749  O   ASP A 115     4203   3187   4314    -57    469    153       O  
ATOM   1750  CB  ASP A 115      -5.281  40.904  22.575  1.00 27.79           C  
ANISOU 1750  CB  ASP A 115     3659   2997   3903   -104    467     75       C  
ATOM   1751  CG  ASP A 115      -4.396  41.955  23.232  1.00 32.19           C  
ANISOU 1751  CG  ASP A 115     4207   3509   4515   -151    505     43       C  
ATOM   1752  OD1 ASP A 115      -4.800  42.500  24.280  1.00 32.38           O  
ANISOU 1752  OD1 ASP A 115     4212   3520   4571   -142    487      3       O  
ATOM   1753  OD2 ASP A 115      -3.308  42.246  22.686  1.00 32.25           O1-
ANISOU 1753  OD2 ASP A 115     4227   3486   4538   -200    558     55       O1-
ATOM   1754  H   ASP A 115      -7.205  39.513  21.642  1.00  0.00           H  
ATOM   1755  HA  ASP A 115      -7.095  42.004  22.934  1.00  0.00           H  
ATOM   1756  HB2 ASP A 115      -5.437  40.090  23.283  1.00  0.00           H  
ATOM   1757  HB3 ASP A 115      -4.717  40.464  21.755  1.00  0.00           H  
ATOM   1758  N   ARG A 116      -6.192  42.076  19.723  1.00 28.91           N  
ANISOU 1758  N   ARG A 116     4009   3008   3967    -46    455    207       N  
ATOM   1759  CA  ARG A 116      -5.932  42.988  18.593  1.00 27.79           C  
ANISOU 1759  CA  ARG A 116     3987   2780   3794    -47    490    265       C  
ATOM   1760  C   ARG A 116      -7.165  43.846  18.348  1.00 33.35           C  
ANISOU 1760  C   ARG A 116     4745   3421   4504     20    419    292       C  
ATOM   1761  O   ARG A 116      -7.022  45.039  18.105  1.00 33.38           O  
ANISOU 1761  O   ARG A 116     4821   3339   4525     17    450    318       O  
ATOM   1762  CB  ARG A 116      -5.509  42.237  17.305  1.00 26.42           C  
ANISOU 1762  CB  ARG A 116     3894   2614   3532    -52    514    309       C  
ATOM   1763  CG  ARG A 116      -4.362  41.200  17.440  1.00 29.05           C  
ANISOU 1763  CG  ARG A 116     4165   3010   3862   -107    581    282       C  
ATOM   1764  CD  ARG A 116      -3.179  41.630  18.324  1.00 30.76           C  
ANISOU 1764  CD  ARG A 116     4302   3223   4164   -174    655    239       C  
ATOM   1765  NE  ARG A 116      -2.486  42.812  17.792  1.00 30.09           N  
ANISOU 1765  NE  ARG A 116     4289   3042   4101   -214    741    269       N  
ATOM   1766  CZ  ARG A 116      -1.541  43.481  18.441  1.00 37.66           C  
ANISOU 1766  CZ  ARG A 116     5189   3971   5149   -275    802    233       C  
ATOM   1767  NH1 ARG A 116      -1.162  43.101  19.654  1.00 29.05           N1+
ANISOU 1767  NH1 ARG A 116     3975   2940   4122   -297    772    166       N1+
ATOM   1768  NH2 ARG A 116      -0.955  44.524  17.878  1.00 25.09           N1+
ANISOU 1768  NH2 ARG A 116     3668   2284   3583   -314    890    263       N1+
ATOM   1769  H   ARG A 116      -6.203  41.083  19.527  1.00  0.00           H  
ATOM   1770  HA  ARG A 116      -5.121  43.660  18.880  1.00  0.00           H  
ATOM   1771  HB2 ARG A 116      -6.366  41.722  16.869  1.00  0.00           H  
ATOM   1772  HB3 ARG A 116      -5.209  42.987  16.572  1.00  0.00           H  
ATOM   1773  HG2 ARG A 116      -4.731  40.230  17.742  1.00  0.00           H  
ATOM   1774  HG3 ARG A 116      -3.990  41.014  16.431  1.00  0.00           H  
ATOM   1775  HD2 ARG A 116      -3.548  41.899  19.313  1.00  0.00           H  
ATOM   1776  HD3 ARG A 116      -2.493  40.798  18.483  1.00  0.00           H  
ATOM   1777  HE  ARG A 116      -2.744  43.103  16.860  1.00  0.00           H  
ATOM   1778 HH11 ARG A 116      -1.583  42.288  20.090  1.00  0.00           H  
ATOM   1779 HH12 ARG A 116      -0.408  43.575  20.127  1.00  0.00           H  
ATOM   1780 HH21 ARG A 116      -1.196  44.803  16.937  1.00  0.00           H  
ATOM   1781 HH22 ARG A 116      -0.233  45.033  18.369  1.00  0.00           H  
ATOM   1782  N   TYR A 117      -8.379  43.269  18.514  1.00 30.54           N  
ANISOU 1782  N   TYR A 117     4343   3105   4155     79    328    278       N  
ATOM   1783  CA  TYR A 117      -9.627  44.028  18.373  1.00 31.02           C  
ANISOU 1783  CA  TYR A 117     4428   3110   4250    151    250    294       C  
ATOM   1784  C   TYR A 117      -9.762  45.100  19.470  1.00 33.99           C  
ANISOU 1784  C   TYR A 117     4758   3443   4712    149    280    259       C  
ATOM   1785  O   TYR A 117     -10.175  46.226  19.175  1.00 31.74           O  
ANISOU 1785  O   TYR A 117     4537   3071   4451    185    264    286       O  
ATOM   1786  CB  TYR A 117     -10.846  43.089  18.393  1.00 32.50           C  
ANISOU 1786  CB  TYR A 117     4546   3350   4453    206    154    275       C  
ATOM   1787  CG  TYR A 117     -12.172  43.812  18.494  1.00 36.15           C  
ANISOU 1787  CG  TYR A 117     4988   3759   4988    282     74    273       C  
ATOM   1788  CD1 TYR A 117     -12.712  44.476  17.399  1.00 38.97           C  
ANISOU 1788  CD1 TYR A 117     5449   4039   5318    342     -3    325       C  
ATOM   1789  CD2 TYR A 117     -12.900  43.808  19.677  1.00 37.93           C  
ANISOU 1789  CD2 TYR A 117     5096   4005   5310    298     77    217       C  
ATOM   1790  CE1 TYR A 117     -13.921  45.161  17.494  1.00 41.86           C  
ANISOU 1790  CE1 TYR A 117     5787   4351   5767    420    -84    321       C  
ATOM   1791  CE2 TYR A 117     -14.135  44.450  19.769  1.00 39.41           C  
ANISOU 1791  CE2 TYR A 117     5250   4140   5584    371     13    210       C  
ATOM   1792  CZ  TYR A 117     -14.653  45.101  18.666  1.00 48.43           C  
ANISOU 1792  CZ  TYR A 117     6480   5209   6713    433    -75    261       C  
ATOM   1793  OH  TYR A 117     -15.863  45.740  18.758  1.00 55.11           O  
ANISOU 1793  OH  TYR A 117     7283   5998   7659    512   -147    251       O  
ATOM   1794  H   TYR A 117      -8.454  42.287  18.745  1.00  0.00           H  
ATOM   1795  HA  TYR A 117      -9.607  44.538  17.407  1.00  0.00           H  
ATOM   1796  HB2 TYR A 117     -10.849  42.466  17.497  1.00  0.00           H  
ATOM   1797  HB3 TYR A 117     -10.775  42.395  19.230  1.00  0.00           H  
ATOM   1798  HD1 TYR A 117     -12.165  44.525  16.474  1.00  0.00           H  
ATOM   1799  HD2 TYR A 117     -12.508  43.298  20.545  1.00  0.00           H  
ATOM   1800  HE1 TYR A 117     -14.301  45.702  16.639  1.00  0.00           H  
ATOM   1801  HE2 TYR A 117     -14.682  44.425  20.700  1.00  0.00           H  
ATOM   1802  HH  TYR A 117     -16.071  46.245  17.968  1.00  0.00           H  
ATOM   1803  N   LEU A 118      -9.500  44.727  20.744  1.00 29.06           N  
ANISOU 1803  N   LEU A 118     4033   2876   4132    113    317    197       N  
ATOM   1804  CA  LEU A 118      -9.629  45.702  21.827  1.00 28.81           C  
ANISOU 1804  CA  LEU A 118     3972   2803   4172    111    346    155       C  
ATOM   1805  C   LEU A 118      -8.598  46.828  21.700  1.00 33.68           C  
ANISOU 1805  C   LEU A 118     4657   3344   4795     61    410    168       C  
ATOM   1806  O   LEU A 118      -8.885  47.969  22.041  1.00 34.44           O  
ANISOU 1806  O   LEU A 118     4779   3365   4943     77    420    160       O  
ATOM   1807  CB  LEU A 118      -9.549  45.025  23.189  1.00 28.57           C  
ANISOU 1807  CB  LEU A 118     3846   2843   4164     87    368     88       C  
ATOM   1808  CG  LEU A 118     -10.749  44.125  23.536  1.00 32.94           C  
ANISOU 1808  CG  LEU A 118     4328   3449   4738    137    325     68       C  
ATOM   1809  CD1 LEU A 118     -10.434  43.211  24.703  1.00 32.38           C  
ANISOU 1809  CD1 LEU A 118     4193   3452   4659    104    359     15       C  
ATOM   1810  CD2 LEU A 118     -12.039  44.953  23.766  1.00 32.35           C  
ANISOU 1810  CD2 LEU A 118     4237   3312   4741    204    299     59       C  
ATOM   1811  H   LEU A 118      -9.215  43.783  20.975  1.00  0.00           H  
ATOM   1812  HA  LEU A 118     -10.611  46.173  21.743  1.00  0.00           H  
ATOM   1813  HB2 LEU A 118      -8.629  44.438  23.221  1.00  0.00           H  
ATOM   1814  HB3 LEU A 118      -9.444  45.774  23.975  1.00  0.00           H  
ATOM   1815  HG  LEU A 118     -10.931  43.469  22.684  1.00  0.00           H  
ATOM   1816 HD11 LEU A 118     -11.161  42.402  24.772  1.00  0.00           H  
ATOM   1817 HD12 LEU A 118      -9.449  42.754  24.604  1.00  0.00           H  
ATOM   1818 HD13 LEU A 118     -10.452  43.754  25.649  1.00  0.00           H  
ATOM   1819 HD21 LEU A 118     -12.524  44.696  24.708  1.00  0.00           H  
ATOM   1820 HD22 LEU A 118     -11.843  46.025  23.790  1.00  0.00           H  
ATOM   1821 HD23 LEU A 118     -12.761  44.771  22.970  1.00  0.00           H  
ATOM   1822  N   LEU A 119      -7.423  46.502  21.186  1.00 30.16           N  
ANISOU 1822  N   LEU A 119     4238   2913   4310      0    460    186       N  
ATOM   1823  CA  LEU A 119      -6.334  47.440  20.994  1.00 30.95           C  
ANISOU 1823  CA  LEU A 119     4389   2940   4429    -60    536    195       C  
ATOM   1824  C   LEU A 119      -6.635  48.427  19.883  1.00 35.82           C  
ANISOU 1824  C   LEU A 119     5134   3453   5025    -29    542    266       C  
ATOM   1825  O   LEU A 119      -6.199  49.567  19.948  1.00 34.08           O  
ANISOU 1825  O   LEU A 119     4960   3143   4846    -59    595    270       O  
ATOM   1826  CB  LEU A 119      -5.035  46.675  20.705  1.00 30.80           C  
ANISOU 1826  CB  LEU A 119     4348   2968   4387   -130    595    193       C  
ATOM   1827  CG  LEU A 119      -3.748  47.516  20.724  1.00 33.97           C  
ANISOU 1827  CG  LEU A 119     4763   3302   4841   -210    686    182       C  
ATOM   1828  CD1 LEU A 119      -3.450  48.033  22.137  1.00 31.66           C  
ANISOU 1828  CD1 LEU A 119     4392   3008   4628   -243    679    104       C  
ATOM   1829  CD2 LEU A 119      -2.578  46.700  20.186  1.00 34.56           C  
ANISOU 1829  CD2 LEU A 119     4815   3415   4901   -266    750    189       C  
ATOM   1830  H   LEU A 119      -7.237  45.540  20.933  1.00  0.00           H  
ATOM   1831  HA  LEU A 119      -6.221  47.999  21.923  1.00  0.00           H  
ATOM   1832  HB2 LEU A 119      -4.922  45.874  21.437  1.00  0.00           H  
ATOM   1833  HB3 LEU A 119      -5.129  46.178  19.738  1.00  0.00           H  
ATOM   1834  HG  LEU A 119      -3.858  48.379  20.068  1.00  0.00           H  
ATOM   1835 HD11 LEU A 119      -2.476  48.520  22.187  1.00  0.00           H  
ATOM   1836 HD12 LEU A 119      -4.187  48.761  22.470  1.00  0.00           H  
ATOM   1837 HD13 LEU A 119      -3.451  47.219  22.862  1.00  0.00           H  
ATOM   1838 HD21 LEU A 119      -1.720  46.711  20.860  1.00  0.00           H  
ATOM   1839 HD22 LEU A 119      -2.841  45.653  20.027  1.00  0.00           H  
ATOM   1840 HD23 LEU A 119      -2.240  47.096  19.228  1.00  0.00           H  
ATOM   1841  N   MET A 120      -7.382  47.992  18.871  1.00 35.67           N  
ANISOU 1841  N   MET A 120     5177   3437   4940     32    483    320       N  
ATOM   1842  CA  MET A 120      -7.817  48.821  17.752  1.00 37.90           C  
ANISOU 1842  CA  MET A 120     5600   3619   5181     80    463    392       C  
ATOM   1843  C   MET A 120      -8.804  49.893  18.280  1.00 40.19           C  
ANISOU 1843  C   MET A 120     5887   3840   5544    141    413    382       C  
ATOM   1844  O   MET A 120      -8.750  51.041  17.857  1.00 40.76           O  
ANISOU 1844  O   MET A 120     6062   3802   5623    152    438    422       O  
ATOM   1845  CB  MET A 120      -8.461  47.890  16.725  1.00 41.72           C  
ANISOU 1845  CB  MET A 120     6134   4141   5578    137    382    434       C  
ATOM   1846  CG  MET A 120      -9.255  48.556  15.653  1.00 47.74           C  
ANISOU 1846  CG  MET A 120     7036   4812   6290    215    309    502       C  
ATOM   1847  SD  MET A 120     -10.262  47.303  14.804  1.00 54.68           S  
ANISOU 1847  SD  MET A 120     7927   5757   7093    289    170    518       S  
ATOM   1848  CE  MET A 120      -9.061  46.584  13.792  1.00 51.68           C  
ANISOU 1848  CE  MET A 120     7656   5393   6588    228    259    556       C  
ATOM   1849  H   MET A 120      -7.692  47.030  18.863  1.00  0.00           H  
ATOM   1850  HA  MET A 120      -6.958  49.324  17.303  1.00  0.00           H  
ATOM   1851  HB2 MET A 120      -7.670  47.294  16.269  1.00  0.00           H  
ATOM   1852  HB3 MET A 120      -9.105  47.173  17.225  1.00  0.00           H  
ATOM   1853  HG2 MET A 120      -9.967  49.271  16.054  1.00  0.00           H  
ATOM   1854  HG3 MET A 120      -8.618  49.088  14.946  1.00  0.00           H  
ATOM   1855  HE1 MET A 120      -9.488  45.876  13.095  1.00  0.00           H  
ATOM   1856  HE2 MET A 120      -8.557  47.353  13.207  1.00  0.00           H  
ATOM   1857  HE3 MET A 120      -8.320  46.076  14.403  1.00  0.00           H  
ATOM   1858  N   LYS A 121      -9.665  49.521  19.236  1.00 34.73           N  
ANISOU 1858  N   LYS A 121     5078   3206   4910    178    357    326       N  
ATOM   1859  CA  LYS A 121     -10.643  50.429  19.817  1.00 34.87           C  
ANISOU 1859  CA  LYS A 121     5076   3164   5009    239    320    305       C  
ATOM   1860  C   LYS A 121     -10.037  51.268  20.957  1.00 37.27           C  
ANISOU 1860  C   LYS A 121     5348   3433   5380    184    400    250       C  
ATOM   1861  O   LYS A 121     -10.407  52.421  21.110  1.00 37.88           O  
ANISOU 1861  O   LYS A 121     5468   3415   5510    215    404    252       O  
ATOM   1862  CB  LYS A 121     -11.835  49.629  20.371  1.00 36.73           C  
ANISOU 1862  CB  LYS A 121     5197   3472   5289    298    246    264       C  
ATOM   1863  CG  LYS A 121     -12.751  49.040  19.307  1.00 45.39           C  
ANISOU 1863  CG  LYS A 121     6315   4578   6351    371    137    308       C  
ATOM   1864  CD  LYS A 121     -13.821  48.150  19.922  1.00 50.85           C  
ANISOU 1864  CD  LYS A 121     6871   5342   7106    411     81    257       C  
ATOM   1865  CE  LYS A 121     -14.925  48.879  20.652  1.00 60.68           C  
ANISOU 1865  CE  LYS A 121     8047   6537   8470    477     62    221       C  
ATOM   1866  NZ  LYS A 121     -15.587  47.971  21.624  1.00 73.67           N1+
ANISOU 1866  NZ  LYS A 121     9550   8259  10180    479     73    156       N1+
ATOM   1867  H   LYS A 121      -9.669  48.567  19.570  1.00  0.00           H  
ATOM   1868  HA  LYS A 121     -11.015  51.113  19.053  1.00  0.00           H  
ATOM   1869  HB2 LYS A 121     -11.467  48.838  21.027  1.00  0.00           H  
ATOM   1870  HB3 LYS A 121     -12.429  50.288  21.004  1.00  0.00           H  
ATOM   1871  HG2 LYS A 121     -13.229  49.837  18.753  1.00  0.00           H  
ATOM   1872  HG3 LYS A 121     -12.166  48.462  18.590  1.00  0.00           H  
ATOM   1873  HD2 LYS A 121     -14.268  47.619  19.091  1.00  0.00           H  
ATOM   1874  HD3 LYS A 121     -13.352  47.399  20.560  1.00  0.00           H  
ATOM   1875  HE2 LYS A 121     -14.537  49.720  21.225  1.00  0.00           H  
ATOM   1876  HE3 LYS A 121     -15.655  49.282  19.950  1.00  0.00           H  
ATOM   1877  HZ1 LYS A 121     -15.856  47.115  21.158  1.00  0.00           H  
ATOM   1878  HZ2 LYS A 121     -14.948  47.759  22.375  1.00  0.00           H  
ATOM   1879  HZ3 LYS A 121     -16.411  48.421  21.997  1.00  0.00           H  
ATOM   1880  N   PHE A 122      -9.164  50.660  21.785  1.00 31.94           N  
ANISOU 1880  N   PHE A 122     4598   2832   4704    109    451    194       N  
ATOM   1881  CA  PHE A 122      -8.575  51.262  22.979  1.00 30.57           C  
ANISOU 1881  CA  PHE A 122     4388   2640   4587     55    506    126       C  
ATOM   1882  C   PHE A 122      -7.060  51.066  22.953  1.00 33.83           C  
ANISOU 1882  C   PHE A 122     4798   3071   4984    -43    569    114       C  
ATOM   1883  O   PHE A 122      -6.523  50.181  23.629  1.00 32.34           O  
ANISOU 1883  O   PHE A 122     4530   2970   4786    -83    571     66       O  
ATOM   1884  CB  PHE A 122      -9.206  50.651  24.245  1.00 31.92           C  
ANISOU 1884  CB  PHE A 122     4460   2885   4783     78    484     54       C  
ATOM   1885  CG  PHE A 122     -10.709  50.546  24.188  1.00 34.12           C  
ANISOU 1885  CG  PHE A 122     4712   3161   5091    172    428     63       C  
ATOM   1886  CD1 PHE A 122     -11.506  51.686  24.241  1.00 37.14           C  
ANISOU 1886  CD1 PHE A 122     5127   3447   5538    231    420     66       C  
ATOM   1887  CD2 PHE A 122     -11.333  49.304  24.095  1.00 37.43           C  
ANISOU 1887  CD2 PHE A 122     5065   3670   5489    202    385     64       C  
ATOM   1888  CE1 PHE A 122     -12.891  51.587  24.167  1.00 37.87           C  
ANISOU 1888  CE1 PHE A 122     5175   3532   5680    321    366     69       C  
ATOM   1889  CE2 PHE A 122     -12.723  49.205  24.072  1.00 39.60           C  
ANISOU 1889  CE2 PHE A 122     5294   3937   5816    284    335     63       C  
ATOM   1890  CZ  PHE A 122     -13.489  50.348  24.112  1.00 37.53           C  
ANISOU 1890  CZ  PHE A 122     5053   3579   5626    344    324     65       C  
ATOM   1891  H   PHE A 122      -8.937  49.684  21.634  1.00  0.00           H  
ATOM   1892  HA  PHE A 122      -8.779  52.334  23.010  1.00  0.00           H  
ATOM   1893  HB2 PHE A 122      -8.829  49.645  24.410  1.00  0.00           H  
ATOM   1894  HB3 PHE A 122      -8.923  51.230  25.126  1.00  0.00           H  
ATOM   1895  HD1 PHE A 122     -11.046  52.661  24.312  1.00  0.00           H  
ATOM   1896  HD2 PHE A 122     -10.740  48.402  24.059  1.00  0.00           H  
ATOM   1897  HE1 PHE A 122     -13.497  52.480  24.190  1.00  0.00           H  
ATOM   1898  HE2 PHE A 122     -13.194  48.235  24.019  1.00  0.00           H  
ATOM   1899  HZ  PHE A 122     -14.566  50.274  24.086  1.00  0.00           H  
ATOM   1900  N   PRO A 123      -6.346  51.902  22.161  1.00 32.09           N  
ANISOU 1900  N   PRO A 123     4663   2759   4769    -82    625    158       N  
ATOM   1901  CA  PRO A 123      -4.881  51.715  22.021  1.00 31.18           C  
ANISOU 1901  CA  PRO A 123     4533   2653   4663   -179    698    148       C  
ATOM   1902  C   PRO A 123      -4.075  51.792  23.311  1.00 33.08           C  
ANISOU 1902  C   PRO A 123     4684   2918   4967   -246    712     56       C  
ATOM   1903  O   PRO A 123      -3.025  51.158  23.402  1.00 32.92           O  
ANISOU 1903  O   PRO A 123     4604   2948   4956   -309    738     30       O  
ATOM   1904  CB  PRO A 123      -4.468  52.819  21.031  1.00 33.51           C  
ANISOU 1904  CB  PRO A 123     4947   2819   4966   -202    769    210       C  
ATOM   1905  CG  PRO A 123      -5.736  53.182  20.295  1.00 37.72           C  
ANISOU 1905  CG  PRO A 123     5575   3302   5454   -103    711    277       C  
ATOM   1906  CD  PRO A 123      -6.851  52.988  21.291  1.00 32.61           C  
ANISOU 1906  CD  PRO A 123     4847   2706   4835    -37    628    224       C  
ATOM   1907  HA  PRO A 123      -4.703  50.748  21.555  1.00  0.00           H  
ATOM   1908  HB2 PRO A 123      -4.106  53.701  21.564  1.00  0.00           H  
ATOM   1909  HB3 PRO A 123      -3.675  52.500  20.353  1.00  0.00           H  
ATOM   1910  HG2 PRO A 123      -5.714  54.183  19.864  1.00  0.00           H  
ATOM   1911  HG3 PRO A 123      -5.876  52.476  19.475  1.00  0.00           H  
ATOM   1912  HD2 PRO A 123      -6.997  53.884  21.895  1.00  0.00           H  
ATOM   1913  HD3 PRO A 123      -7.777  52.764  20.771  1.00  0.00           H  
ATOM   1914  N   PHE A 124      -4.592  52.523  24.323  1.00 28.10           N  
ANISOU 1914  N   PHE A 124     4045   2251   4381   -226    688      2       N  
ATOM   1915  CA  PHE A 124      -3.919  52.772  25.602  1.00 26.75           C  
ANISOU 1915  CA  PHE A 124     3816   2085   4262   -282    687    -92       C  
ATOM   1916  C   PHE A 124      -4.151  51.685  26.657  1.00 32.07           C  
ANISOU 1916  C   PHE A 124     4413   2873   4899   -262    631   -150       C  
ATOM   1917  O   PHE A 124      -3.587  51.791  27.746  1.00 31.27           O  
ANISOU 1917  O   PHE A 124     4277   2781   4824   -301    615   -230       O  
ATOM   1918  CB  PHE A 124      -4.268  54.182  26.129  1.00 27.40           C  
ANISOU 1918  CB  PHE A 124     3952   2056   4404   -275    701   -124       C  
ATOM   1919  CG  PHE A 124      -3.642  55.260  25.263  1.00 28.11           C  
ANISOU 1919  CG  PHE A 124     4114   2023   4543   -323    770    -80       C  
ATOM   1920  CD1 PHE A 124      -4.264  55.688  24.093  1.00 29.47           C  
ANISOU 1920  CD1 PHE A 124     4381   2128   4687   -271    790     13       C  
ATOM   1921  CD2 PHE A 124      -2.424  55.833  25.608  1.00 29.96           C  
ANISOU 1921  CD2 PHE A 124     4326   2203   4853   -421    814   -133       C  
ATOM   1922  CE1 PHE A 124      -3.669  56.648  23.276  1.00 30.48           C  
ANISOU 1922  CE1 PHE A 124     4596   2136   4850   -317    867     60       C  
ATOM   1923  CE2 PHE A 124      -1.837  56.811  24.797  1.00 32.49           C  
ANISOU 1923  CE2 PHE A 124     4715   2402   5228   -473    896    -91       C  
ATOM   1924  CZ  PHE A 124      -2.470  57.227  23.646  1.00 31.08           C  
ANISOU 1924  CZ  PHE A 124     4646   2154   5009   -420    929      8       C  
ATOM   1925  H   PHE A 124      -5.478  52.990  24.196  1.00  0.00           H  
ATOM   1926  HA  PHE A 124      -2.841  52.761  25.428  1.00  0.00           H  
ATOM   1927  HB2 PHE A 124      -5.348  54.323  26.121  1.00  0.00           H  
ATOM   1928  HB3 PHE A 124      -3.946  54.320  27.162  1.00  0.00           H  
ATOM   1929  HD1 PHE A 124      -5.211  55.260  23.798  1.00  0.00           H  
ATOM   1930  HD2 PHE A 124      -1.917  55.517  26.508  1.00  0.00           H  
ATOM   1931  HE1 PHE A 124      -4.161  56.960  22.366  1.00  0.00           H  
ATOM   1932  HE2 PHE A 124      -0.891  57.248  25.080  1.00  0.00           H  
ATOM   1933  HZ  PHE A 124      -2.019  57.985  23.022  1.00  0.00           H  
ATOM   1934  N   ARG A 125      -4.875  50.585  26.298  1.00 28.71           N  
ANISOU 1934  N   ARG A 125     3966   2532   4412   -206    599   -112       N  
ATOM   1935  CA  ARG A 125      -5.114  49.414  27.163  1.00 27.75           C  
ANISOU 1935  CA  ARG A 125     3781   2515   4248   -187    558   -154       C  
ATOM   1936  C   ARG A 125      -5.655  49.758  28.546  1.00 31.11           C  
ANISOU 1936  C   ARG A 125     4206   2932   4682   -163    543   -226       C  
ATOM   1937  O   ARG A 125      -5.203  49.175  29.531  1.00 30.74           O  
ANISOU 1937  O   ARG A 125     4129   2941   4611   -185    521   -285       O  
ATOM   1938  CB  ARG A 125      -3.855  48.520  27.292  1.00 27.38           C  
ANISOU 1938  CB  ARG A 125     3676   2537   4190   -249    553   -177       C  
ATOM   1939  CG  ARG A 125      -3.252  48.004  25.959  1.00 28.51           C  
ANISOU 1939  CG  ARG A 125     3817   2695   4320   -273    585   -111       C  
ATOM   1940  CD  ARG A 125      -2.083  47.064  26.227  1.00 24.18           C  
ANISOU 1940  CD  ARG A 125     3195   2215   3777   -324    579   -145       C  
ATOM   1941  NE  ARG A 125      -1.752  46.295  25.029  1.00 29.04           N  
ANISOU 1941  NE  ARG A 125     3810   2861   4362   -329    613    -84       N  
ATOM   1942  CZ  ARG A 125      -2.324  45.147  24.680  1.00 30.25           C  
ANISOU 1942  CZ  ARG A 125     3957   3089   4450   -284    587    -53       C  
ATOM   1943  NH1 ARG A 125      -1.987  44.554  23.551  1.00 25.86           N1+
ANISOU 1943  NH1 ARG A 125     3416   2547   3863   -290    622     -2       N1+
ATOM   1944  NH2 ARG A 125      -3.217  44.564  25.482  1.00 21.61           N1+
ANISOU 1944  NH2 ARG A 125     2843   2049   3320   -235    533    -77       N1+
ATOM   1945  H   ARG A 125      -5.286  50.547  25.375  1.00  0.00           H  
ATOM   1946  HA  ARG A 125      -5.841  48.853  26.640  1.00  0.00           H  
ATOM   1947  HB2 ARG A 125      -3.076  49.051  27.842  1.00  0.00           H  
ATOM   1948  HB3 ARG A 125      -4.099  47.645  27.896  1.00  0.00           H  
ATOM   1949  HG2 ARG A 125      -4.004  47.527  25.329  1.00  0.00           H  
ATOM   1950  HG3 ARG A 125      -2.890  48.874  25.408  1.00  0.00           H  
ATOM   1951  HD2 ARG A 125      -1.203  47.694  26.362  1.00  0.00           H  
ATOM   1952  HD3 ARG A 125      -2.166  46.473  27.139  1.00  0.00           H  
ATOM   1953  HE  ARG A 125      -1.111  46.735  24.384  1.00  0.00           H  
ATOM   1954 HH11 ARG A 125      -1.292  44.958  22.942  1.00  0.00           H  
ATOM   1955 HH12 ARG A 125      -2.462  43.697  23.266  1.00  0.00           H  
ATOM   1956 HH21 ARG A 125      -3.440  44.958  26.386  1.00  0.00           H  
ATOM   1957 HH22 ARG A 125      -3.707  43.728  25.169  1.00  0.00           H  
ATOM   1958  N   GLU A 126      -6.628  50.673  28.636  1.00 27.85           N  
ANISOU 1958  N   GLU A 126     3835   2447   4299   -114    556   -224       N  
ATOM   1959  CA  GLU A 126      -7.175  51.022  29.954  1.00 29.12           C  
ANISOU 1959  CA  GLU A 126     4006   2592   4465    -89    560   -297       C  
ATOM   1960  C   GLU A 126      -8.056  49.953  30.549  1.00 33.21           C  
ANISOU 1960  C   GLU A 126     4490   3189   4940    -38    552   -309       C  
ATOM   1961  O   GLU A 126      -8.223  49.935  31.764  1.00 32.42           O  
ANISOU 1961  O   GLU A 126     4404   3094   4819    -32    563   -376       O  
ATOM   1962  CB  GLU A 126      -7.965  52.326  29.938  1.00 30.87           C  
ANISOU 1962  CB  GLU A 126     4279   2705   4744    -47    586   -297       C  
ATOM   1963  CG  GLU A 126      -7.130  53.502  29.496  1.00 44.52           C  
ANISOU 1963  CG  GLU A 126     6056   4336   6522   -100    606   -291       C  
ATOM   1964  CD  GLU A 126      -7.404  53.840  28.049  1.00 56.49           C  
ANISOU 1964  CD  GLU A 126     7605   5804   8053    -75    613   -197       C  
ATOM   1965  OE1 GLU A 126      -7.443  55.047  27.752  1.00 39.27           O  
ANISOU 1965  OE1 GLU A 126     5487   3512   5922    -73    639   -183       O  
ATOM   1966  OE2 GLU A 126      -7.621  52.921  27.226  1.00 54.92           O1-
ANISOU 1966  OE2 GLU A 126     7384   5671   7813    -52    591   -138       O1-
ATOM   1967  H   GLU A 126      -6.973  51.186  27.832  1.00  0.00           H  
ATOM   1968  HA  GLU A 126      -6.342  51.170  30.644  1.00  0.00           H  
ATOM   1969  HB2 GLU A 126      -8.877  52.218  29.345  1.00  0.00           H  
ATOM   1970  HB3 GLU A 126      -8.319  52.541  30.948  1.00  0.00           H  
ATOM   1971  HG2 GLU A 126      -7.383  54.373  30.103  1.00  0.00           H  
ATOM   1972  HG3 GLU A 126      -6.063  53.328  29.637  1.00  0.00           H  
ATOM   1973  N   HIS A 127      -8.661  49.102  29.713  1.00 29.16           N  
ANISOU 1973  N   HIS A 127     3939   2728   4412     -1    538   -249       N  
ATOM   1974  CA  HIS A 127      -9.575  48.078  30.218  1.00 28.99           C  
ANISOU 1974  CA  HIS A 127     3877   2772   4367     44    541   -260       C  
ATOM   1975  C   HIS A 127      -8.832  46.957  30.954  1.00 31.60           C  
ANISOU 1975  C   HIS A 127     4190   3186   4629      6    530   -293       C  
ATOM   1976  O   HIS A 127      -7.723  46.587  30.571  1.00 30.05           O  
ANISOU 1976  O   HIS A 127     3984   3024   4411    -45    504   -281       O  
ATOM   1977  CB  HIS A 127     -10.398  47.503  29.052  1.00 30.14           C  
ANISOU 1977  CB  HIS A 127     3985   2940   4526     90    515   -192       C  
ATOM   1978  CG  HIS A 127     -11.306  48.519  28.445  1.00 33.57           C  
ANISOU 1978  CG  HIS A 127     4437   3291   5027    146    509   -163       C  
ATOM   1979  CD2 HIS A 127     -12.614  48.646  28.853  1.00 36.19           C  
ANISOU 1979  CD2 HIS A 127     4821   3552   5379    146    494   -117       C  
ATOM   1980  ND1 HIS A 127     -11.048  49.448  27.502  1.00 35.67           N  
ANISOU 1980  ND1 HIS A 127     4669   3533   5351    213    523   -183       N  
ATOM   1981  CE1 HIS A 127     -12.197  50.182  27.351  1.00 36.21           C  
ANISOU 1981  CE1 HIS A 127     4763   3518   5478    256    504   -151       C  
ATOM   1982  NE2 HIS A 127     -13.108  49.662  28.175  1.00 36.92           N  
ANISOU 1982  NE2 HIS A 127     4915   3574   5539    219    485   -109       N  
ATOM   1983  H   HIS A 127      -8.506  49.147  28.715  1.00  0.00           H  
ATOM   1984  HA  HIS A 127     -10.271  48.542  30.921  1.00  0.00           H  
ATOM   1985  HB2 HIS A 127      -9.748  47.104  28.280  1.00  0.00           H  
ATOM   1986  HB3 HIS A 127     -11.004  46.663  29.395  1.00  0.00           H  
ATOM   1987  HD1 HIS A 127     -10.150  49.685  26.956  1.00  0.00           H  
ATOM   1988  HD2 HIS A 127     -13.099  48.084  29.539  1.00  0.00           H  
ATOM   1989  HE1 HIS A 127     -12.221  50.954  26.700  1.00  0.00           H  
ATOM   1990  N   ILE A 128      -9.467  46.403  31.993  1.00 29.25           N  
ANISOU 1990  N   ILE A 128     3892   2917   4304     33    555   -333       N  
ATOM   1991  CA  ILE A 128      -8.971  45.257  32.748  1.00 28.64           C  
ANISOU 1991  CA  ILE A 128     3814   2913   4154     13    545   -358       C  
ATOM   1992  C   ILE A 128      -8.631  44.114  31.777  1.00 31.29           C  
ANISOU 1992  C   ILE A 128     4098   3321   4471      1    512   -302       C  
ATOM   1993  O   ILE A 128      -7.545  43.553  31.890  1.00 29.20           O  
ANISOU 1993  O   ILE A 128     3828   3099   4167    -39    480   -310       O  
ATOM   1994  CB  ILE A 128      -9.972  44.800  33.843  1.00 32.42           C  
ANISOU 1994  CB  ILE A 128     4312   3400   4607     55    600   -394       C  
ATOM   1995  CG1 ILE A 128     -10.149  45.908  34.934  1.00 32.39           C  
ANISOU 1995  CG1 ILE A 128     4382   3322   4605     64    640   -461       C  
ATOM   1996  CG2 ILE A 128      -9.517  43.442  34.461  1.00 34.07           C  
ANISOU 1996  CG2 ILE A 128     4529   3683   4731     40    588   -402       C  
ATOM   1997  CD1 ILE A 128     -11.538  45.900  35.657  1.00 40.56           C  
ANISOU 1997  CD1 ILE A 128     5426   4325   5659    121    730   -485       C  
ATOM   1998  H   ILE A 128     -10.369  46.760  32.274  1.00  0.00           H  
ATOM   1999  HA  ILE A 128      -8.056  45.571  33.251  1.00  0.00           H  
ATOM   2000  HB  ILE A 128     -10.944  44.643  33.372  1.00  0.00           H  
ATOM   2001 HG12 ILE A 128      -9.348  45.833  35.670  1.00  0.00           H  
ATOM   2002 HG13 ILE A 128     -10.034  46.897  34.490  1.00  0.00           H  
ATOM   2003 HG21 ILE A 128     -10.152  43.175  35.306  1.00  0.00           H  
ATOM   2004 HG22 ILE A 128      -9.587  42.613  33.758  1.00  0.00           H  
ATOM   2005 HG23 ILE A 128      -8.491  43.493  34.829  1.00  0.00           H  
ATOM   2006 HD11 ILE A 128     -11.574  46.660  36.438  1.00  0.00           H  
ATOM   2007 HD12 ILE A 128     -12.347  46.105  34.955  1.00  0.00           H  
ATOM   2008 HD13 ILE A 128     -11.735  44.934  36.123  1.00  0.00           H  
ATOM   2009  N   LEU A 129      -9.527  43.826  30.792  1.00 28.86           N  
ANISOU 2009  N   LEU A 129     3749   3018   4197     36    513   -249       N  
ATOM   2010  CA  LEU A 129      -9.350  42.764  29.785  1.00 29.63           C  
ANISOU 2010  CA  LEU A 129     3809   3176   4274     30    483   -198       C  
ATOM   2011  C   LEU A 129      -8.057  42.933  28.955  1.00 30.23           C  
ANISOU 2011  C   LEU A 129     3895   3255   4338    -19    458   -172       C  
ATOM   2012  O   LEU A 129      -7.660  41.996  28.290  1.00 26.88           O  
ANISOU 2012  O   LEU A 129     3448   2881   3885    -32    442   -141       O  
ATOM   2013  CB  LEU A 129     -10.557  42.741  28.793  1.00 30.84           C  
ANISOU 2013  CB  LEU A 129     3930   3312   4474     79    470   -153       C  
ATOM   2014  CG  LEU A 129     -11.917  42.160  29.242  1.00 37.35           C  
ANISOU 2014  CG  LEU A 129     4708   4147   5336    126    494   -168       C  
ATOM   2015  CD1 LEU A 129     -12.956  42.354  28.151  1.00 37.61           C  
ANISOU 2015  CD1 LEU A 129     4704   4150   5434    174    454   -130       C  
ATOM   2016  CD2 LEU A 129     -11.851  40.693  29.438  1.00 42.76           C  
ANISOU 2016  CD2 LEU A 129     5365   4905   5977    113    497   -167       C  
ATOM   2017  H   LEU A 129     -10.393  44.343  30.744  1.00  0.00           H  
ATOM   2018  HA  LEU A 129      -9.292  41.809  30.305  1.00  0.00           H  
ATOM   2019  HB2 LEU A 129     -10.716  43.767  28.454  1.00  0.00           H  
ATOM   2020  HB3 LEU A 129     -10.272  42.200  27.888  1.00  0.00           H  
ATOM   2021  HG  LEU A 129     -12.251  42.657  30.154  1.00  0.00           H  
ATOM   2022 HD11 LEU A 129     -13.962  42.166  28.527  1.00  0.00           H  
ATOM   2023 HD12 LEU A 129     -12.945  43.378  27.776  1.00  0.00           H  
ATOM   2024 HD13 LEU A 129     -12.788  41.700  27.293  1.00  0.00           H  
ATOM   2025 HD21 LEU A 129     -12.690  40.141  29.011  1.00  0.00           H  
ATOM   2026 HD22 LEU A 129     -10.943  40.262  29.015  1.00  0.00           H  
ATOM   2027 HD23 LEU A 129     -11.856  40.469  30.503  1.00  0.00           H  
ATOM   2028  N   GLN A 130      -7.441  44.142  28.954  1.00 26.84           N  
ANISOU 2028  N   GLN A 130     3497   2761   3938    -47    465   -185       N  
ATOM   2029  CA  GLN A 130      -6.241  44.473  28.154  1.00 24.90           C  
ANISOU 2029  CA  GLN A 130     3259   2499   3703   -100    465   -163       C  
ATOM   2030  C   GLN A 130      -4.975  44.443  29.001  1.00 28.59           C  
ANISOU 2030  C   GLN A 130     3712   2981   4171   -154    454   -218       C  
ATOM   2031  O   GLN A 130      -3.887  44.684  28.482  1.00 27.29           O  
ANISOU 2031  O   GLN A 130     3534   2800   4035   -205    462   -212       O  
ATOM   2032  CB  GLN A 130      -6.408  45.865  27.523  1.00 25.37           C  
ANISOU 2032  CB  GLN A 130     3365   2465   3811    -98    484   -138       C  
ATOM   2033  CG  GLN A 130      -7.593  45.985  26.558  1.00 28.90           C  
ANISOU 2033  CG  GLN A 130     3832   2886   4261    -37    473    -80       C  
ATOM   2034  CD  GLN A 130      -7.659  47.380  25.997  1.00 31.99           C  
ANISOU 2034  CD  GLN A 130     4284   3175   4694    -32    489    -54       C  
ATOM   2035  NE2 GLN A 130      -7.097  47.602  24.806  1.00 28.71           N  
ANISOU 2035  NE2 GLN A 130     3915   2728   4265    -54    501      3       N  
ATOM   2036  OE1 GLN A 130      -8.188  48.285  26.625  1.00 27.95           O  
ANISOU 2036  OE1 GLN A 130     3789   2605   4224     -8    498    -84       O  
ATOM   2037  H   GLN A 130      -7.805  44.889  29.531  1.00  0.00           H  
ATOM   2038  HA  GLN A 130      -6.108  43.748  27.348  1.00  0.00           H  
ATOM   2039  HB2 GLN A 130      -6.490  46.621  28.305  1.00  0.00           H  
ATOM   2040  HB3 GLN A 130      -5.504  46.105  26.963  1.00  0.00           H  
ATOM   2041  HG2 GLN A 130      -7.488  45.265  25.745  1.00  0.00           H  
ATOM   2042  HG3 GLN A 130      -8.533  45.746  27.053  1.00  0.00           H  
ATOM   2043 HE21 GLN A 130      -6.655  46.849  24.299  1.00  0.00           H  
ATOM   2044 HE22 GLN A 130      -7.101  48.531  24.402  1.00  0.00           H  
ATOM   2045  N   LYS A 131      -5.109  44.163  30.308  1.00 26.06           N  
ANISOU 2045  N   LYS A 131     3397   2684   3821   -144    437   -275       N  
ATOM   2046  CA  LYS A 131      -3.938  44.123  31.190  1.00 26.17           C  
ANISOU 2046  CA  LYS A 131     3405   2709   3831   -187    401   -336       C  
ATOM   2047  C   LYS A 131      -3.115  42.860  31.052  1.00 31.47           C  
ANISOU 2047  C   LYS A 131     4027   3453   4476   -202    370   -327       C  
ATOM   2048  O   LYS A 131      -3.678  41.793  30.830  1.00 29.94           O  
ANISOU 2048  O   LYS A 131     3823   3314   4239   -169    375   -294       O  
ATOM   2049  CB  LYS A 131      -4.327  44.357  32.664  1.00 26.06           C  
ANISOU 2049  CB  LYS A 131     3442   2681   3778   -166    387   -402       C  
ATOM   2050  CG  LYS A 131      -5.073  45.661  32.890  1.00 33.08           C  
ANISOU 2050  CG  LYS A 131     4380   3489   4702   -150    424   -421       C  
ATOM   2051  CD  LYS A 131      -4.343  46.940  32.391  1.00 36.12           C  
ANISOU 2051  CD  LYS A 131     4767   3797   5162   -198    426   -429       C  
ATOM   2052  CE  LYS A 131      -5.163  48.160  32.803  1.00 39.70           C  
ANISOU 2052  CE  LYS A 131     5278   4164   5640   -172    460   -454       C  
ATOM   2053  NZ  LYS A 131      -4.638  49.432  32.247  1.00 41.88           N1+
ANISOU 2053  NZ  LYS A 131     5567   4352   5992   -214    475   -453       N1+
ATOM   2054  H   LYS A 131      -6.013  43.956  30.714  1.00  0.00           H  
ATOM   2055  HA  LYS A 131      -3.273  44.941  30.908  1.00  0.00           H  
ATOM   2056  HB2 LYS A 131      -4.946  43.531  33.018  1.00  0.00           H  
ATOM   2057  HB3 LYS A 131      -3.431  44.350  33.287  1.00  0.00           H  
ATOM   2058  HG2 LYS A 131      -6.035  45.608  32.391  1.00  0.00           H  
ATOM   2059  HG3 LYS A 131      -5.292  45.755  33.954  1.00  0.00           H  
ATOM   2060  HD2 LYS A 131      -3.335  46.992  32.804  1.00  0.00           H  
ATOM   2061  HD3 LYS A 131      -4.250  46.927  31.304  1.00  0.00           H  
ATOM   2062  HE2 LYS A 131      -6.193  48.052  32.460  1.00  0.00           H  
ATOM   2063  HE3 LYS A 131      -5.197  48.242  33.890  1.00  0.00           H  
ATOM   2064  HZ1 LYS A 131      -4.791  49.451  31.248  1.00  0.00           H  
ATOM   2065  HZ2 LYS A 131      -5.106  50.216  32.678  1.00  0.00           H  
ATOM   2066  HZ3 LYS A 131      -3.642  49.485  32.431  1.00  0.00           H  
ATOM   2067  N   LYS A 132      -1.775  42.986  31.206  1.00 30.26           N  
ANISOU 2067  N   LYS A 132     3839   3295   4362   -253    336   -363       N  
ATOM   2068  CA  LYS A 132      -0.831  41.873  31.168  1.00 30.71           C  
ANISOU 2068  CA  LYS A 132     3840   3413   4414   -267    300   -367       C  
ATOM   2069  C   LYS A 132      -1.234  40.786  32.174  1.00 34.73           C  
ANISOU 2069  C   LYS A 132     4377   3980   4838   -222    259   -385       C  
ATOM   2070  O   LYS A 132      -1.274  39.611  31.801  1.00 34.72           O  
ANISOU 2070  O   LYS A 132     4352   4035   4806   -202    261   -349       O  
ATOM   2071  CB  LYS A 132       0.586  42.356  31.476  1.00 32.95           C  
ANISOU 2071  CB  LYS A 132     4076   3670   4774   -324    258   -424       C  
ATOM   2072  CG  LYS A 132       1.654  41.263  31.305  1.00 45.01           C  
ANISOU 2072  CG  LYS A 132     5527   5251   6324   -335    222   -428       C  
ATOM   2073  CD  LYS A 132       2.495  41.083  32.558  1.00 51.19           C  
ANISOU 2073  CD  LYS A 132     6294   6043   7113   -340    117   -506       C  
ATOM   2074  CE  LYS A 132       3.753  41.902  32.539  1.00 61.42           C  
ANISOU 2074  CE  LYS A 132     7517   7288   8533   -405     89   -562       C  
ATOM   2075  NZ  LYS A 132       4.455  41.851  33.845  1.00 70.44           N1+
ANISOU 2075  NZ  LYS A 132     8656   8430   9676   -404    -38   -648       N1+
ATOM   2076  H   LYS A 132      -1.380  43.895  31.397  1.00  0.00           H  
ATOM   2077  HA  LYS A 132      -0.856  41.448  30.162  1.00  0.00           H  
ATOM   2078  HB2 LYS A 132       0.834  43.169  30.792  1.00  0.00           H  
ATOM   2079  HB3 LYS A 132       0.619  42.805  32.470  1.00  0.00           H  
ATOM   2080  HG2 LYS A 132       1.194  40.306  31.067  1.00  0.00           H  
ATOM   2081  HG3 LYS A 132       2.286  41.465  30.444  1.00  0.00           H  
ATOM   2082  HD2 LYS A 132       1.911  41.305  33.453  1.00  0.00           H  
ATOM   2083  HD3 LYS A 132       2.767  40.031  32.645  1.00  0.00           H  
ATOM   2084  HE2 LYS A 132       4.427  41.556  31.755  1.00  0.00           H  
ATOM   2085  HE3 LYS A 132       3.518  42.945  32.322  1.00  0.00           H  
ATOM   2086  HZ1 LYS A 132       3.838  42.176  34.575  1.00  0.00           H  
ATOM   2087  HZ2 LYS A 132       4.731  40.898  34.039  1.00  0.00           H  
ATOM   2088  HZ3 LYS A 132       5.276  42.438  33.813  1.00  0.00           H  
ATOM   2089  N   GLU A 133      -1.560  41.185  33.427  1.00 30.00           N  
ANISOU 2089  N   GLU A 133     3842   3359   4197   -205    231   -438       N  
ATOM   2090  CA  GLU A 133      -1.963  40.271  34.512  1.00 30.34           C  
ANISOU 2090  CA  GLU A 133     3941   3440   4147   -162    204   -457       C  
ATOM   2091  C   GLU A 133      -3.243  39.490  34.184  1.00 33.08           C  
ANISOU 2091  C   GLU A 133     4301   3816   4450   -119    270   -402       C  
ATOM   2092  O   GLU A 133      -3.372  38.337  34.570  1.00 32.23           O  
ANISOU 2092  O   GLU A 133     4210   3754   4283    -93    261   -392       O  
ATOM   2093  CB  GLU A 133      -2.105  41.014  35.853  1.00 31.45           C  
ANISOU 2093  CB  GLU A 133     4171   3536   4243   -154    177   -526       C  
ATOM   2094  CG  GLU A 133      -0.813  41.673  36.323  1.00 42.59           C  
ANISOU 2094  CG  GLU A 133     5569   4916   5696   -197     88   -595       C  
ATOM   2095  CD  GLU A 133      -0.444  43.019  35.710  1.00 72.59           C  
ANISOU 2095  CD  GLU A 133     9328   8653   9601   -248    108   -609       C  
ATOM   2096  OE1 GLU A 133       0.695  43.481  35.954  1.00 76.40           O  
ANISOU 2096  OE1 GLU A 133     9775   9109  10144   -293     38   -665       O  
ATOM   2097  OE2 GLU A 133      -1.279  43.607  34.981  1.00 56.40           O1-
ANISOU 2097  OE2 GLU A 133     7280   6571   7577   -243    189   -565       O1-
ATOM   2098  H   GLU A 133      -1.505  42.166  33.679  1.00  0.00           H  
ATOM   2099  HA  GLU A 133      -1.166  39.533  34.621  1.00  0.00           H  
ATOM   2100  HB2 GLU A 133      -2.908  41.750  35.794  1.00  0.00           H  
ATOM   2101  HB3 GLU A 133      -2.421  40.304  36.619  1.00  0.00           H  
ATOM   2102  HG2 GLU A 133      -0.891  41.845  37.397  1.00  0.00           H  
ATOM   2103  HG3 GLU A 133       0.024  40.986  36.195  1.00  0.00           H  
ATOM   2104  N   PHE A 134      -4.172  40.112  33.458  1.00 28.64           N  
ANISOU 2104  N   PHE A 134     3731   3225   3926   -111    330   -369       N  
ATOM   2105  CA  PHE A 134      -5.395  39.450  33.027  1.00 26.45           C  
ANISOU 2105  CA  PHE A 134     3445   2968   3635    -73    381   -323       C  
ATOM   2106  C   PHE A 134      -5.066  38.399  31.943  1.00 29.64           C  
ANISOU 2106  C   PHE A 134     3793   3425   4046    -80    371   -271       C  
ATOM   2107  O   PHE A 134      -5.647  37.324  31.957  1.00 28.36           O  
ANISOU 2107  O   PHE A 134     3626   3300   3850    -55    386   -250       O  
ATOM   2108  CB  PHE A 134      -6.386  40.496  32.501  1.00 27.11           C  
ANISOU 2108  CB  PHE A 134     3529   2999   3774    -58    426   -306       C  
ATOM   2109  CG  PHE A 134      -7.780  39.946  32.375  1.00 27.58           C  
ANISOU 2109  CG  PHE A 134     3576   3068   3836    -14    471   -280       C  
ATOM   2110  CD1 PHE A 134      -8.623  39.886  33.483  1.00 29.44           C  
ANISOU 2110  CD1 PHE A 134     3852   3286   4047     15    519   -313       C  
ATOM   2111  CD2 PHE A 134      -8.238  39.437  31.160  1.00 28.98           C  
ANISOU 2111  CD2 PHE A 134     3703   3266   4041     -4    469   -226       C  
ATOM   2112  CE1 PHE A 134      -9.916  39.363  33.375  1.00 30.29           C  
ANISOU 2112  CE1 PHE A 134     3931   3397   4182     50    572   -295       C  
ATOM   2113  CE2 PHE A 134      -9.520  38.888  31.056  1.00 31.59           C  
ANISOU 2113  CE2 PHE A 134     4007   3603   4392     33    500   -211       C  
ATOM   2114  CZ  PHE A 134     -10.350  38.857  32.162  1.00 29.90           C  
ANISOU 2114  CZ  PHE A 134     3815   3371   4177     57    555   -246       C  
ATOM   2115  H   PHE A 134      -4.021  41.058  33.137  1.00  0.00           H  
ATOM   2116  HA  PHE A 134      -5.838  38.948  33.890  1.00  0.00           H  
ATOM   2117  HB2 PHE A 134      -6.423  41.344  33.186  1.00  0.00           H  
ATOM   2118  HB3 PHE A 134      -6.066  40.901  31.540  1.00  0.00           H  
ATOM   2119  HD1 PHE A 134      -8.283  40.262  34.437  1.00  0.00           H  
ATOM   2120  HD2 PHE A 134      -7.597  39.455  30.290  1.00  0.00           H  
ATOM   2121  HE1 PHE A 134     -10.564  39.336  34.238  1.00  0.00           H  
ATOM   2122  HE2 PHE A 134      -9.858  38.484  30.114  1.00  0.00           H  
ATOM   2123  HZ  PHE A 134     -11.341  38.436  32.078  1.00  0.00           H  
ATOM   2124  N   ALA A 135      -4.098  38.700  31.026  1.00 26.84           N  
ANISOU 2124  N   ALA A 135     3398   3067   3734   -116    354   -255       N  
ATOM   2125  CA  ALA A 135      -3.669  37.766  29.984  1.00 26.19           C  
ANISOU 2125  CA  ALA A 135     3272   3026   3654   -124    355   -213       C  
ATOM   2126  C   ALA A 135      -3.013  36.551  30.612  1.00 31.01           C  
ANISOU 2126  C   ALA A 135     3870   3686   4224   -118    319   -230       C  
ATOM   2127  O   ALA A 135      -3.183  35.453  30.096  1.00 30.11           O  
ANISOU 2127  O   ALA A 135     3739   3612   4089   -104    328   -197       O  
ATOM   2128  CB  ALA A 135      -2.700  38.432  29.033  1.00 26.42           C  
ANISOU 2128  CB  ALA A 135     3272   3026   3738   -166    365   -200       C  
ATOM   2129  H   ALA A 135      -3.637  39.600  31.051  1.00  0.00           H  
ATOM   2130  HA  ALA A 135      -4.555  37.446  29.443  1.00  0.00           H  
ATOM   2131  HB1 ALA A 135      -2.507  37.807  28.161  1.00  0.00           H  
ATOM   2132  HB2 ALA A 135      -3.122  39.371  28.680  1.00  0.00           H  
ATOM   2133  HB3 ALA A 135      -1.738  38.652  29.495  1.00  0.00           H  
ATOM   2134  N   ILE A 136      -2.296  36.738  31.746  1.00 29.29           N  
ANISOU 2134  N   ILE A 136     3669   3463   3995   -126    272   -283       N  
ATOM   2135  CA  ILE A 136      -1.691  35.623  32.474  1.00 29.99           C  
ANISOU 2135  CA  ILE A 136     3763   3593   4040   -109    222   -300       C  
ATOM   2136  C   ILE A 136      -2.820  34.733  33.034  1.00 32.52           C  
ANISOU 2136  C   ILE A 136     4139   3932   4284    -67    252   -283       C  
ATOM   2137  O   ILE A 136      -2.749  33.516  32.892  1.00 31.46           O  
ANISOU 2137  O   ILE A 136     3996   3835   4123    -50    248   -259       O  
ATOM   2138  CB  ILE A 136      -0.696  36.111  33.555  1.00 33.43           C  
ANISOU 2138  CB  ILE A 136     4214   4010   4479   -122    144   -366       C  
ATOM   2139  CG1 ILE A 136       0.553  36.747  32.873  1.00 33.66           C  
ANISOU 2139  CG1 ILE A 136     4159   4020   4610   -172    122   -383       C  
ATOM   2140  CG2 ILE A 136      -0.279  34.935  34.498  1.00 33.44           C  
ANISOU 2140  CG2 ILE A 136     4249   4044   4411    -87     79   -382       C  
ATOM   2141  CD1 ILE A 136       1.375  37.677  33.794  1.00 38.91           C  
ANISOU 2141  CD1 ILE A 136     4828   4646   5309   -197     47   -457       C  
ATOM   2142  H   ILE A 136      -2.172  37.667  32.126  1.00  0.00           H  
ATOM   2143  HA  ILE A 136      -1.131  35.019  31.757  1.00  0.00           H  
ATOM   2144  HB  ILE A 136      -1.180  36.879  34.159  1.00  0.00           H  
ATOM   2145 HG12 ILE A 136       1.194  35.965  32.464  1.00  0.00           H  
ATOM   2146 HG13 ILE A 136       0.246  37.344  32.015  1.00  0.00           H  
ATOM   2147 HG21 ILE A 136       0.490  35.249  35.203  1.00  0.00           H  
ATOM   2148 HG22 ILE A 136      -1.109  34.567  35.101  1.00  0.00           H  
ATOM   2149 HG23 ILE A 136       0.125  34.096  33.930  1.00  0.00           H  
ATOM   2150 HD11 ILE A 136       2.421  37.698  33.489  1.00  0.00           H  
ATOM   2151 HD12 ILE A 136       0.994  38.697  33.749  1.00  0.00           H  
ATOM   2152 HD13 ILE A 136       1.341  37.361  34.836  1.00  0.00           H  
ATOM   2153  N   LEU A 137      -3.871  35.356  33.621  1.00 28.65           N  
ANISOU 2153  N   LEU A 137     3703   3410   3772    -51    292   -295       N  
ATOM   2154  CA  LEU A 137      -5.043  34.653  34.153  1.00 28.64           C  
ANISOU 2154  CA  LEU A 137     3748   3413   3720    -17    346   -282       C  
ATOM   2155  C   LEU A 137      -5.738  33.852  33.038  1.00 30.90           C  
ANISOU 2155  C   LEU A 137     3980   3725   4037    -12    384   -230       C  
ATOM   2156  O   LEU A 137      -6.019  32.676  33.230  1.00 29.70           O  
ANISOU 2156  O   LEU A 137     3839   3596   3848      4    400   -213       O  
ATOM   2157  CB  LEU A 137      -6.025  35.645  34.808  1.00 29.03           C  
ANISOU 2157  CB  LEU A 137     3848   3413   3769     -5    398   -308       C  
ATOM   2158  CG  LEU A 137      -7.415  35.096  35.192  1.00 35.29           C  
ANISOU 2158  CG  LEU A 137     4667   4196   4545     26    483   -295       C  
ATOM   2159  CD1 LEU A 137      -7.307  34.022  36.303  1.00 36.97           C  
ANISOU 2159  CD1 LEU A 137     4962   4421   4663     45    492   -304       C  
ATOM   2160  CD2 LEU A 137      -8.351  36.225  35.673  1.00 36.30           C  
ANISOU 2160  CD2 LEU A 137     4824   4268   4699     39    544   -324       C  
ATOM   2161  H   LEU A 137      -3.874  36.364  33.703  1.00  0.00           H  
ATOM   2162  HA  LEU A 137      -4.692  33.947  34.908  1.00  0.00           H  
ATOM   2163  HB2 LEU A 137      -5.552  36.077  35.691  1.00  0.00           H  
ATOM   2164  HB3 LEU A 137      -6.185  36.484  34.140  1.00  0.00           H  
ATOM   2165  HG  LEU A 137      -7.899  34.659  34.319  1.00  0.00           H  
ATOM   2166 HD11 LEU A 137      -7.874  34.273  37.199  1.00  0.00           H  
ATOM   2167 HD12 LEU A 137      -7.692  33.067  35.944  1.00  0.00           H  
ATOM   2168 HD13 LEU A 137      -6.278  33.851  36.619  1.00  0.00           H  
ATOM   2169 HD21 LEU A 137      -9.392  35.982  35.459  1.00  0.00           H  
ATOM   2170 HD22 LEU A 137      -8.266  36.414  36.744  1.00  0.00           H  
ATOM   2171 HD23 LEU A 137      -8.135  37.167  35.168  1.00  0.00           H  
ATOM   2172  N   ILE A 138      -5.985  34.485  31.876  1.00 27.35           N  
ANISOU 2172  N   ILE A 138     3480   3264   3649    -25    394   -205       N  
ATOM   2173  CA  ILE A 138      -6.597  33.832  30.706  1.00 27.32           C  
ANISOU 2173  CA  ILE A 138     3432   3279   3670    -20    410   -161       C  
ATOM   2174  C   ILE A 138      -5.734  32.653  30.186  1.00 31.47           C  
ANISOU 2174  C   ILE A 138     3935   3848   4174    -28    385   -141       C  
ATOM   2175  O   ILE A 138      -6.287  31.615  29.809  1.00 31.23           O  
ANISOU 2175  O   ILE A 138     3893   3838   4134    -17    399   -119       O  
ATOM   2176  CB  ILE A 138      -6.888  34.885  29.586  1.00 29.24           C  
ANISOU 2176  CB  ILE A 138     3651   3491   3967    -27    410   -139       C  
ATOM   2177  CG1 ILE A 138      -8.047  35.842  30.022  1.00 28.03           C  
ANISOU 2177  CG1 ILE A 138     3511   3291   3849     -4    441   -154       C  
ATOM   2178  CG2 ILE A 138      -7.161  34.211  28.210  1.00 27.61           C  
ANISOU 2178  CG2 ILE A 138     3416   3303   3770    -24    402    -96       C  
ATOM   2179  CD1 ILE A 138      -9.423  35.128  30.278  1.00 34.42           C  
ANISOU 2179  CD1 ILE A 138     4302   4102   4673     26    479   -152       C  
ATOM   2180  H   ILE A 138      -5.749  35.465  31.778  1.00  0.00           H  
ATOM   2181  HA  ILE A 138      -7.540  33.396  31.038  1.00  0.00           H  
ATOM   2182  HB  ILE A 138      -6.000  35.506  29.465  1.00  0.00           H  
ATOM   2183 HG12 ILE A 138      -7.767  36.369  30.932  1.00  0.00           H  
ATOM   2184 HG13 ILE A 138      -8.177  36.617  29.266  1.00  0.00           H  
ATOM   2185 HG21 ILE A 138      -7.491  34.956  27.487  1.00  0.00           H  
ATOM   2186 HG22 ILE A 138      -6.269  33.751  27.784  1.00  0.00           H  
ATOM   2187 HG23 ILE A 138      -7.936  33.447  28.269  1.00  0.00           H  
ATOM   2188 HD11 ILE A 138     -10.250  35.812  30.087  1.00  0.00           H  
ATOM   2189 HD12 ILE A 138      -9.568  34.257  29.641  1.00  0.00           H  
ATOM   2190 HD13 ILE A 138      -9.504  34.801  31.315  1.00  0.00           H  
ATOM   2191  N   SER A 139      -4.393  32.817  30.179  1.00 25.75           N  
ANISOU 2191  N   SER A 139     3199   3133   3453    -49    349   -155       N  
ATOM   2192  CA  SER A 139      -3.476  31.759  29.719  1.00 24.86           C  
ANISOU 2192  CA  SER A 139     3057   3055   3334    -54    329   -142       C  
ATOM   2193  C   SER A 139      -3.589  30.557  30.628  1.00 29.87           C  
ANISOU 2193  C   SER A 139     3723   3713   3916    -27    319   -148       C  
ATOM   2194  O   SER A 139      -3.714  29.421  30.147  1.00 29.06           O  
ANISOU 2194  O   SER A 139     3609   3633   3801    -17    330   -123       O  
ATOM   2195  CB  SER A 139      -2.039  32.265  29.659  1.00 25.73           C  
ANISOU 2195  CB  SER A 139     3133   3161   3484    -81    297   -165       C  
ATOM   2196  OG  SER A 139      -1.924  33.327  28.726  1.00 32.61           O  
ANISOU 2196  OG  SER A 139     3986   4002   4404   -109    324   -153       O  
ATOM   2197  H   SER A 139      -3.981  33.688  30.487  1.00  0.00           H  
ATOM   2198  HA  SER A 139      -3.850  31.449  28.754  1.00  0.00           H  
ATOM   2199  HB2 SER A 139      -1.692  32.612  30.632  1.00  0.00           H  
ATOM   2200  HB3 SER A 139      -1.374  31.459  29.353  1.00  0.00           H  
ATOM   2201  HG  SER A 139      -2.332  34.112  29.108  1.00  0.00           H  
ATOM   2202  N   LEU A 140      -3.611  30.805  31.936  1.00 27.80           N  
ANISOU 2202  N   LEU A 140     3512   3436   3614    -14    302   -179       N  
ATOM   2203  CA  LEU A 140      -3.794  29.746  32.923  1.00 29.72           C  
ANISOU 2203  CA  LEU A 140     3815   3687   3791     16    300   -181       C  
ATOM   2204  C   LEU A 140      -5.197  29.083  32.701  1.00 31.97           C  
ANISOU 2204  C   LEU A 140     4109   3968   4069     26    373   -152       C  
ATOM   2205  O   LEU A 140      -5.280  27.863  32.704  1.00 32.21           O  
ANISOU 2205  O   LEU A 140     4151   4013   4075     39    384   -133       O  
ATOM   2206  CB  LEU A 140      -3.635  30.325  34.358  1.00 30.67           C  
ANISOU 2206  CB  LEU A 140     4015   3783   3857     29    271   -223       C  
ATOM   2207  CG  LEU A 140      -3.922  29.390  35.543  1.00 38.68           C  
ANISOU 2207  CG  LEU A 140     5129   4789   4779     64    280   -224       C  
ATOM   2208  CD1 LEU A 140      -3.018  28.136  35.533  1.00 38.11           C  
ANISOU 2208  CD1 LEU A 140     5055   4743   4683     85    223   -208       C  
ATOM   2209  CD2 LEU A 140      -3.818  30.153  36.878  1.00 44.32           C  
ANISOU 2209  CD2 LEU A 140     5943   5470   5428     78    253   -269       C  
ATOM   2210  H   LEU A 140      -3.519  31.751  32.284  1.00  0.00           H  
ATOM   2211  HA  LEU A 140      -3.027  28.987  32.756  1.00  0.00           H  
ATOM   2212  HB2 LEU A 140      -2.622  30.719  34.458  1.00  0.00           H  
ATOM   2213  HB3 LEU A 140      -4.290  31.191  34.451  1.00  0.00           H  
ATOM   2214  HG  LEU A 140      -4.955  29.050  35.464  1.00  0.00           H  
ATOM   2215 HD11 LEU A 140      -2.539  27.943  36.492  1.00  0.00           H  
ATOM   2216 HD12 LEU A 140      -3.601  27.248  35.290  1.00  0.00           H  
ATOM   2217 HD13 LEU A 140      -2.221  28.209  34.794  1.00  0.00           H  
ATOM   2218 HD21 LEU A 140      -4.741  30.053  37.450  1.00  0.00           H  
ATOM   2219 HD22 LEU A 140      -3.006  29.800  37.514  1.00  0.00           H  
ATOM   2220 HD23 LEU A 140      -3.653  31.221  36.728  1.00  0.00           H  
ATOM   2221  N   ALA A 141      -6.261  29.881  32.439  1.00 26.41           N  
ANISOU 2221  N   ALA A 141     3391   3241   3403     20    419   -152       N  
ATOM   2222  CA  ALA A 141      -7.609  29.358  32.158  1.00 25.32           C  
ANISOU 2222  CA  ALA A 141     3236   3093   3290     27    480   -133       C  
ATOM   2223  C   ALA A 141      -7.604  28.463  30.902  1.00 29.82           C  
ANISOU 2223  C   ALA A 141     3753   3689   3888     19    466   -102       C  
ATOM   2224  O   ALA A 141      -8.256  27.412  30.910  1.00 30.09           O  
ANISOU 2224  O   ALA A 141     3788   3724   3922     23    499    -91       O  
ATOM   2225  CB  ALA A 141      -8.602  30.489  31.991  1.00 24.87           C  
ANISOU 2225  CB  ALA A 141     3156   3004   3289     27    513   -142       C  
ATOM   2226  H   ALA A 141      -6.153  30.887  32.444  1.00  0.00           H  
ATOM   2227  HA  ALA A 141      -7.915  28.753  33.013  1.00  0.00           H  
ATOM   2228  HB1 ALA A 141      -9.621  30.105  31.935  1.00  0.00           H  
ATOM   2229  HB2 ALA A 141      -8.560  31.175  32.837  1.00  0.00           H  
ATOM   2230  HB3 ALA A 141      -8.426  31.070  31.087  1.00  0.00           H  
ATOM   2231  N   VAL A 142      -6.861  28.867  29.844  1.00 24.86           N  
ANISOU 2231  N   VAL A 142     3089   3075   3281      4    425    -91       N  
ATOM   2232  CA  VAL A 142      -6.695  28.099  28.606  1.00 24.60           C  
ANISOU 2232  CA  VAL A 142     3025   3063   3259     -3    412    -66       C  
ATOM   2233  C   VAL A 142      -6.070  26.718  28.925  1.00 28.76           C  
ANISOU 2233  C   VAL A 142     3567   3612   3748      6    408    -62       C  
ATOM   2234  O   VAL A 142      -6.607  25.695  28.481  1.00 28.53           O  
ANISOU 2234  O   VAL A 142     3532   3586   3721      8    424    -49       O  
ATOM   2235  CB  VAL A 142      -5.861  28.855  27.527  1.00 27.32           C  
ANISOU 2235  CB  VAL A 142     3350   3409   3621    -20    388    -56       C  
ATOM   2236  CG1 VAL A 142      -5.399  27.901  26.412  1.00 26.54           C  
ANISOU 2236  CG1 VAL A 142     3241   3330   3513    -24    384    -36       C  
ATOM   2237  CG2 VAL A 142      -6.659  30.012  26.942  1.00 26.56           C  
ANISOU 2237  CG2 VAL A 142     3249   3283   3560    -21    389    -49       C  
ATOM   2238  H   VAL A 142      -6.376  29.755  29.889  1.00  0.00           H  
ATOM   2239  HA  VAL A 142      -7.693  27.918  28.202  1.00  0.00           H  
ATOM   2240  HB  VAL A 142      -4.972  29.283  27.986  1.00  0.00           H  
ATOM   2241 HG11 VAL A 142      -5.023  28.459  25.554  1.00  0.00           H  
ATOM   2242 HG12 VAL A 142      -4.580  27.259  26.735  1.00  0.00           H  
ATOM   2243 HG13 VAL A 142      -6.210  27.270  26.054  1.00  0.00           H  
ATOM   2244 HG21 VAL A 142      -6.049  30.607  26.262  1.00  0.00           H  
ATOM   2245 HG22 VAL A 142      -7.512  29.636  26.378  1.00  0.00           H  
ATOM   2246 HG23 VAL A 142      -7.056  30.682  27.699  1.00  0.00           H  
ATOM   2247  N   TRP A 143      -4.950  26.694  29.682  1.00 24.28           N  
ANISOU 2247  N   TRP A 143     3019   3054   3153     12    380    -77       N  
ATOM   2248  CA  TRP A 143      -4.312  25.432  30.062  1.00 25.41           C  
ANISOU 2248  CA  TRP A 143     3181   3210   3262     30    366    -72       C  
ATOM   2249  C   TRP A 143      -5.238  24.528  30.886  1.00 28.79           C  
ANISOU 2249  C   TRP A 143     3663   3623   3654     46    406    -65       C  
ATOM   2250  O   TRP A 143      -5.262  23.316  30.671  1.00 27.87           O  
ANISOU 2250  O   TRP A 143     3553   3509   3526     55    417    -49       O  
ATOM   2251  CB  TRP A 143      -2.982  25.675  30.789  1.00 25.24           C  
ANISOU 2251  CB  TRP A 143     3166   3195   3228     41    309    -95       C  
ATOM   2252  CG  TRP A 143      -1.876  26.075  29.850  1.00 27.51           C  
ANISOU 2252  CG  TRP A 143     3387   3495   3570     22    286   -100       C  
ATOM   2253  CD1 TRP A 143      -1.333  27.319  29.694  1.00 30.06           C  
ANISOU 2253  CD1 TRP A 143     3678   3808   3934     -2    271   -119       C  
ATOM   2254  CD2 TRP A 143      -1.209  25.223  28.902  1.00 28.01           C  
ANISOU 2254  CD2 TRP A 143     3412   3574   3658     24    293    -86       C  
ATOM   2255  CE2 TRP A 143      -0.252  26.018  28.227  1.00 31.36           C  
ANISOU 2255  CE2 TRP A 143     3779   3996   4139     -1    291    -98       C  
ATOM   2256  CE3 TRP A 143      -1.289  23.853  28.597  1.00 29.79           C  
ANISOU 2256  CE3 TRP A 143     3648   3807   3865     43    308    -68       C  
ATOM   2257  NE1 TRP A 143      -0.365  27.295  28.713  1.00 28.85           N  
ANISOU 2257  NE1 TRP A 143     3466   3662   3833    -18    277   -116       N  
ATOM   2258  CZ2 TRP A 143       0.592  25.496  27.244  1.00 31.29           C  
ANISOU 2258  CZ2 TRP A 143     3726   3993   4168     -5    314    -91       C  
ATOM   2259  CZ3 TRP A 143      -0.483  23.347  27.584  1.00 31.73           C  
ANISOU 2259  CZ3 TRP A 143     3850   4061   4144     40    321    -63       C  
ATOM   2260  CH2 TRP A 143       0.450  24.160  26.928  1.00 32.35           C  
ANISOU 2260  CH2 TRP A 143     3875   4138   4277     18    329    -75       C  
ATOM   2261  H   TRP A 143      -4.532  27.553  30.017  1.00  0.00           H  
ATOM   2262  HA  TRP A 143      -4.100  24.873  29.148  1.00  0.00           H  
ATOM   2263  HB2 TRP A 143      -3.096  26.425  31.573  1.00  0.00           H  
ATOM   2264  HB3 TRP A 143      -2.651  24.761  31.285  1.00  0.00           H  
ATOM   2265  HD1 TRP A 143      -1.606  28.183  30.279  1.00  0.00           H  
ATOM   2266  HE1 TRP A 143       0.183  28.105  28.450  1.00  0.00           H  
ATOM   2267  HE3 TRP A 143      -1.991  23.213  29.112  1.00  0.00           H  
ATOM   2268  HZ2 TRP A 143       1.314  26.118  26.735  1.00  0.00           H  
ATOM   2269  HZ3 TRP A 143      -0.559  22.303  27.317  1.00  0.00           H  
ATOM   2270  HH2 TRP A 143       1.070  23.719  26.169  1.00  0.00           H  
ATOM   2271  N   VAL A 144      -6.019  25.115  31.802  1.00 25.18           N  
ANISOU 2271  N   VAL A 144     3245   3141   3180     49    439    -77       N  
ATOM   2272  CA  VAL A 144      -6.921  24.342  32.652  1.00 25.36           C  
ANISOU 2272  CA  VAL A 144     3326   3138   3171     61    501    -71       C  
ATOM   2273  C   VAL A 144      -8.093  23.784  31.799  1.00 31.07           C  
ANISOU 2273  C   VAL A 144     3997   3852   3955     43    552    -57       C  
ATOM   2274  O   VAL A 144      -8.394  22.596  31.885  1.00 30.39           O  
ANISOU 2274  O   VAL A 144     3930   3754   3861     44    585    -44       O  
ATOM   2275  CB  VAL A 144      -7.427  25.191  33.855  1.00 28.94           C  
ANISOU 2275  CB  VAL A 144     3843   3561   3592     69    539    -93       C  
ATOM   2276  CG1 VAL A 144      -8.638  24.522  34.529  1.00 28.97           C  
ANISOU 2276  CG1 VAL A 144     3895   3526   3588     71    640    -86       C  
ATOM   2277  CG2 VAL A 144      -6.300  25.445  34.863  1.00 28.37           C  
ANISOU 2277  CG2 VAL A 144     3846   3489   3444     91    476   -111       C  
ATOM   2278  H   VAL A 144      -5.973  26.114  31.957  1.00  0.00           H  
ATOM   2279  HA  VAL A 144      -6.371  23.488  33.053  1.00  0.00           H  
ATOM   2280  HB  VAL A 144      -7.752  26.164  33.483  1.00  0.00           H  
ATOM   2281 HG11 VAL A 144      -8.892  25.037  35.455  1.00  0.00           H  
ATOM   2282 HG12 VAL A 144      -9.536  24.553  33.912  1.00  0.00           H  
ATOM   2283 HG13 VAL A 144      -8.432  23.482  34.784  1.00  0.00           H  
ATOM   2284 HG21 VAL A 144      -6.631  26.105  35.665  1.00  0.00           H  
ATOM   2285 HG22 VAL A 144      -5.961  24.514  35.318  1.00  0.00           H  
ATOM   2286 HG23 VAL A 144      -5.435  25.911  34.394  1.00  0.00           H  
ATOM   2287  N   LEU A 145      -8.743  24.648  30.999  1.00 27.06           N  
ANISOU 2287  N   LEU A 145     3426   3344   3511     28    550    -63       N  
ATOM   2288  CA  LEU A 145      -9.859  24.262  30.158  1.00 27.83           C  
ANISOU 2288  CA  LEU A 145     3467   3431   3678     14    572    -59       C  
ATOM   2289  C   LEU A 145      -9.468  23.091  29.227  1.00 29.24           C  
ANISOU 2289  C   LEU A 145     3631   3626   3851      8    543    -44       C  
ATOM   2290  O   LEU A 145     -10.216  22.122  29.119  1.00 27.34           O  
ANISOU 2290  O   LEU A 145     3380   3369   3640     -1    576    -43       O  
ATOM   2291  CB  LEU A 145     -10.351  25.491  29.327  1.00 28.75           C  
ANISOU 2291  CB  LEU A 145     3527   3544   3852     10    542    -65       C  
ATOM   2292  CG  LEU A 145     -11.288  25.195  28.109  1.00 35.22           C  
ANISOU 2292  CG  LEU A 145     4285   4357   4742      2    518    -63       C  
ATOM   2293  CD1 LEU A 145     -12.681  24.718  28.591  1.00 34.96           C  
ANISOU 2293  CD1 LEU A 145     4214   4288   4782     -3    579    -79       C  
ATOM   2294  CD2 LEU A 145     -11.479  26.441  27.218  1.00 35.56           C  
ANISOU 2294  CD2 LEU A 145     4298   4394   4818      9    466    -61       C  
ATOM   2295  H   LEU A 145      -8.465  25.622  30.966  1.00  0.00           H  
ATOM   2296  HA  LEU A 145     -10.673  23.924  30.802  1.00  0.00           H  
ATOM   2297  HB2 LEU A 145     -10.816  26.222  29.990  1.00  0.00           H  
ATOM   2298  HB3 LEU A 145      -9.463  25.985  28.929  1.00  0.00           H  
ATOM   2299  HG  LEU A 145     -10.853  24.434  27.461  1.00  0.00           H  
ATOM   2300 HD11 LEU A 145     -13.514  25.258  28.141  1.00  0.00           H  
ATOM   2301 HD12 LEU A 145     -12.822  23.667  28.335  1.00  0.00           H  
ATOM   2302 HD13 LEU A 145     -12.791  24.800  29.673  1.00  0.00           H  
ATOM   2303 HD21 LEU A 145     -11.450  26.166  26.164  1.00  0.00           H  
ATOM   2304 HD22 LEU A 145     -12.421  26.960  27.391  1.00  0.00           H  
ATOM   2305 HD23 LEU A 145     -10.690  27.175  27.381  1.00  0.00           H  
ATOM   2306  N   VAL A 146      -8.302  23.214  28.553  1.00 24.60           N  
ANISOU 2306  N   VAL A 146     3043   3069   3236     10    490    -36       N  
ATOM   2307  CA  VAL A 146      -7.831  22.234  27.584  1.00 24.93           C  
ANISOU 2307  CA  VAL A 146     3076   3124   3270      7    468    -26       C  
ATOM   2308  C   VAL A 146      -7.455  20.952  28.286  1.00 27.73           C  
ANISOU 2308  C   VAL A 146     3473   3473   3591     19    490    -19       C  
ATOM   2309  O   VAL A 146      -7.850  19.894  27.799  1.00 26.41           O  
ANISOU 2309  O   VAL A 146     3303   3295   3438     12    504    -15       O  
ATOM   2310  CB  VAL A 146      -6.727  22.773  26.652  1.00 28.26           C  
ANISOU 2310  CB  VAL A 146     3487   3569   3682      5    428    -21       C  
ATOM   2311  CG1 VAL A 146      -6.175  21.663  25.743  1.00 27.52           C  
ANISOU 2311  CG1 VAL A 146     3398   3485   3576      6    423    -14       C  
ATOM   2312  CG2 VAL A 146      -7.262  23.937  25.827  1.00 27.76           C  
ANISOU 2312  CG2 VAL A 146     3401   3499   3647     -5    410    -20       C  
ATOM   2313  H   VAL A 146      -7.735  24.044  28.669  1.00  0.00           H  
ATOM   2314  HA  VAL A 146      -8.685  22.000  26.945  1.00  0.00           H  
ATOM   2315  HB  VAL A 146      -5.906  23.154  27.262  1.00  0.00           H  
ATOM   2316 HG11 VAL A 146      -5.590  22.070  24.922  1.00  0.00           H  
ATOM   2317 HG12 VAL A 146      -5.540  20.990  26.318  1.00  0.00           H  
ATOM   2318 HG13 VAL A 146      -6.979  21.074  25.301  1.00  0.00           H  
ATOM   2319 HG21 VAL A 146      -6.477  24.388  25.227  1.00  0.00           H  
ATOM   2320 HG22 VAL A 146      -8.043  23.604  25.142  1.00  0.00           H  
ATOM   2321 HG23 VAL A 146      -7.694  24.725  26.440  1.00  0.00           H  
ATOM   2322  N   THR A 147      -6.813  21.048  29.478  1.00 23.31           N  
ANISOU 2322  N   THR A 147     2959   2912   2985     39    491    -19       N  
ATOM   2323  CA  THR A 147      -6.499  19.863  30.274  1.00 24.58           C  
ANISOU 2323  CA  THR A 147     3179   3057   3102     60    506     -8       C  
ATOM   2324  C   THR A 147      -7.817  19.105  30.558  1.00 30.06           C  
ANISOU 2324  C   THR A 147     3892   3714   3817     46    580     -3       C  
ATOM   2325  O   THR A 147      -7.862  17.876  30.413  1.00 30.13           O  
ANISOU 2325  O   THR A 147     3920   3705   3824     47    600      9       O  
ATOM   2326  CB  THR A 147      -5.727  20.245  31.560  1.00 31.05           C  
ANISOU 2326  CB  THR A 147     4061   3875   3862     89    480    -13       C  
ATOM   2327  CG2 THR A 147      -5.471  19.056  32.479  1.00 32.41           C  
ANISOU 2327  CG2 THR A 147     4319   4020   3975    120    490      4       C  
ATOM   2328  OG1 THR A 147      -4.463  20.770  31.146  1.00 27.76           O  
ANISOU 2328  OG1 THR A 147     3604   3488   3454     97    410    -23       O  
ATOM   2329  H   THR A 147      -6.553  21.949  29.857  1.00  0.00           H  
ATOM   2330  HA  THR A 147      -5.894  19.220  29.641  1.00  0.00           H  
ATOM   2331  HB  THR A 147      -6.256  21.022  32.112  1.00  0.00           H  
ATOM   2332  HG1 THR A 147      -4.590  21.703  30.935  1.00  0.00           H  
ATOM   2333 HG21 THR A 147      -4.801  19.333  33.293  1.00  0.00           H  
ATOM   2334 HG22 THR A 147      -6.395  18.707  32.939  1.00  0.00           H  
ATOM   2335 HG23 THR A 147      -5.022  18.214  31.954  1.00  0.00           H  
ATOM   2336  N   LEU A 148      -8.891  19.846  30.885  1.00 25.30           N  
ANISOU 2336  N   LEU A 148     3272   3092   3248     30    625    -14       N  
ATOM   2337  CA  LEU A 148     -10.194  19.246  31.168  1.00 26.32           C  
ANISOU 2337  CA  LEU A 148     3398   3178   3424     10    707    -16       C  
ATOM   2338  C   LEU A 148     -10.851  18.662  29.918  1.00 28.31           C  
ANISOU 2338  C   LEU A 148     3576   3428   3754    -17    694    -24       C  
ATOM   2339  O   LEU A 148     -11.441  17.595  30.008  1.00 26.28           O  
ANISOU 2339  O   LEU A 148     3324   3134   3525    -33    745    -22       O  
ATOM   2340  CB  LEU A 148     -11.145  20.228  31.873  1.00 26.99           C  
ANISOU 2340  CB  LEU A 148     3476   3240   3541      4    767    -32       C  
ATOM   2341  CG  LEU A 148     -10.743  20.715  33.276  1.00 31.61           C  
ANISOU 2341  CG  LEU A 148     4159   3810   4041     29    798    -32       C  
ATOM   2342  CD1 LEU A 148     -11.625  21.863  33.717  1.00 30.82           C  
ANISOU 2342  CD1 LEU A 148     4039   3690   3982     24    851    -54       C  
ATOM   2343  CD2 LEU A 148     -10.761  19.590  34.304  1.00 32.51           C  
ANISOU 2343  CD2 LEU A 148     4380   3883   4091     40    868    -12       C  
ATOM   2344  H   LEU A 148      -8.817  20.852  30.972  1.00  0.00           H  
ATOM   2345  HA  LEU A 148     -10.026  18.416  31.855  1.00  0.00           H  
ATOM   2346  HB2 LEU A 148     -11.268  21.095  31.224  1.00  0.00           H  
ATOM   2347  HB3 LEU A 148     -12.140  19.784  31.942  1.00  0.00           H  
ATOM   2348  HG  LEU A 148      -9.724  21.089  33.236  1.00  0.00           H  
ATOM   2349 HD11 LEU A 148     -11.096  22.507  34.420  1.00  0.00           H  
ATOM   2350 HD12 LEU A 148     -11.930  22.492  32.880  1.00  0.00           H  
ATOM   2351 HD13 LEU A 148     -12.535  21.515  34.207  1.00  0.00           H  
ATOM   2352 HD21 LEU A 148     -11.251  19.881  35.234  1.00  0.00           H  
ATOM   2353 HD22 LEU A 148     -11.276  18.703  33.934  1.00  0.00           H  
ATOM   2354 HD23 LEU A 148      -9.745  19.288  34.561  1.00  0.00           H  
ATOM   2355  N   GLU A 149     -10.695  19.307  28.753  1.00 24.35           N  
ANISOU 2355  N   GLU A 149     3016   2957   3279    -21    623    -32       N  
ATOM   2356  CA  GLU A 149     -11.277  18.782  27.507  1.00 25.44           C  
ANISOU 2356  CA  GLU A 149     3101   3090   3474    -41    591    -44       C  
ATOM   2357  C   GLU A 149     -10.680  17.423  27.113  1.00 29.34           C  
ANISOU 2357  C   GLU A 149     3630   3582   3937    -42    585    -36       C  
ATOM   2358  O   GLU A 149     -11.343  16.624  26.470  1.00 27.77           O  
ANISOU 2358  O   GLU A 149     3406   3359   3785    -63    584    -50       O  
ATOM   2359  CB  GLU A 149     -11.019  19.747  26.333  1.00 26.39           C  
ANISOU 2359  CB  GLU A 149     3190   3240   3596    -37    513    -47       C  
ATOM   2360  CG  GLU A 149     -11.879  20.994  26.344  1.00 31.53           C  
ANISOU 2360  CG  GLU A 149     3794   3883   4303    -37    504    -59       C  
ATOM   2361  CD  GLU A 149     -11.473  22.063  25.346  1.00 34.62           C  
ANISOU 2361  CD  GLU A 149     4180   4296   4678    -27    434    -53       C  
ATOM   2362  OE1 GLU A 149     -10.394  21.948  24.718  1.00 35.16           O  
ANISOU 2362  OE1 GLU A 149     4284   4388   4687    -23    406    -40       O  
ATOM   2363  OE2 GLU A 149     -12.239  23.037  25.207  1.00 34.23           O1-
ANISOU 2363  OE2 GLU A 149     4093   4232   4679    -21    415    -61       O1-
ATOM   2364  H   GLU A 149     -10.206  20.192  28.708  1.00  0.00           H  
ATOM   2365  HA  GLU A 149     -12.353  18.653  27.637  1.00  0.00           H  
ATOM   2366  HB2 GLU A 149      -9.965  20.024  26.332  1.00  0.00           H  
ATOM   2367  HB3 GLU A 149     -11.183  19.239  25.384  1.00  0.00           H  
ATOM   2368  HG2 GLU A 149     -12.916  20.718  26.148  1.00  0.00           H  
ATOM   2369  HG3 GLU A 149     -11.873  21.450  27.331  1.00  0.00           H  
ATOM   2370  N   VAL A 150      -9.420  17.210  27.485  1.00 26.73           N  
ANISOU 2370  N   VAL A 150     3352   3271   3534    -16    576    -18       N  
ATOM   2371  CA  VAL A 150      -8.551  16.081  27.153  1.00 27.85           C  
ANISOU 2371  CA  VAL A 150     3528   3413   3641     -3    565     -9       C  
ATOM   2372  C   VAL A 150      -8.657  14.926  28.196  1.00 34.19           C  
ANISOU 2372  C   VAL A 150     4391   4174   4424      5    624      6       C  
ATOM   2373  O   VAL A 150      -8.401  13.769  27.861  1.00 32.73           O  
ANISOU 2373  O   VAL A 150     4230   3970   4237      8    629     10       O  
ATOM   2374  CB  VAL A 150      -7.129  16.703  27.055  1.00 32.08           C  
ANISOU 2374  CB  VAL A 150     4070   3988   4131     24    520     -1       C  
ATOM   2375  CG1 VAL A 150      -6.010  15.701  27.278  1.00 33.71           C  
ANISOU 2375  CG1 VAL A 150     4315   4193   4302     55    515     10       C  
ATOM   2376  CG2 VAL A 150      -6.951  17.470  25.746  1.00 31.15           C  
ANISOU 2376  CG2 VAL A 150     3912   3896   4027     12    480    -11       C  
ATOM   2377  H   VAL A 150      -8.962  17.951  28.000  1.00  0.00           H  
ATOM   2378  HA  VAL A 150      -8.834  15.673  26.183  1.00  0.00           H  
ATOM   2379  HB  VAL A 150      -7.000  17.427  27.860  1.00  0.00           H  
ATOM   2380 HG11 VAL A 150      -5.041  16.178  27.133  1.00  0.00           H  
ATOM   2381 HG12 VAL A 150      -6.005  15.283  28.284  1.00  0.00           H  
ATOM   2382 HG13 VAL A 150      -6.068  14.892  26.561  1.00  0.00           H  
ATOM   2383 HG21 VAL A 150      -5.905  17.680  25.522  1.00  0.00           H  
ATOM   2384 HG22 VAL A 150      -7.403  16.894  24.944  1.00  0.00           H  
ATOM   2385 HG23 VAL A 150      -7.480  18.421  25.762  1.00  0.00           H  
ATOM   2386  N   LEU A 151      -9.043  15.258  29.444  1.00 33.03           N  
ANISOU 2386  N   LEU A 151     4281   4007   4260     10    673     15       N  
ATOM   2387  CA  LEU A 151      -9.190  14.321  30.554  1.00 34.14           C  
ANISOU 2387  CA  LEU A 151     4505   4099   4368     21    740     35       C  
ATOM   2388  C   LEU A 151     -10.138  13.105  30.276  1.00 34.42           C  
ANISOU 2388  C   LEU A 151     4535   4080   4462    -13    804     31       C  
ATOM   2389  O   LEU A 151      -9.774  12.006  30.683  1.00 32.46           O  
ANISOU 2389  O   LEU A 151     4359   3795   4178      2    831     52       O  
ATOM   2390  CB  LEU A 151      -9.611  15.077  31.812  1.00 35.62           C  
ANISOU 2390  CB  LEU A 151     4740   4270   4524     27    792     39       C  
ATOM   2391  CG  LEU A 151      -8.699  14.927  33.027  1.00 42.78           C  
ANISOU 2391  CG  LEU A 151     5763   5166   5325     73    782     62       C  
ATOM   2392  CD1 LEU A 151      -7.296  15.504  32.749  1.00 43.04           C  
ANISOU 2392  CD1 LEU A 151     5778   5254   5322    107    670     57       C  
ATOM   2393  CD2 LEU A 151      -9.311  15.643  34.252  1.00 44.52           C  
ANISOU 2393  CD2 LEU A 151     6050   5358   5509     75    851     61       C  
ATOM   2394  H   LEU A 151      -9.231  16.228  29.657  1.00  0.00           H  
ATOM   2395  HA  LEU A 151      -8.198  13.893  30.709  1.00  0.00           H  
ATOM   2396  HB2 LEU A 151      -9.698  16.141  31.592  1.00  0.00           H  
ATOM   2397  HB3 LEU A 151     -10.622  14.784  32.100  1.00  0.00           H  
ATOM   2398  HG  LEU A 151      -8.600  13.864  33.254  1.00  0.00           H  
ATOM   2399 HD11 LEU A 151      -6.525  14.840  33.141  1.00  0.00           H  
ATOM   2400 HD12 LEU A 151      -7.091  15.630  31.686  1.00  0.00           H  
ATOM   2401 HD13 LEU A 151      -7.142  16.482  33.202  1.00  0.00           H  
ATOM   2402 HD21 LEU A 151      -8.593  16.250  34.804  1.00  0.00           H  
ATOM   2403 HD22 LEU A 151     -10.138  16.299  33.976  1.00  0.00           H  
ATOM   2404 HD23 LEU A 151      -9.705  14.911  34.958  1.00  0.00           H  
ATOM   2405  N   PRO A 152     -11.295  13.207  29.569  1.00 29.77           N  
ANISOU 2405  N   PRO A 152     3863   3478   3970    -58    821      4       N  
ATOM   2406  CA  PRO A 152     -12.063  11.977  29.282  1.00 28.68           C  
ANISOU 2406  CA  PRO A 152     3716   3284   3899    -93    871     -6       C  
ATOM   2407  C   PRO A 152     -11.271  10.992  28.423  1.00 31.16           C  
ANISOU 2407  C   PRO A 152     4050   3601   4186    -82    818     -6       C  
ATOM   2408  O   PRO A 152     -11.433   9.783  28.595  1.00 28.73           O  
ANISOU 2408  O   PRO A 152     3785   3239   3891    -94    868      1       O  
ATOM   2409  CB  PRO A 152     -13.324  12.488  28.567  1.00 29.75           C  
ANISOU 2409  CB  PRO A 152     3739   3414   4151   -136    862    -46       C  
ATOM   2410  CG  PRO A 152     -13.422  13.927  28.977  1.00 33.61           C  
ANISOU 2410  CG  PRO A 152     4203   3937   4630   -120    853    -46       C  
ATOM   2411  CD  PRO A 152     -12.000  14.393  29.038  1.00 29.46           C  
ANISOU 2411  CD  PRO A 152     3735   3465   3994    -76    790    -22       C  
ATOM   2412  HA  PRO A 152     -12.346  11.511  30.228  1.00  0.00           H  
ATOM   2413  HB2 PRO A 152     -13.212  12.429  27.483  1.00  0.00           H  
ATOM   2414  HB3 PRO A 152     -14.217  11.921  28.834  1.00  0.00           H  
ATOM   2415  HG2 PRO A 152     -14.038  14.524  28.304  1.00  0.00           H  
ATOM   2416  HG3 PRO A 152     -13.865  13.989  29.972  1.00  0.00           H  
ATOM   2417  HD2 PRO A 152     -11.615  14.623  28.047  1.00  0.00           H  
ATOM   2418  HD3 PRO A 152     -11.892  15.255  29.687  1.00  0.00           H  
ATOM   2419  N   MET A 153     -10.417  11.494  27.503  1.00 28.67           N  
ANISOU 2419  N   MET A 153     3712   3344   3838    -61    730    -12       N  
ATOM   2420  CA  MET A 153      -9.594  10.612  26.675  1.00 28.94           C  
ANISOU 2420  CA  MET A 153     3770   3379   3845    -46    692    -15       C  
ATOM   2421  C   MET A 153      -8.575   9.888  27.563  1.00 30.67           C  
ANISOU 2421  C   MET A 153     4073   3582   3999     -1    715     19       C  
ATOM   2422  O   MET A 153      -8.374   8.695  27.391  1.00 30.62           O  
ANISOU 2422  O   MET A 153     4106   3536   3994      4    733     22       O  
ATOM   2423  CB  MET A 153      -8.890  11.378  25.554  1.00 32.54           C  
ANISOU 2423  CB  MET A 153     4191   3892   4279    -33    616    -28       C  
ATOM   2424  CG  MET A 153      -7.682  10.617  25.005  1.00 38.15           C  
ANISOU 2424  CG  MET A 153     4940   4608   4948     -1    597    -24       C  
ATOM   2425  SD  MET A 153      -6.600  11.560  23.966  1.00 45.97           S  
ANISOU 2425  SD  MET A 153     5906   5656   5904     19    543    -31       S  
ATOM   2426  CE  MET A 153      -5.849  12.643  25.148  1.00 43.25           C  
ANISOU 2426  CE  MET A 153     5553   5348   5533     49    536     -6       C  
ATOM   2427  H   MET A 153     -10.301  12.491  27.381  1.00  0.00           H  
ATOM   2428  HA  MET A 153     -10.232   9.854  26.215  1.00  0.00           H  
ATOM   2429  HB2 MET A 153      -9.593  11.525  24.740  1.00  0.00           H  
ATOM   2430  HB3 MET A 153      -8.612  12.377  25.871  1.00  0.00           H  
ATOM   2431  HG2 MET A 153      -6.969  10.324  25.765  1.00  0.00           H  
ATOM   2432  HG3 MET A 153      -7.993   9.704  24.500  1.00  0.00           H  
ATOM   2433  HE1 MET A 153      -5.553  13.568  24.660  1.00  0.00           H  
ATOM   2434  HE2 MET A 153      -6.522  12.873  25.968  1.00  0.00           H  
ATOM   2435  HE3 MET A 153      -4.957  12.185  25.565  1.00  0.00           H  
ATOM   2436  N   LEU A 154      -7.952  10.602  28.510  1.00 26.24           N  
ANISOU 2436  N   LEU A 154     3541   3045   3382     34    706     41       N  
ATOM   2437  CA  LEU A 154      -6.985  10.005  29.427  1.00 27.27           C  
ANISOU 2437  CA  LEU A 154     3755   3157   3448     86    704     72       C  
ATOM   2438  C   LEU A 154      -7.637   8.979  30.353  1.00 32.69           C  
ANISOU 2438  C   LEU A 154     4528   3768   4124     81    787     96       C  
ATOM   2439  O   LEU A 154      -7.036   7.935  30.629  1.00 31.52           O  
ANISOU 2439  O   LEU A 154     4451   3582   3945    116    789    118       O  
ATOM   2440  CB  LEU A 154      -6.249  11.087  30.234  1.00 27.21           C  
ANISOU 2440  CB  LEU A 154     3762   3189   3386    122    659     82       C  
ATOM   2441  CG  LEU A 154      -5.388  12.068  29.418  1.00 31.64           C  
ANISOU 2441  CG  LEU A 154     4246   3815   3959    130    586     62       C  
ATOM   2442  CD1 LEU A 154      -4.631  13.017  30.354  1.00 31.77           C  
ANISOU 2442  CD1 LEU A 154     4282   3859   3931    163    539     67       C  
ATOM   2443  CD2 LEU A 154      -4.418  11.327  28.453  1.00 28.20           C  
ANISOU 2443  CD2 LEU A 154     3788   3388   3539    152    554     55       C  
ATOM   2444  H   LEU A 154      -8.146  11.588  28.617  1.00  0.00           H  
ATOM   2445  HA  LEU A 154      -6.256   9.456  28.831  1.00  0.00           H  
ATOM   2446  HB2 LEU A 154      -6.970  11.652  30.827  1.00  0.00           H  
ATOM   2447  HB3 LEU A 154      -5.598  10.589  30.956  1.00  0.00           H  
ATOM   2448  HG  LEU A 154      -6.056  12.676  28.807  1.00  0.00           H  
ATOM   2449 HD11 LEU A 154      -4.816  14.055  30.082  1.00  0.00           H  
ATOM   2450 HD12 LEU A 154      -4.942  12.905  31.393  1.00  0.00           H  
ATOM   2451 HD13 LEU A 154      -3.554  12.854  30.330  1.00  0.00           H  
ATOM   2452 HD21 LEU A 154      -3.521  11.909  28.240  1.00  0.00           H  
ATOM   2453 HD22 LEU A 154      -4.097  10.366  28.855  1.00  0.00           H  
ATOM   2454 HD23 LEU A 154      -4.906  11.123  27.502  1.00  0.00           H  
ATOM   2455  N   THR A 155      -8.881   9.264  30.807  1.00 29.76           N  
ANISOU 2455  N   THR A 155     4150   3368   3789     37    862     91       N  
ATOM   2456  CA  THR A 155      -9.656   8.345  31.654  1.00 29.48           C  
ANISOU 2456  CA  THR A 155     4194   3248   3759     19    970    112       C  
ATOM   2457  C   THR A 155      -9.885   7.052  30.884  1.00 32.43           C  
ANISOU 2457  C   THR A 155     4557   3574   4189     -6    990    102       C  
ATOM   2458  O   THR A 155      -9.643   5.977  31.422  1.00 31.78           O  
ANISOU 2458  O   THR A 155     4572   3430   4074     14   1033    132       O  
ATOM   2459  CB  THR A 155     -10.989   8.975  32.100  1.00 31.48           C  
ANISOU 2459  CB  THR A 155     4411   3478   4070    -30   1058     98       C  
ATOM   2460  CG2 THR A 155     -11.772   8.065  33.065  1.00 28.61           C  
ANISOU 2460  CG2 THR A 155     4137   3018   3714    -52   1196    122       C  
ATOM   2461  OG1 THR A 155     -10.722  10.242  32.698  1.00 30.47           O  
ANISOU 2461  OG1 THR A 155     4290   3396   3889     -5   1032    100       O  
ATOM   2462  H   THR A 155      -9.323  10.136  30.548  1.00  0.00           H  
ATOM   2463  HA  THR A 155      -9.059   8.119  32.540  1.00  0.00           H  
ATOM   2464  HB  THR A 155     -11.616   9.169  31.229  1.00  0.00           H  
ATOM   2465  HG1 THR A 155     -11.555  10.637  32.977  1.00  0.00           H  
ATOM   2466 HG21 THR A 155     -12.671   8.567  33.424  1.00  0.00           H  
ATOM   2467 HG22 THR A 155     -12.093   7.139  32.587  1.00  0.00           H  
ATOM   2468 HG23 THR A 155     -11.171   7.802  33.936  1.00  0.00           H  
ATOM   2469  N   PHE A 156     -10.311   7.158  29.618  1.00 29.95           N  
ANISOU 2469  N   PHE A 156     4140   3286   3954    -46    950     60       N  
ATOM   2470  CA  PHE A 156     -10.483   5.991  28.764  1.00 30.79           C  
ANISOU 2470  CA  PHE A 156     4238   3350   4112    -71    952     40       C  
ATOM   2471  C   PHE A 156      -9.140   5.217  28.614  1.00 35.88           C  
ANISOU 2471  C   PHE A 156     4950   3995   4688    -12    909     61       C  
ATOM   2472  O   PHE A 156      -9.137   3.993  28.707  1.00 35.50           O  
ANISOU 2472  O   PHE A 156     4964   3879   4648    -11    952     71       O  
ATOM   2473  CB  PHE A 156     -11.005   6.404  27.382  1.00 32.13           C  
ANISOU 2473  CB  PHE A 156     4299   3555   4352   -111    887    -12       C  
ATOM   2474  CG  PHE A 156     -10.742   5.383  26.305  1.00 33.23           C  
ANISOU 2474  CG  PHE A 156     4446   3672   4509   -119    853    -39       C  
ATOM   2475  CD1 PHE A 156     -11.378   4.151  26.322  1.00 36.24           C  
ANISOU 2475  CD1 PHE A 156     4851   3970   4950   -156    912    -51       C  
ATOM   2476  CD2 PHE A 156      -9.832   5.645  25.284  1.00 35.93           C  
ANISOU 2476  CD2 PHE A 156     4777   4068   4807    -89    772    -53       C  
ATOM   2477  CE1 PHE A 156     -11.108   3.189  25.337  1.00 37.56           C  
ANISOU 2477  CE1 PHE A 156     5034   4109   5127   -162    880    -80       C  
ATOM   2478  CE2 PHE A 156      -9.571   4.689  24.293  1.00 39.06           C  
ANISOU 2478  CE2 PHE A 156     5194   4438   5210    -92    750    -81       C  
ATOM   2479  CZ  PHE A 156     -10.217   3.474  24.323  1.00 36.94           C  
ANISOU 2479  CZ  PHE A 156     4952   4088   4997   -128    799    -96       C  
ATOM   2480  H   PHE A 156     -10.500   8.064  29.210  1.00  0.00           H  
ATOM   2481  HA  PHE A 156     -11.207   5.316  29.226  1.00  0.00           H  
ATOM   2482  HB2 PHE A 156     -12.081   6.572  27.440  1.00  0.00           H  
ATOM   2483  HB3 PHE A 156     -10.576   7.358  27.077  1.00  0.00           H  
ATOM   2484  HD1 PHE A 156     -12.079   3.918  27.111  1.00  0.00           H  
ATOM   2485  HD2 PHE A 156      -9.315   6.593  25.252  1.00  0.00           H  
ATOM   2486  HE1 PHE A 156     -11.604   2.230  25.369  1.00  0.00           H  
ATOM   2487  HE2 PHE A 156      -8.865   4.907  23.505  1.00  0.00           H  
ATOM   2488  HZ  PHE A 156     -10.013   2.737  23.561  1.00  0.00           H  
ATOM   2489  N   ILE A 157      -8.031   5.926  28.358  1.00 32.63           N  
ANISOU 2489  N   ILE A 157     4522   3654   4223     36    829     64       N  
ATOM   2490  CA  ILE A 157      -6.724   5.277  28.190  1.00 33.29           C  
ANISOU 2490  CA  ILE A 157     4647   3737   4263     97    788     78       C  
ATOM   2491  C   ILE A 157      -6.332   4.477  29.457  1.00 34.35           C  
ANISOU 2491  C   ILE A 157     4896   3812   4345    145    822    125       C  
ATOM   2492  O   ILE A 157      -5.898   3.332  29.336  1.00 31.78           O  
ANISOU 2492  O   ILE A 157     4622   3434   4018    172    831    135       O  
ATOM   2493  CB  ILE A 157      -5.632   6.273  27.718  1.00 36.46           C  
ANISOU 2493  CB  ILE A 157     4993   4220   4640    133    708     68       C  
ATOM   2494  CG1 ILE A 157      -5.906   6.703  26.258  1.00 36.98           C  
ANISOU 2494  CG1 ILE A 157     4982   4324   4747     93    682     26       C  
ATOM   2495  CG2 ILE A 157      -4.197   5.661  27.853  1.00 36.09           C  
ANISOU 2495  CG2 ILE A 157     4982   4168   4564    206    670     84       C  
ATOM   2496  CD1 ILE A 157      -5.308   7.977  25.893  1.00 38.27           C  
ANISOU 2496  CD1 ILE A 157     5088   4557   4894    104    631     18       C  
ATOM   2497  H   ILE A 157      -8.070   6.932  28.258  1.00  0.00           H  
ATOM   2498  HA  ILE A 157      -6.843   4.541  27.391  1.00  0.00           H  
ATOM   2499  HB  ILE A 157      -5.682   7.157  28.354  1.00  0.00           H  
ATOM   2500 HG12 ILE A 157      -5.569   5.925  25.571  1.00  0.00           H  
ATOM   2501 HG13 ILE A 157      -6.978   6.790  26.084  1.00  0.00           H  
ATOM   2502 HG21 ILE A 157      -3.442   6.339  27.456  1.00  0.00           H  
ATOM   2503 HG22 ILE A 157      -3.915   5.477  28.889  1.00  0.00           H  
ATOM   2504 HG23 ILE A 157      -4.117   4.725  27.300  1.00  0.00           H  
ATOM   2505 HD11 ILE A 157      -5.499   8.227  24.850  1.00  0.00           H  
ATOM   2506 HD12 ILE A 157      -5.698   8.775  26.519  1.00  0.00           H  
ATOM   2507 HD13 ILE A 157      -4.239   7.959  26.065  1.00  0.00           H  
ATOM   2508  N   THR A 158      -6.538   5.059  30.654  1.00 30.93           N  
ANISOU 2508  N   THR A 158     4514   3376   3862    156    843    153       N  
ATOM   2509  CA  THR A 158      -6.229   4.362  31.917  1.00 31.77           C  
ANISOU 2509  CA  THR A 158     4757   3417   3897    206    872    202       C  
ATOM   2510  C   THR A 158      -7.071   3.089  32.096  1.00 37.24           C  
ANISOU 2510  C   THR A 158     5522   4009   4618    172    977    218       C  
ATOM   2511  O   THR A 158      -6.638   2.172  32.801  1.00 37.34           O  
ANISOU 2511  O   THR A 158     5656   3955   4578    221    994    259       O  
ATOM   2512  CB  THR A 158      -6.312   5.284  33.131  1.00 40.13           C  
ANISOU 2512  CB  THR A 158     5875   4489   4883    224    876    224       C  
ATOM   2513  CG2 THR A 158      -5.410   6.496  33.014  1.00 38.09           C  
ANISOU 2513  CG2 THR A 158     5550   4319   4602    257    769    206       C  
ATOM   2514  OG1 THR A 158      -7.675   5.634  33.374  1.00 40.57           O  
ANISOU 2514  OG1 THR A 158     5919   4522   4976    156    977    216       O  
ATOM   2515  H   THR A 158      -6.913   5.997  30.723  1.00  0.00           H  
ATOM   2516  HA  THR A 158      -5.193   4.024  31.847  1.00  0.00           H  
ATOM   2517  HB  THR A 158      -5.978   4.713  33.999  1.00  0.00           H  
ATOM   2518  HG1 THR A 158      -8.019   6.084  32.599  1.00  0.00           H  
ATOM   2519 HG21 THR A 158      -5.963   7.397  32.761  1.00  0.00           H  
ATOM   2520 HG22 THR A 158      -4.911   6.697  33.962  1.00  0.00           H  
ATOM   2521 HG23 THR A 158      -4.638   6.354  32.259  1.00  0.00           H  
ATOM   2522  N   SER A 159      -8.243   3.006  31.419  1.00 34.81           N  
ANISOU 2522  N   SER A 159     5139   3685   4402     91   1040    183       N  
ATOM   2523  CA  SER A 159      -9.089   1.800  31.466  1.00 35.20           C  
ANISOU 2523  CA  SER A 159     5234   3633   4506     45   1143    187       C  
ATOM   2524  C   SER A 159      -8.531   0.710  30.522  1.00 39.67           C  
ANISOU 2524  C   SER A 159     5798   4173   5101     59   1106    171       C  
ATOM   2525  O   SER A 159      -8.888  -0.442  30.676  1.00 41.37           O  
ANISOU 2525  O   SER A 159     6081   4295   5343     41   1178    183       O  
ATOM   2526  CB  SER A 159     -10.548   2.122  31.128  1.00 37.37           C  
ANISOU 2526  CB  SER A 159     5416   3895   4888    -47   1213    147       C  
ATOM   2527  OG  SER A 159     -10.770   2.150  29.723  1.00 45.05           O  
ANISOU 2527  OG  SER A 159     6271   4904   5942    -86   1149     90       O  
ATOM   2528  H   SER A 159      -8.562   3.778  30.850  1.00  0.00           H  
ATOM   2529  HA  SER A 159      -9.071   1.409  32.485  1.00  0.00           H  
ATOM   2530  HB2 SER A 159     -11.202   1.358  31.549  1.00  0.00           H  
ATOM   2531  HB3 SER A 159     -10.852   3.073  31.567  1.00  0.00           H  
ATOM   2532  HG  SER A 159     -10.204   2.829  29.335  1.00  0.00           H  
ATOM   2533  N   THR A 160      -7.715   1.070  29.527  1.00 36.06           N  
ANISOU 2533  N   THR A 160     5267   3791   4644     86   1007    141       N  
ATOM   2534  CA  THR A 160      -7.103   0.098  28.600  1.00 36.21           C  
ANISOU 2534  CA  THR A 160     5289   3785   4684    106    979    120       C  
ATOM   2535  C   THR A 160      -5.857  -0.552  29.275  1.00 40.73           C  
ANISOU 2535  C   THR A 160     5959   4328   5190    201    952    167       C  
ATOM   2536  O   THR A 160      -5.374  -0.005  30.273  1.00 38.68           O  
ANISOU 2536  O   THR A 160     5744   4090   4863    251    924    205       O  
ATOM   2537  CB  THR A 160      -6.831   0.733  27.216  1.00 42.09           C  
ANISOU 2537  CB  THR A 160     5926   4609   5456     91    905     67       C  
ATOM   2538  CG2 THR A 160      -8.068   1.463  26.645  1.00 38.22           C  
ANISOU 2538  CG2 THR A 160     5348   4147   5027     10    909     25       C  
ATOM   2539  OG1 THR A 160      -5.688   1.601  27.289  1.00 35.70           O  
ANISOU 2539  OG1 THR A 160     5091   3878   4595    152    834     79       O  
ATOM   2540  H   THR A 160      -7.428   2.035  29.433  1.00  0.00           H  
ATOM   2541  HA  THR A 160      -7.817  -0.709  28.427  1.00  0.00           H  
ATOM   2542  HB  THR A 160      -6.583  -0.052  26.506  1.00  0.00           H  
ATOM   2543  HG1 THR A 160      -5.801   2.205  28.033  1.00  0.00           H  
ATOM   2544 HG21 THR A 160      -8.025   1.525  25.565  1.00  0.00           H  
ATOM   2545 HG22 THR A 160      -8.990   0.934  26.889  1.00  0.00           H  
ATOM   2546 HG23 THR A 160      -8.150   2.476  27.028  1.00  0.00           H  
ATOM   2547  N   PRO A 161      -5.321  -1.712  28.796  1.00 39.51           N  
ANISOU 2547  N   PRO A 161     5843   4117   5052    232    953    162       N  
ATOM   2548  CA  PRO A 161      -4.187  -2.339  29.517  1.00 39.43           C  
ANISOU 2548  CA  PRO A 161     5924   4068   4988    331    920    208       C  
ATOM   2549  C   PRO A 161      -2.815  -1.697  29.256  1.00 41.45           C  
ANISOU 2549  C   PRO A 161     6116   4405   5228    406    817    199       C  
ATOM   2550  O   PRO A 161      -1.885  -2.386  28.819  1.00 40.22           O  
ANISOU 2550  O   PRO A 161     5962   4229   5093    465    788    192       O  
ATOM   2551  CB  PRO A 161      -4.253  -3.794  29.057  1.00 41.51           C  
ANISOU 2551  CB  PRO A 161     6245   4234   5293    330    970    201       C  
ATOM   2552  CG  PRO A 161      -4.740  -3.682  27.620  1.00 46.16           C  
ANISOU 2552  CG  PRO A 161     6732   4857   5950    258    972    131       C  
ATOM   2553  CD  PRO A 161      -5.751  -2.539  27.648  1.00 41.36           C  
ANISOU 2553  CD  PRO A 161     6050   4310   5355    183    980    114       C  
ATOM   2554  HA  PRO A 161      -4.346  -2.320  30.597  1.00  0.00           H  
ATOM   2555  HB2 PRO A 161      -3.327  -4.355  29.150  1.00  0.00           H  
ATOM   2556  HB3 PRO A 161      -4.999  -4.323  29.652  1.00  0.00           H  
ATOM   2557  HG2 PRO A 161      -3.901  -3.407  26.978  1.00  0.00           H  
ATOM   2558  HG3 PRO A 161      -5.158  -4.612  27.233  1.00  0.00           H  
ATOM   2559  HD2 PRO A 161      -5.743  -2.005  26.700  1.00  0.00           H  
ATOM   2560  HD3 PRO A 161      -6.758  -2.913  27.835  1.00  0.00           H  
ATOM   2561  N   ILE A 162      -2.674  -0.388  29.576  1.00 35.21           N  
ANISOU 2561  N   ILE A 162     5269   3699   4409    405    768    198       N  
ATOM   2562  CA  ILE A 162      -1.423   0.369  29.367  1.00 34.19           C  
ANISOU 2562  CA  ILE A 162     5063   3645   4280    464    676    185       C  
ATOM   2563  C   ILE A 162      -0.251  -0.152  30.206  1.00 36.56           C  
ANISOU 2563  C   ILE A 162     5427   3911   4553    570    609    220       C  
ATOM   2564  O   ILE A 162       0.890   0.055  29.800  1.00 35.99           O  
ANISOU 2564  O   ILE A 162     5279   3877   4518    624    544    199       O  
ATOM   2565  CB  ILE A 162      -1.587   1.904  29.529  1.00 36.12           C  
ANISOU 2565  CB  ILE A 162     5238   3979   4509    432    641    173       C  
ATOM   2566  CG1 ILE A 162      -2.169   2.279  30.932  1.00 35.91           C  
ANISOU 2566  CG1 ILE A 162     5301   3932   4412    432    653    214       C  
ATOM   2567  CG2 ILE A 162      -2.410   2.458  28.377  1.00 36.02           C  
ANISOU 2567  CG2 ILE A 162     5138   4010   4540    348    677    130       C  
ATOM   2568  CD1 ILE A 162      -2.131   3.792  31.222  1.00 38.70           C  
ANISOU 2568  CD1 ILE A 162     5594   4366   4745    417    607    202       C  
ATOM   2569  H   ILE A 162      -3.455   0.117  29.975  1.00  0.00           H  
ATOM   2570  HA  ILE A 162      -1.132   0.188  28.331  1.00  0.00           H  
ATOM   2571  HB  ILE A 162      -0.598   2.356  29.447  1.00  0.00           H  
ATOM   2572 HG12 ILE A 162      -3.199   1.929  31.012  1.00  0.00           H  
ATOM   2573 HG13 ILE A 162      -1.620   1.770  31.724  1.00  0.00           H  
ATOM   2574 HG21 ILE A 162      -2.381   3.546  28.378  1.00  0.00           H  
ATOM   2575 HG22 ILE A 162      -2.052   2.128  27.407  1.00  0.00           H  
ATOM   2576 HG23 ILE A 162      -3.451   2.154  28.466  1.00  0.00           H  
ATOM   2577 HD11 ILE A 162      -2.111   3.981  32.295  1.00  0.00           H  
ATOM   2578 HD12 ILE A 162      -1.251   4.264  30.784  1.00  0.00           H  
ATOM   2579 HD13 ILE A 162      -3.010   4.291  30.815  1.00  0.00           H  
ATOM   2580  N   GLU A 163      -0.536  -0.838  31.338  1.00 31.83           N  
ANISOU 2580  N   GLU A 163     4967   3233   3894    602    628    271       N  
ATOM   2581  CA  GLU A 163       0.444  -1.445  32.246  1.00 32.45           C  
ANISOU 2581  CA  GLU A 163     5138   3260   3933    710    555    312       C  
ATOM   2582  C   GLU A 163       1.285  -2.479  31.493  1.00 37.17           C  
ANISOU 2582  C   GLU A 163     5708   3818   4598    767    541    296       C  
ATOM   2583  O   GLU A 163       2.421  -2.730  31.886  1.00 37.71           O  
ANISOU 2583  O   GLU A 163     5783   3872   4673    867    450    309       O  
ATOM   2584  CB  GLU A 163      -0.245  -2.142  33.451  1.00 34.10           C  
ANISOU 2584  CB  GLU A 163     5531   3370   4055    721    609    374       C  
ATOM   2585  CG  GLU A 163      -0.880  -1.203  34.456  1.00 47.28           C  
ANISOU 2585  CG  GLU A 163     7261   5062   5641    692    621    396       C  
ATOM   2586  CD  GLU A 163      -2.269  -0.667  34.130  1.00 70.62           C  
ANISOU 2586  CD  GLU A 163    10172   8039   8620    575    734    375       C  
ATOM   2587  OE1 GLU A 163      -2.846  -1.019  33.073  1.00 48.14           O  
ANISOU 2587  OE1 GLU A 163     7246   5191   5856    507    799    340       O  
ATOM   2588  OE2 GLU A 163      -2.785   0.115  34.959  1.00 77.14           O1-
ANISOU 2588  OE2 GLU A 163    11047   8880   9384    554    754    390       O1-
ATOM   2589  H   GLU A 163      -1.503  -0.934  31.627  1.00  0.00           H  
ATOM   2590  HA  GLU A 163       1.119  -0.672  32.606  1.00  0.00           H  
ATOM   2591  HB2 GLU A 163      -0.981  -2.865  33.094  1.00  0.00           H  
ATOM   2592  HB3 GLU A 163       0.497  -2.737  33.986  1.00  0.00           H  
ATOM   2593  HG2 GLU A 163      -0.974  -1.731  35.405  1.00  0.00           H  
ATOM   2594  HG3 GLU A 163      -0.215  -0.360  34.650  1.00  0.00           H  
ATOM   2595  N   LYS A 164       0.730  -3.063  30.411  1.00 33.82           N  
ANISOU 2595  N   LYS A 164     5249   3371   4229    705    626    265       N  
ATOM   2596  CA  LYS A 164       1.410  -4.028  29.534  1.00 34.15           C  
ANISOU 2596  CA  LYS A 164     5265   3372   4337    746    635    239       C  
ATOM   2597  C   LYS A 164       2.658  -3.443  28.854  1.00 38.38           C  
ANISOU 2597  C   LYS A 164     5666   3982   4935    795    567    198       C  
ATOM   2598  O   LYS A 164       3.492  -4.198  28.349  1.00 37.29           O  
ANISOU 2598  O   LYS A 164     5507   3807   4855    857    563    180       O  
ATOM   2599  CB  LYS A 164       0.453  -4.620  28.480  1.00 37.16           C  
ANISOU 2599  CB  LYS A 164     5643   3721   4757    657    735    202       C  
ATOM   2600  CG  LYS A 164      -0.581  -5.559  29.084  1.00 46.92           C  
ANISOU 2600  CG  LYS A 164     7009   4853   5967    621    814    239       C  
ATOM   2601  CD  LYS A 164      -1.352  -6.302  28.008  1.00 55.86           C  
ANISOU 2601  CD  LYS A 164     8132   5938   7155    544    894    193       C  
ATOM   2602  CE  LYS A 164      -2.351  -7.247  28.628  1.00 63.64           C  
ANISOU 2602  CE  LYS A 164     9237   6810   8134    502    981    226       C  
ATOM   2603  NZ  LYS A 164      -3.046  -8.057  27.598  1.00 70.83           N1+
ANISOU 2603  NZ  LYS A 164    10139   7664   9111    429   1046    174       N1+
ATOM   2604  H   LYS A 164      -0.207  -2.801  30.137  1.00  0.00           H  
ATOM   2605  HA  LYS A 164       1.763  -4.842  30.170  1.00  0.00           H  
ATOM   2606  HB2 LYS A 164      -0.018  -3.832  27.893  1.00  0.00           H  
ATOM   2607  HB3 LYS A 164       1.040  -5.200  27.765  1.00  0.00           H  
ATOM   2608  HG2 LYS A 164      -0.078  -6.282  29.728  1.00  0.00           H  
ATOM   2609  HG3 LYS A 164      -1.257  -4.999  29.729  1.00  0.00           H  
ATOM   2610  HD2 LYS A 164      -1.865  -5.587  27.362  1.00  0.00           H  
ATOM   2611  HD3 LYS A 164      -0.660  -6.857  27.373  1.00  0.00           H  
ATOM   2612  HE2 LYS A 164      -1.850  -7.931  29.314  1.00  0.00           H  
ATOM   2613  HE3 LYS A 164      -3.094  -6.701  29.208  1.00  0.00           H  
ATOM   2614  HZ1 LYS A 164      -3.479  -7.445  26.922  1.00  0.00           H  
ATOM   2615  HZ2 LYS A 164      -2.378  -8.654  27.132  1.00  0.00           H  
ATOM   2616  HZ3 LYS A 164      -3.755  -8.627  28.039  1.00  0.00           H  
ATOM   2617  N   GLY A 165       2.770  -2.115  28.851  1.00 35.98           N  
ANISOU 2617  N   GLY A 165     5272   3772   4625    767    526    181       N  
ATOM   2618  CA  GLY A 165       3.926  -1.402  28.328  1.00 36.36           C  
ANISOU 2618  CA  GLY A 165     5188   3888   4737    804    470    143       C  
ATOM   2619  C   GLY A 165       4.002  -1.207  26.830  1.00 41.79           C  
ANISOU 2619  C   GLY A 165     5782   4613   5482    755    535     88       C  
ATOM   2620  O   GLY A 165       4.769  -0.357  26.369  1.00 42.51           O  
ANISOU 2620  O   GLY A 165     5763   4768   5622    761    512     57       O  
ATOM   2621  H   GLY A 165       2.045  -1.556  29.281  1.00  0.00           H  
ATOM   2622  HA2 GLY A 165       3.852  -0.435  28.810  1.00  0.00           H  
ATOM   2623  HA3 GLY A 165       4.851  -1.860  28.681  1.00  0.00           H  
ATOM   2624  N   ASP A 166       3.228  -1.972  26.061  1.00 38.76           N  
ANISOU 2624  N   ASP A 166     5447   4185   5094    704    616     72       N  
ATOM   2625  CA  ASP A 166       3.238  -1.849  24.604  1.00 39.86           C  
ANISOU 2625  CA  ASP A 166     5528   4351   5267    659    676     18       C  
ATOM   2626  C   ASP A 166       1.840  -1.515  24.045  1.00 43.43           C  
ANISOU 2626  C   ASP A 166     6006   4821   5677    552    720      2       C  
ATOM   2627  O   ASP A 166       1.513  -1.828  22.891  1.00 42.81           O  
ANISOU 2627  O   ASP A 166     5932   4729   5605    511    769    -40       O  
ATOM   2628  CB  ASP A 166       3.835  -3.110  23.959  1.00 42.24           C  
ANISOU 2628  CB  ASP A 166     5856   4578   5616    711    720     -5       C  
ATOM   2629  CG  ASP A 166       3.010  -4.367  24.139  1.00 55.85           C  
ANISOU 2629  CG  ASP A 166     7697   6207   7318    696    761     10       C  
ATOM   2630  OD1 ASP A 166       3.254  -5.342  23.398  1.00 61.40           O  
ANISOU 2630  OD1 ASP A 166     8428   6849   8053    715    810    -20       O  
ATOM   2631  OD2 ASP A 166       2.115  -4.376  25.023  1.00 54.90           O1-
ANISOU 2631  OD2 ASP A 166     7641   6068   7150    662    752     50       O1-
ATOM   2632  H   ASP A 166       2.646  -2.700  26.454  1.00  0.00           H  
ATOM   2633  HA  ASP A 166       3.822  -0.986  24.322  1.00  0.00           H  
ATOM   2634  HB2 ASP A 166       3.952  -2.936  22.889  1.00  0.00           H  
ATOM   2635  HB3 ASP A 166       4.830  -3.288  24.369  1.00  0.00           H  
ATOM   2636  N   SER A 167       1.031  -0.864  24.876  1.00 38.73           N  
ANISOU 2636  N   SER A 167     5426   4250   5040    512    697     32       N  
ATOM   2637  CA  SER A 167      -0.324  -0.506  24.514  1.00 38.36           C  
ANISOU 2637  CA  SER A 167     5387   4216   4971    418    727     18       C  
ATOM   2638  C   SER A 167      -0.524   0.969  24.745  1.00 39.91           C  
ANISOU 2638  C   SER A 167     5520   4497   5148    387    691     22       C  
ATOM   2639  O   SER A 167      -0.270   1.472  25.841  1.00 39.63           O  
ANISOU 2639  O   SER A 167     5488   4481   5091    418    652     56       O  
ATOM   2640  CB  SER A 167      -1.322  -1.330  25.331  1.00 42.21           C  
ANISOU 2640  CB  SER A 167     5965   4628   5445    393    763     48       C  
ATOM   2641  OG  SER A 167      -2.649  -0.858  25.175  1.00 52.80           O  
ANISOU 2641  OG  SER A 167     7293   5982   6786    304    787     34       O  
ATOM   2642  H   SER A 167       1.341  -0.616  25.804  1.00  0.00           H  
ATOM   2643  HA  SER A 167      -0.534  -0.706  23.461  1.00  0.00           H  
ATOM   2644  HB2 SER A 167      -1.282  -2.379  25.034  1.00  0.00           H  
ATOM   2645  HB3 SER A 167      -1.071  -1.297  26.392  1.00  0.00           H  
ATOM   2646  HG  SER A 167      -2.685   0.055  25.473  1.00  0.00           H  
ATOM   2647  N   CYS A 168      -0.957   1.690  23.710  1.00 36.61           N  
ANISOU 2647  N   CYS A 168     5053   4125   4732    331    699    -14       N  
ATOM   2648  CA  CYS A 168      -1.245   3.112  23.808  1.00 37.17           C  
ANISOU 2648  CA  CYS A 168     5067   4268   4787    295    670    -13       C  
ATOM   2649  C   CYS A 168      -2.219   3.455  22.693  1.00 41.43           C  
ANISOU 2649  C   CYS A 168     5596   4821   5325    223    683    -49       C  
ATOM   2650  O   CYS A 168      -1.799   3.839  21.602  1.00 42.68           O  
ANISOU 2650  O   CYS A 168     5730   5007   5478    217    684    -79       O  
ATOM   2651  CB  CYS A 168       0.040   3.957  23.764  1.00 36.70           C  
ANISOU 2651  CB  CYS A 168     4939   4266   4740    337    639    -16       C  
ATOM   2652  SG  CYS A 168      -0.277   5.679  24.197  1.00 39.88           S  
ANISOU 2652  SG  CYS A 168     5288   4742   5123    303    599     -4       S  
ATOM   2653  H   CYS A 168      -1.156   1.259  22.818  1.00  0.00           H  
ATOM   2654  HA  CYS A 168      -1.758   3.293  24.754  1.00  0.00           H  
ATOM   2655  HB2 CYS A 168       0.766   3.576  24.479  1.00  0.00           H  
ATOM   2656  HB3 CYS A 168       0.518   3.904  22.788  1.00  0.00           H  
ATOM   2657  N   VAL A 169      -3.496   3.191  22.963  1.00 35.83           N  
ANISOU 2657  N   VAL A 169     4910   4082   4623    172    694    -48       N  
ATOM   2658  CA  VAL A 169      -4.549   3.280  21.958  1.00 36.12           C  
ANISOU 2658  CA  VAL A 169     4937   4114   4671    107    689    -88       C  
ATOM   2659  C   VAL A 169      -5.057   4.677  21.655  1.00 35.13           C  
ANISOU 2659  C   VAL A 169     4756   4052   4538     73    651    -96       C  
ATOM   2660  O   VAL A 169      -5.025   5.589  22.493  1.00 33.03           O  
ANISOU 2660  O   VAL A 169     4459   3825   4267     80    641    -67       O  
ATOM   2661  CB  VAL A 169      -5.751   2.352  22.280  1.00 41.42           C  
ANISOU 2661  CB  VAL A 169     5639   4714   5382     60    719    -96       C  
ATOM   2662  CG1 VAL A 169      -5.346   0.876  22.216  1.00 42.24           C  
ANISOU 2662  CG1 VAL A 169     5810   4743   5497     86    756   -100       C  
ATOM   2663  CG2 VAL A 169      -6.386   2.717  23.614  1.00 40.93           C  
ANISOU 2663  CG2 VAL A 169     5572   4649   5333     47    742    -58       C  
ATOM   2664  H   VAL A 169      -3.766   2.868  23.881  1.00  0.00           H  
ATOM   2665  HA  VAL A 169      -4.133   2.899  21.021  1.00  0.00           H  
ATOM   2666  HB  VAL A 169      -6.510   2.495  21.512  1.00  0.00           H  
ATOM   2667 HG11 VAL A 169      -6.204   0.229  22.401  1.00  0.00           H  
ATOM   2668 HG12 VAL A 169      -4.949   0.617  21.234  1.00  0.00           H  
ATOM   2669 HG13 VAL A 169      -4.585   0.633  22.959  1.00  0.00           H  
ATOM   2670 HG21 VAL A 169      -7.311   2.156  23.710  1.00  0.00           H  
ATOM   2671 HG22 VAL A 169      -5.744   2.473  24.461  1.00  0.00           H  
ATOM   2672 HG23 VAL A 169      -6.657   3.769  23.687  1.00  0.00           H  
ATOM   2673  N   ASP A 170      -5.540   4.839  20.417  1.00 29.40           N  
ANISOU 2673  N   ASP A 170     4032   3328   3812     36    626   -137       N  
ATOM   2674  CA  ASP A 170      -6.274   6.010  19.944  1.00 29.25           C  
ANISOU 2674  CA  ASP A 170     3974   3352   3787      2    580   -150       C  
ATOM   2675  C   ASP A 170      -7.759   5.709  20.160  1.00 32.84           C  
ANISOU 2675  C   ASP A 170     4408   3771   4301    -53    563   -170       C  
ATOM   2676  O   ASP A 170      -8.230   4.680  19.669  1.00 30.85           O  
ANISOU 2676  O   ASP A 170     4182   3465   4074    -80    559   -207       O  
ATOM   2677  CB  ASP A 170      -6.062   6.359  18.440  1.00 29.73           C  
ANISOU 2677  CB  ASP A 170     4072   3423   3803      4    556   -184       C  
ATOM   2678  CG  ASP A 170      -4.654   6.147  17.882  1.00 32.21           C  
ANISOU 2678  CG  ASP A 170     4369   3774   4096    -21    499   -195       C  
ATOM   2679  OD1 ASP A 170      -4.219   4.979  17.809  1.00 30.42           O  
ANISOU 2679  OD1 ASP A 170     4088   3567   3904    -41    474   -180       O  
ATOM   2680  OD2 ASP A 170      -4.028   7.152  17.491  1.00 37.25           O1-
ANISOU 2680  OD2 ASP A 170     5058   4414   4680    -17    482   -217       O1-
ATOM   2681  H   ASP A 170      -5.494   4.076  19.760  1.00  0.00           H  
ATOM   2682  HA  ASP A 170      -5.987   6.883  20.535  1.00  0.00           H  
ATOM   2683  HB2 ASP A 170      -6.745   5.816  17.783  1.00  0.00           H  
ATOM   2684  HB3 ASP A 170      -6.322   7.408  18.290  1.00  0.00           H  
ATOM   2685  N   TYR A 171      -8.492   6.618  20.815  1.00 31.19           N  
ANISOU 2685  N   TYR A 171     4143   3585   4121    -72    556   -153       N  
ATOM   2686  CA  TYR A 171      -9.950   6.519  21.007  1.00 30.18           C  
ANISOU 2686  CA  TYR A 171     3972   3422   4074   -125    549   -177       C  
ATOM   2687  C   TYR A 171     -10.703   6.545  19.664  1.00 33.23           C  
ANISOU 2687  C   TYR A 171     4347   3798   4481   -158    470   -231       C  
ATOM   2688  O   TYR A 171     -11.817   6.034  19.595  1.00 32.11           O  
ANISOU 2688  O   TYR A 171     4171   3607   4421   -204    457   -267       O  
ATOM   2689  CB  TYR A 171     -10.491   7.597  21.981  1.00 30.59           C  
ANISOU 2689  CB  TYR A 171     3966   3501   4154   -131    564   -151       C  
ATOM   2690  CG  TYR A 171     -10.427   9.024  21.458  1.00 31.71           C  
ANISOU 2690  CG  TYR A 171     4074   3704   4270   -121    502   -151       C  
ATOM   2691  CD1 TYR A 171     -11.453   9.551  20.674  1.00 32.78           C  
ANISOU 2691  CD1 TYR A 171     4163   3839   4453   -150    435   -187       C  
ATOM   2692  CD2 TYR A 171      -9.383   9.869  21.815  1.00 32.30           C  
ANISOU 2692  CD2 TYR A 171     4160   3830   4284    -82    509   -117       C  
ATOM   2693  CE1 TYR A 171     -11.393  10.860  20.187  1.00 31.31           C  
ANISOU 2693  CE1 TYR A 171     3959   3699   4237   -135    378   -182       C  
ATOM   2694  CE2 TYR A 171      -9.351  11.199  21.393  1.00 32.83           C  
ANISOU 2694  CE2 TYR A 171     4200   3943   4332    -76    463   -114       C  
ATOM   2695  CZ  TYR A 171     -10.351  11.686  20.569  1.00 34.53           C  
ANISOU 2695  CZ  TYR A 171     4384   4153   4582   -101    401   -143       C  
ATOM   2696  OH  TYR A 171     -10.290  12.991  20.147  1.00 34.00           O  
ANISOU 2696  OH  TYR A 171     4305   4123   4491    -90    357   -135       O  
ATOM   2697  H   TYR A 171      -8.028   7.415  21.226  1.00  0.00           H  
ATOM   2698  HA  TYR A 171     -10.141   5.548  21.464  1.00  0.00           H  
ATOM   2699  HB2 TYR A 171     -11.532   7.375  22.220  1.00  0.00           H  
ATOM   2700  HB3 TYR A 171      -9.956   7.538  22.930  1.00  0.00           H  
ATOM   2701  HD1 TYR A 171     -12.292   8.929  20.399  1.00  0.00           H  
ATOM   2702  HD2 TYR A 171      -8.579   9.492  22.426  1.00  0.00           H  
ATOM   2703  HE1 TYR A 171     -12.173  11.233  19.545  1.00  0.00           H  
ATOM   2704  HE2 TYR A 171      -8.534  11.828  21.705  1.00  0.00           H  
ATOM   2705  HH  TYR A 171      -9.394  13.322  20.063  1.00  0.00           H  
ATOM   2706  N   ALA A 172     -10.094   7.139  18.597  1.00 29.57           N  
ANISOU 2706  N   ALA A 172     3917   3373   3944   -134    417   -240       N  
ATOM   2707  CA  ALA A 172     -10.724   7.179  17.268  1.00 30.10           C  
ANISOU 2707  CA  ALA A 172     4005   3428   4006   -156    329   -291       C  
ATOM   2708  C   ALA A 172     -10.838   5.766  16.675  1.00 36.12           C  
ANISOU 2708  C   ALA A 172     4821   4127   4776   -175    328   -336       C  
ATOM   2709  O   ALA A 172     -11.815   5.460  15.990  1.00 35.15           O  
ANISOU 2709  O   ALA A 172     4692   3967   4697   -211    254   -389       O  
ATOM   2710  CB  ALA A 172      -9.940   8.082  16.312  1.00 30.63           C  
ANISOU 2710  CB  ALA A 172     4126   3539   3974   -123    296   -282       C  
ATOM   2711  H   ALA A 172      -9.172   7.552  18.686  1.00  0.00           H  
ATOM   2712  HA  ALA A 172     -11.696   7.620  17.422  1.00  0.00           H  
ATOM   2713  HB1 ALA A 172     -10.503   8.273  15.397  1.00  0.00           H  
ATOM   2714  HB2 ALA A 172      -9.727   9.046  16.774  1.00  0.00           H  
ATOM   2715  HB3 ALA A 172      -8.987   7.637  16.027  1.00  0.00           H  
ATOM   2716  N   SER A 173      -9.852   4.905  16.991  1.00 34.71           N  
ANISOU 2716  N   SER A 173     4692   3932   4566   -148    405   -317       N  
ATOM   2717  CA  SER A 173      -9.740   3.536  16.501  1.00 35.51           C  
ANISOU 2717  CA  SER A 173     4856   3969   4668   -156    422   -355       C  
ATOM   2718  C   SER A 173     -10.129   2.457  17.514  1.00 41.26           C  
ANISOU 2718  C   SER A 173     5565   4635   5476   -179    486   -347       C  
ATOM   2719  O   SER A 173     -10.373   1.331  17.098  1.00 41.11           O  
ANISOU 2719  O   SER A 173     5588   4549   5483   -202    489   -388       O  
ATOM   2720  CB  SER A 173      -8.311   3.282  16.023  1.00 38.21           C  
ANISOU 2720  CB  SER A 173     5273   4323   4922   -103    468   -343       C  
ATOM   2721  OG  SER A 173      -7.980   4.129  14.931  1.00 49.57           O  
ANISOU 2721  OG  SER A 173     6753   5801   6282    -88    425   -355       O  
ATOM   2722  H   SER A 173      -9.113   5.214  17.608  1.00  0.00           H  
ATOM   2723  HA  SER A 173     -10.397   3.401  15.639  1.00  0.00           H  
ATOM   2724  HB2 SER A 173      -7.596   3.453  16.829  1.00  0.00           H  
ATOM   2725  HB3 SER A 173      -8.180   2.248  15.703  1.00  0.00           H  
ATOM   2726  HG  SER A 173      -7.034   4.300  14.960  1.00  0.00           H  
ATOM   2727  N   SER A 174     -10.166   2.778  18.822  1.00 39.25           N  
ANISOU 2727  N   SER A 174     5265   4395   5255   -173    542   -295       N  
ATOM   2728  CA  SER A 174     -10.425   1.795  19.888  1.00 39.89           C  
ANISOU 2728  CA  SER A 174     5353   4409   5392   -187    622   -275       C  
ATOM   2729  C   SER A 174     -11.452   2.271  20.904  1.00 45.42           C  
ANISOU 2729  C   SER A 174     5985   5104   6171   -225    654   -257       C  
ATOM   2730  O   SER A 174     -11.649   3.469  21.096  1.00 45.24           O  
ANISOU 2730  O   SER A 174     5907   5139   6141   -220    626   -243       O  
ATOM   2731  CB  SER A 174      -9.118   1.453  20.602  1.00 43.13           C  
ANISOU 2731  CB  SER A 174     5819   4826   5741   -122    682   -221       C  
ATOM   2732  OG  SER A 174      -8.084   1.145  19.680  1.00 50.84           O  
ANISOU 2732  OG  SER A 174     6846   5813   6658    -81    666   -238       O  
ATOM   2733  H   SER A 174      -9.943   3.718  19.122  1.00  0.00           H  
ATOM   2734  HA  SER A 174     -10.820   0.874  19.455  1.00  0.00           H  
ATOM   2735  HB2 SER A 174      -8.788   2.297  21.209  1.00  0.00           H  
ATOM   2736  HB3 SER A 174      -9.250   0.608  21.279  1.00  0.00           H  
ATOM   2737  HG  SER A 174      -7.944   1.912  19.120  1.00  0.00           H  
ATOM   2738  N   GLY A 175     -12.090   1.329  21.570  1.00 44.31           N  
ANISOU 2738  N   GLY A 175     5849   4884   6103   -262    724   -258       N  
ATOM   2739  CA  GLY A 175     -13.118   1.664  22.548  1.00 45.66           C  
ANISOU 2739  CA  GLY A 175     5959   5032   6357   -302    781   -245       C  
ATOM   2740  C   GLY A 175     -14.477   1.911  21.913  1.00 51.49           C  
ANISOU 2740  C   GLY A 175     6598   5752   7214   -369    727   -309       C  
ATOM   2741  O   GLY A 175     -14.593   2.020  20.685  1.00 53.72           O  
ANISOU 2741  O   GLY A 175     6866   6052   7493   -377    622   -361       O  
ATOM   2742  H   GLY A 175     -11.901   0.353  21.395  1.00  0.00           H  
ATOM   2743  HA2 GLY A 175     -13.201   0.828  23.243  1.00  0.00           H  
ATOM   2744  HA3 GLY A 175     -12.839   2.533  23.146  1.00  0.00           H  
ATOM   2745  N   ASN A 176     -15.515   1.998  22.755  1.00 44.38           N  
ANISOU 2745  N   ASN A 176     5632   4809   6422   -415    800   -308       N  
ATOM   2746  CA  ASN A 176     -16.902   2.176  22.351  1.00 42.60           C  
ANISOU 2746  CA  ASN A 176     5287   4551   6346   -481    762   -372       C  
ATOM   2747  C   ASN A 176     -17.095   3.329  21.309  1.00 42.06           C  
ANISOU 2747  C   ASN A 176     5156   4558   6266   -464    614   -408       C  
ATOM   2748  O   ASN A 176     -16.928   4.499  21.659  1.00 40.20           O  
ANISOU 2748  O   ASN A 176     4896   4387   5990   -430    606   -374       O  
ATOM   2749  CB  ASN A 176     -17.795   2.338  23.590  1.00 40.66           C  
ANISOU 2749  CB  ASN A 176     4982   4260   6207   -518    889   -353       C  
ATOM   2750  CG  ASN A 176     -19.259   2.120  23.338  1.00 61.74           C  
ANISOU 2750  CG  ASN A 176     7522   6863   9074   -597    887   -423       C  
ATOM   2751  ND2 ASN A 176     -19.934   1.501  24.286  1.00 60.02           N  
ANISOU 2751  ND2 ASN A 176     7286   6558   8963   -647   1035   -416       N  
ATOM   2752  OD1 ASN A 176     -19.810   2.504  22.307  1.00 58.07           O  
ANISOU 2752  OD1 ASN A 176     6973   6419   8674   -612    752   -486       O  
ATOM   2753  H   ASN A 176     -15.352   1.917  23.748  1.00  0.00           H  
ATOM   2754  HA  ASN A 176     -17.207   1.232  21.907  1.00  0.00           H  
ATOM   2755  HB2 ASN A 176     -17.479   1.612  24.342  1.00  0.00           H  
ATOM   2756  HB3 ASN A 176     -17.634   3.319  24.034  1.00  0.00           H  
ATOM   2757 HD21 ASN A 176     -19.473   1.188  25.128  1.00  0.00           H  
ATOM   2758 HD22 ASN A 176     -20.921   1.323  24.167  1.00  0.00           H  
ATOM   2759  N   PRO A 177     -17.453   2.994  20.034  1.00 36.89           N  
ANISOU 2759  N   PRO A 177     4488   3887   5642   -487    494   -477       N  
ATOM   2760  CA  PRO A 177     -17.628   4.046  19.008  1.00 36.50           C  
ANISOU 2760  CA  PRO A 177     4405   3898   5565   -465    346   -507       C  
ATOM   2761  C   PRO A 177     -18.690   5.090  19.324  1.00 39.84           C  
ANISOU 2761  C   PRO A 177     4699   4335   6104   -480    319   -520       C  
ATOM   2762  O   PRO A 177     -18.507   6.246  18.987  1.00 38.13           O  
ANISOU 2762  O   PRO A 177     4476   4183   5828   -440    246   -504       O  
ATOM   2763  CB  PRO A 177     -17.948   3.267  17.729  1.00 38.69           C  
ANISOU 2763  CB  PRO A 177     4707   4132   5862   -493    231   -584       C  
ATOM   2764  CG  PRO A 177     -17.514   1.848  18.007  1.00 43.22           C  
ANISOU 2764  CG  PRO A 177     5353   4639   6428   -513    325   -582       C  
ATOM   2765  CD  PRO A 177     -17.702   1.647  19.472  1.00 38.52           C  
ANISOU 2765  CD  PRO A 177     4722   4012   5900   -531    482   -531       C  
ATOM   2766  HA  PRO A 177     -16.662   4.539  18.885  1.00  0.00           H  
ATOM   2767  HB2 PRO A 177     -19.019   3.264  17.530  1.00  0.00           H  
ATOM   2768  HB3 PRO A 177     -17.459   3.684  16.848  1.00  0.00           H  
ATOM   2769  HG2 PRO A 177     -18.047   1.111  17.406  1.00  0.00           H  
ATOM   2770  HG3 PRO A 177     -16.455   1.757  17.768  1.00  0.00           H  
ATOM   2771  HD2 PRO A 177     -18.725   1.348  19.704  1.00  0.00           H  
ATOM   2772  HD3 PRO A 177     -17.017   0.877  19.827  1.00  0.00           H  
ATOM   2773  N   LYS A 178     -19.764   4.701  20.022  1.00 38.09           N  
ANISOU 2773  N   LYS A 178     4376   4046   6051   -538    393   -545       N  
ATOM   2774  CA  LYS A 178     -20.839   5.600  20.431  1.00 38.20           C  
ANISOU 2774  CA  LYS A 178     4251   4059   6205   -554    392   -562       C  
ATOM   2775  C   LYS A 178     -20.292   6.702  21.359  1.00 41.21           C  
ANISOU 2775  C   LYS A 178     4655   4505   6499   -504    471   -489       C  
ATOM   2776  O   LYS A 178     -20.553   7.875  21.115  1.00 40.66           O  
ANISOU 2776  O   LYS A 178     4531   4482   6437   -475    396   -491       O  
ATOM   2777  CB  LYS A 178     -21.971   4.794  21.109  1.00 41.62           C  
ANISOU 2777  CB  LYS A 178     4580   4394   6840   -631    499   -601       C  
ATOM   2778  CG  LYS A 178     -23.086   5.635  21.728  1.00 66.62           C  
ANISOU 2778  CG  LYS A 178     7595   7546  10173   -650    543   -618       C  
ATOM   2779  CD  LYS A 178     -23.947   4.791  22.687  1.00 78.97           C  
ANISOU 2779  CD  LYS A 178     9086   9007  11912   -724    718   -634       C  
ATOM   2780  CE  LYS A 178     -25.088   5.563  23.309  1.00 86.33           C  
ANISOU 2780  CE  LYS A 178     9859   9914  13030   -746    783   -658       C  
ATOM   2781  NZ  LYS A 178     -24.623   6.495  24.369  1.00 95.44           N1+
ANISOU 2781  NZ  LYS A 178    11068  11117  14079   -696    901   -582       N1+
ATOM   2782  H   LYS A 178     -19.851   3.737  20.314  1.00  0.00           H  
ATOM   2783  HA  LYS A 178     -21.243   6.075  19.535  1.00  0.00           H  
ATOM   2784  HB2 LYS A 178     -22.393   4.075  20.406  1.00  0.00           H  
ATOM   2785  HB3 LYS A 178     -21.532   4.208  21.913  1.00  0.00           H  
ATOM   2786  HG2 LYS A 178     -22.703   6.484  22.292  1.00  0.00           H  
ATOM   2787  HG3 LYS A 178     -23.706   6.052  20.934  1.00  0.00           H  
ATOM   2788  HD2 LYS A 178     -24.356   3.940  22.140  1.00  0.00           H  
ATOM   2789  HD3 LYS A 178     -23.321   4.366  23.473  1.00  0.00           H  
ATOM   2790  HE2 LYS A 178     -25.644   6.114  22.550  1.00  0.00           H  
ATOM   2791  HE3 LYS A 178     -25.788   4.866  23.771  1.00  0.00           H  
ATOM   2792  HZ1 LYS A 178     -24.221   5.967  25.131  1.00  0.00           H  
ATOM   2793  HZ2 LYS A 178     -23.925   7.119  23.988  1.00  0.00           H  
ATOM   2794  HZ3 LYS A 178     -25.404   7.035  24.711  1.00  0.00           H  
ATOM   2795  N   TYR A 179     -19.520   6.327  22.393  1.00 36.52           N  
ANISOU 2795  N   TYR A 179     4149   3908   5818   -490    611   -426       N  
ATOM   2796  CA  TYR A 179     -18.949   7.294  23.331  1.00 35.84           C  
ANISOU 2796  CA  TYR A 179     4098   3876   5642   -444    681   -361       C  
ATOM   2797  C   TYR A 179     -17.818   8.077  22.707  1.00 37.43           C  
ANISOU 2797  C   TYR A 179     4371   4164   5685   -381    584   -332       C  
ATOM   2798  O   TYR A 179     -17.755   9.282  22.909  1.00 37.67           O  
ANISOU 2798  O   TYR A 179     4378   4246   5691   -351    565   -311       O  
ATOM   2799  CB  TYR A 179     -18.525   6.627  24.649  1.00 37.33           C  
ANISOU 2799  CB  TYR A 179     4370   4025   5787   -445    846   -307       C  
ATOM   2800  CG  TYR A 179     -19.692   6.084  25.449  1.00 38.66           C  
ANISOU 2800  CG  TYR A 179     4472   4104   6115   -507    978   -327       C  
ATOM   2801  CD1 TYR A 179     -19.729   4.753  25.849  1.00 40.40           C  
ANISOU 2801  CD1 TYR A 179     4748   4240   6360   -544   1080   -321       C  
ATOM   2802  CD2 TYR A 179     -20.734   6.916  25.851  1.00 40.16           C  
ANISOU 2802  CD2 TYR A 179     4545   4283   6433   -527   1016   -350       C  
ATOM   2803  CE1 TYR A 179     -20.803   4.245  26.586  1.00 41.80           C  
ANISOU 2803  CE1 TYR A 179     4868   4323   6691   -608   1222   -338       C  
ATOM   2804  CE2 TYR A 179     -21.815   6.419  26.583  1.00 41.54           C  
ANISOU 2804  CE2 TYR A 179     4649   4366   6768   -588   1159   -371       C  
ATOM   2805  CZ  TYR A 179     -21.839   5.085  26.957  1.00 48.37           C  
ANISOU 2805  CZ  TYR A 179     5575   5146   7657   -631   1267   -364       C  
ATOM   2806  OH  TYR A 179     -22.886   4.599  27.703  1.00 54.43           O  
ANISOU 2806  OH  TYR A 179     6281   5814   8587   -696   1429   -383       O  
ATOM   2807  H   TYR A 179     -19.309   5.351  22.548  1.00  0.00           H  
ATOM   2808  HA  TYR A 179     -19.726   8.024  23.563  1.00  0.00           H  
ATOM   2809  HB2 TYR A 179     -17.803   5.833  24.452  1.00  0.00           H  
ATOM   2810  HB3 TYR A 179     -18.013   7.352  25.284  1.00  0.00           H  
ATOM   2811  HD1 TYR A 179     -18.918   4.091  25.597  1.00  0.00           H  
ATOM   2812  HD2 TYR A 179     -20.720   7.964  25.592  1.00  0.00           H  
ATOM   2813  HE1 TYR A 179     -20.808   3.205  26.879  1.00  0.00           H  
ATOM   2814  HE2 TYR A 179     -22.614   7.082  26.882  1.00  0.00           H  
ATOM   2815  HH  TYR A 179     -22.861   3.645  27.815  1.00  0.00           H  
ATOM   2816  N   SER A 180     -16.959   7.422  21.902  1.00 32.66           N  
ANISOU 2816  N   SER A 180     3853   3571   4985   -365    529   -333       N  
ATOM   2817  CA  SER A 180     -15.870   8.121  21.197  1.00 31.24           C  
ANISOU 2817  CA  SER A 180     3740   3465   4665   -311    450   -310       C  
ATOM   2818  C   SER A 180     -16.401   9.198  20.239  1.00 33.97           C  
ANISOU 2818  C   SER A 180     4033   3844   5031   -303    323   -341       C  
ATOM   2819  O   SER A 180     -15.771  10.241  20.127  1.00 32.34           O  
ANISOU 2819  O   SER A 180     3853   3695   4740   -262    296   -308       O  
ATOM   2820  CB  SER A 180     -15.004   7.139  20.423  1.00 33.62           C  
ANISOU 2820  CB  SER A 180     4135   3757   4883   -300    426   -318       C  
ATOM   2821  OG  SER A 180     -14.266   6.312  21.300  1.00 45.65           O  
ANISOU 2821  OG  SER A 180     5722   5258   6364   -288    531   -278       O  
ATOM   2822  H   SER A 180     -17.032   6.422  21.762  1.00  0.00           H  
ATOM   2823  HA  SER A 180     -15.247   8.621  21.941  1.00  0.00           H  
ATOM   2824  HB2 SER A 180     -15.611   6.512  19.770  1.00  0.00           H  
ATOM   2825  HB3 SER A 180     -14.288   7.661  19.787  1.00  0.00           H  
ATOM   2826  HG  SER A 180     -13.416   6.116  20.895  1.00  0.00           H  
ATOM   2827  N   LEU A 181     -17.543   8.946  19.550  1.00 33.30           N  
ANISOU 2827  N   LEU A 181     3876   3717   5061   -340    240   -403       N  
ATOM   2828  CA  LEU A 181     -18.158   9.898  18.605  1.00 34.20           C  
ANISOU 2828  CA  LEU A 181     3943   3849   5201   -326     98   -436       C  
ATOM   2829  C   LEU A 181     -18.739  11.103  19.332  1.00 37.49           C  
ANISOU 2829  C   LEU A 181     4268   4286   5691   -313    121   -418       C  
ATOM   2830  O   LEU A 181     -18.545  12.228  18.878  1.00 37.18           O  
ANISOU 2830  O   LEU A 181     4243   4291   5595   -273     46   -402       O  
ATOM   2831  CB  LEU A 181     -19.241   9.218  17.730  1.00 34.39           C  
ANISOU 2831  CB  LEU A 181     3909   3815   5342   -367    -13   -517       C  
ATOM   2832  CG  LEU A 181     -19.866  10.032  16.565  1.00 38.40           C  
ANISOU 2832  CG  LEU A 181     4392   4332   5865   -345   -197   -559       C  
ATOM   2833  CD1 LEU A 181     -18.797  10.497  15.526  1.00 37.28           C  
ANISOU 2833  CD1 LEU A 181     4401   4239   5526   -293   -273   -531       C  
ATOM   2834  CD2 LEU A 181     -20.941   9.212  15.849  1.00 41.54           C  
ANISOU 2834  CD2 LEU A 181     4726   4662   6394   -389   -310   -647       C  
ATOM   2835  H   LEU A 181     -18.011   8.055  19.657  1.00  0.00           H  
ATOM   2836  HA  LEU A 181     -17.365  10.254  17.944  1.00  0.00           H  
ATOM   2837  HB2 LEU A 181     -18.830   8.307  17.307  1.00  0.00           H  
ATOM   2838  HB3 LEU A 181     -20.044   8.879  18.387  1.00  0.00           H  
ATOM   2839  HG  LEU A 181     -20.353  10.907  16.988  1.00  0.00           H  
ATOM   2840 HD11 LEU A 181     -19.174  10.515  14.503  1.00  0.00           H  
ATOM   2841 HD12 LEU A 181     -18.447  11.502  15.748  1.00  0.00           H  
ATOM   2842 HD13 LEU A 181     -17.922   9.847  15.536  1.00  0.00           H  
ATOM   2843 HD21 LEU A 181     -21.869   9.779  15.769  1.00  0.00           H  
ATOM   2844 HD22 LEU A 181     -20.654   8.914  14.840  1.00  0.00           H  
ATOM   2845 HD23 LEU A 181     -21.176   8.294  16.388  1.00  0.00           H  
ATOM   2846  N   ILE A 182     -19.426  10.874  20.467  1.00 33.82           N  
ANISOU 2846  N   ILE A 182     3720   3783   5348   -346    236   -419       N  
ATOM   2847  CA  ILE A 182     -20.017  11.955  21.266  1.00 33.49           C  
ANISOU 2847  CA  ILE A 182     3592   3749   5383   -335    283   -406       C  
ATOM   2848  C   ILE A 182     -18.886  12.863  21.728  1.00 34.81           C  
ANISOU 2848  C   ILE A 182     3846   3982   5399   -285    323   -341       C  
ATOM   2849  O   ILE A 182     -18.974  14.079  21.591  1.00 35.06           O  
ANISOU 2849  O   ILE A 182     3853   4046   5422   -253    271   -331       O  
ATOM   2850  CB  ILE A 182     -20.854  11.397  22.458  1.00 37.17           C  
ANISOU 2850  CB  ILE A 182     3979   4152   5992   -383    435   -417       C  
ATOM   2851  CG1 ILE A 182     -22.131  10.672  21.961  1.00 37.99           C  
ANISOU 2851  CG1 ILE A 182     3961   4184   6290   -438    387   -494       C  
ATOM   2852  CG2 ILE A 182     -21.202  12.502  23.484  1.00 38.10           C  
ANISOU 2852  CG2 ILE A 182     4045   4281   6153   -364    523   -393       C  
ATOM   2853  CD1 ILE A 182     -22.821   9.697  23.036  1.00 44.40           C  
ANISOU 2853  CD1 ILE A 182     4718   4913   7241   -502    565   -506       C  
ATOM   2854  H   ILE A 182     -19.560   9.929  20.801  1.00  0.00           H  
ATOM   2855  HA  ILE A 182     -20.677  12.536  20.618  1.00  0.00           H  
ATOM   2856  HB  ILE A 182     -20.244  10.654  22.974  1.00  0.00           H  
ATOM   2857 HG12 ILE A 182     -22.860  11.415  21.635  1.00  0.00           H  
ATOM   2858 HG13 ILE A 182     -21.909  10.085  21.071  1.00  0.00           H  
ATOM   2859 HG21 ILE A 182     -21.843  12.110  24.273  1.00  0.00           H  
ATOM   2860 HG22 ILE A 182     -20.323  12.908  23.984  1.00  0.00           H  
ATOM   2861 HG23 ILE A 182     -21.734  13.328  23.011  1.00  0.00           H  
ATOM   2862 HD11 ILE A 182     -23.490   8.993  22.542  1.00  0.00           H  
ATOM   2863 HD12 ILE A 182     -22.074   9.119  23.581  1.00  0.00           H  
ATOM   2864 HD13 ILE A 182     -23.407  10.262  23.761  1.00  0.00           H  
ATOM   2865  N   TYR A 183     -17.821  12.259  22.257  1.00 30.01           N  
ANISOU 2865  N   TYR A 183     3337   3388   4678   -278    406   -299       N  
ATOM   2866  CA  TYR A 183     -16.662  12.980  22.755  1.00 29.47           C  
ANISOU 2866  CA  TYR A 183     3346   3375   4477   -235    441   -244       C  
ATOM   2867  C   TYR A 183     -15.939  13.727  21.623  1.00 31.66           C  
ANISOU 2867  C   TYR A 183     3671   3704   4657   -200    328   -236       C  
ATOM   2868  O   TYR A 183     -15.674  14.909  21.764  1.00 30.60           O  
ANISOU 2868  O   TYR A 183     3535   3604   4486   -171    315   -213       O  
ATOM   2869  CB  TYR A 183     -15.715  12.009  23.496  1.00 30.01           C  
ANISOU 2869  CB  TYR A 183     3504   3436   4464   -232    535   -209       C  
ATOM   2870  CG  TYR A 183     -14.419  12.659  23.937  1.00 30.35           C  
ANISOU 2870  CG  TYR A 183     3620   3533   4377   -186    550   -160       C  
ATOM   2871  CD1 TYR A 183     -14.418  13.737  24.825  1.00 31.11           C  
ANISOU 2871  CD1 TYR A 183     3704   3651   4465   -168    588   -138       C  
ATOM   2872  CD2 TYR A 183     -13.197  12.191  23.478  1.00 31.17           C  
ANISOU 2872  CD2 TYR A 183     3800   3661   4381   -162    527   -143       C  
ATOM   2873  CE1 TYR A 183     -13.226  14.333  25.235  1.00 27.75           C  
ANISOU 2873  CE1 TYR A 183     3339   3270   3934   -131    590   -102       C  
ATOM   2874  CE2 TYR A 183     -12.002  12.773  23.884  1.00 32.16           C  
ANISOU 2874  CE2 TYR A 183     3975   3832   4414   -123    536   -106       C  
ATOM   2875  CZ  TYR A 183     -12.019  13.848  24.757  1.00 33.71           C  
ANISOU 2875  CZ  TYR A 183     4156   4050   4604   -109    561    -87       C  
ATOM   2876  OH  TYR A 183     -10.822  14.400  25.135  1.00 29.08           O  
ANISOU 2876  OH  TYR A 183     3611   3503   3936    -75    557    -59       O  
ATOM   2877  H   TYR A 183     -17.802  11.251  22.343  1.00  0.00           H  
ATOM   2878  HA  TYR A 183     -17.020  13.721  23.473  1.00  0.00           H  
ATOM   2879  HB2 TYR A 183     -16.215  11.598  24.374  1.00  0.00           H  
ATOM   2880  HB3 TYR A 183     -15.484  11.157  22.854  1.00  0.00           H  
ATOM   2881  HD1 TYR A 183     -15.353  14.119  25.207  1.00  0.00           H  
ATOM   2882  HD2 TYR A 183     -13.163  11.362  22.786  1.00  0.00           H  
ATOM   2883  HE1 TYR A 183     -13.262  15.161  25.925  1.00  0.00           H  
ATOM   2884  HE2 TYR A 183     -11.071  12.407  23.482  1.00  0.00           H  
ATOM   2885  HH  TYR A 183     -10.942  15.221  25.630  1.00  0.00           H  
ATOM   2886  N   SER A 184     -15.666  13.037  20.490  1.00 28.33           N  
ANISOU 2886  N   SER A 184     3296   3276   4192   -203    255   -258       N  
ATOM   2887  CA  SER A 184     -14.979  13.615  19.341  1.00 27.82           C  
ANISOU 2887  CA  SER A 184     3299   3248   4025   -172    166   -252       C  
ATOM   2888  C   SER A 184     -15.754  14.787  18.735  1.00 34.17           C  
ANISOU 2888  C   SER A 184     4057   4056   4868   -158     64   -266       C  
ATOM   2889  O   SER A 184     -15.144  15.808  18.436  1.00 34.26           O  
ANISOU 2889  O   SER A 184     4113   4103   4800   -126     41   -235       O  
ATOM   2890  CB  SER A 184     -14.689  12.552  18.296  1.00 25.49           C  
ANISOU 2890  CB  SER A 184     3072   2932   3682   -181    119   -280       C  
ATOM   2891  OG  SER A 184     -14.022  13.073  17.163  1.00 32.56           O  
ANISOU 2891  OG  SER A 184     4051   3852   4467   -152     50   -274       O  
ATOM   2892  H   SER A 184     -15.910  12.056  20.422  1.00  0.00           H  
ATOM   2893  HA  SER A 184     -14.022  14.000  19.699  1.00  0.00           H  
ATOM   2894  HB2 SER A 184     -14.079  11.763  18.725  1.00  0.00           H  
ATOM   2895  HB3 SER A 184     -15.616  12.084  17.961  1.00  0.00           H  
ATOM   2896  HG  SER A 184     -14.692  13.282  16.500  1.00  0.00           H  
ATOM   2897  N   LEU A 185     -17.089  14.658  18.600  1.00 32.24           N  
ANISOU 2897  N   LEU A 185     3721   3772   4757   -180      6   -313       N  
ATOM   2898  CA  LEU A 185     -17.936  15.730  18.048  1.00 32.69           C  
ANISOU 2898  CA  LEU A 185     3723   3825   4872   -159   -106   -331       C  
ATOM   2899  C   LEU A 185     -18.029  16.927  19.004  1.00 38.06           C  
ANISOU 2899  C   LEU A 185     4350   4525   5586   -138    -43   -298       C  
ATOM   2900  O   LEU A 185     -17.999  18.060  18.530  1.00 37.51           O  
ANISOU 2900  O   LEU A 185     4297   4471   5482   -102   -113   -283       O  
ATOM   2901  CB  LEU A 185     -19.338  15.233  17.652  1.00 32.02           C  
ANISOU 2901  CB  LEU A 185     3535   3686   4945   -186   -195   -398       C  
ATOM   2902  CG  LEU A 185     -19.429  14.274  16.458  1.00 35.71           C  
ANISOU 2902  CG  LEU A 185     4059   4126   5382   -200   -306   -445       C  
ATOM   2903  CD1 LEU A 185     -20.780  13.579  16.437  1.00 35.21           C  
ANISOU 2903  CD1 LEU A 185     3867   4002   5508   -243   -360   -518       C  
ATOM   2904  CD2 LEU A 185     -19.209  15.000  15.140  1.00 38.83           C  
ANISOU 2904  CD2 LEU A 185     4551   4537   5667   -155   -455   -444       C  
ATOM   2905  H   LEU A 185     -17.554  13.796  18.859  1.00  0.00           H  
ATOM   2906  HA  LEU A 185     -17.445  16.092  17.144  1.00  0.00           H  
ATOM   2907  HB2 LEU A 185     -19.769  14.748  18.530  1.00  0.00           H  
ATOM   2908  HB3 LEU A 185     -19.989  16.086  17.451  1.00  0.00           H  
ATOM   2909  HG  LEU A 185     -18.653  13.522  16.576  1.00  0.00           H  
ATOM   2910 HD11 LEU A 185     -20.829  12.838  15.638  1.00  0.00           H  
ATOM   2911 HD12 LEU A 185     -20.976  13.068  17.380  1.00  0.00           H  
ATOM   2912 HD13 LEU A 185     -21.593  14.289  16.280  1.00  0.00           H  
ATOM   2913 HD21 LEU A 185     -18.615  14.390  14.461  1.00  0.00           H  
ATOM   2914 HD22 LEU A 185     -20.147  15.217  14.629  1.00  0.00           H  
ATOM   2915 HD23 LEU A 185     -18.690  15.950  15.262  1.00  0.00           H  
ATOM   2916  N   CYS A 186     -18.143  16.689  20.338  1.00 34.99           N  
ANISOU 2916  N   CYS A 186     3912   4128   5255   -159     91   -287       N  
ATOM   2917  CA  CYS A 186     -18.191  17.786  21.316  1.00 35.46           C  
ANISOU 2917  CA  CYS A 186     3938   4201   5335   -140    161   -261       C  
ATOM   2918  C   CYS A 186     -16.859  18.534  21.360  1.00 36.55           C  
ANISOU 2918  C   CYS A 186     4175   4390   5322   -108    176   -210       C  
ATOM   2919  O   CYS A 186     -16.848  19.755  21.495  1.00 35.18           O  
ANISOU 2919  O   CYS A 186     3994   4230   5143    -82    163   -194       O  
ATOM   2920  CB  CYS A 186     -18.605  17.292  22.700  1.00 37.35           C  
ANISOU 2920  CB  CYS A 186     4128   4411   5652   -169    306   -263       C  
ATOM   2921  SG  CYS A 186     -20.324  16.717  22.795  1.00 42.72           S  
ANISOU 2921  SG  CYS A 186     4657   5020   6556   -210    315   -327       S  
ATOM   2922  H   CYS A 186     -18.190  15.744  20.696  1.00  0.00           H  
ATOM   2923  HA  CYS A 186     -18.947  18.501  20.984  1.00  0.00           H  
ATOM   2924  HB2 CYS A 186     -17.951  16.481  23.026  1.00  0.00           H  
ATOM   2925  HB3 CYS A 186     -18.494  18.092  23.433  1.00  0.00           H  
ATOM   2926  HG  CYS A 186     -20.081  15.496  22.305  1.00  0.00           H  
ATOM   2927  N   LEU A 187     -15.743  17.793  21.232  1.00 32.02           N  
ANISOU 2927  N   LEU A 187     3688   3838   4639   -112    205   -189       N  
ATOM   2928  CA  LEU A 187     -14.391  18.326  21.201  1.00 32.23           C  
ANISOU 2928  CA  LEU A 187     3797   3907   4541    -88    221   -149       C  
ATOM   2929  C   LEU A 187     -14.149  19.086  19.886  1.00 33.92           C  
ANISOU 2929  C   LEU A 187     4058   4133   4697    -65    122   -144       C  
ATOM   2930  O   LEU A 187     -13.462  20.105  19.892  1.00 32.66           O  
ANISOU 2930  O   LEU A 187     3933   3996   4479    -45    129   -114       O  
ATOM   2931  CB  LEU A 187     -13.400  17.172  21.382  1.00 33.32           C  
ANISOU 2931  CB  LEU A 187     3998   4054   4610    -96    276   -137       C  
ATOM   2932  CG  LEU A 187     -11.932  17.478  21.602  1.00 38.75           C  
ANISOU 2932  CG  LEU A 187     4749   4779   5196    -75    312   -102       C  
ATOM   2933  CD1 LEU A 187     -11.729  18.417  22.790  1.00 39.14           C  
ANISOU 2933  CD1 LEU A 187     4780   4843   5248    -63    362    -81       C  
ATOM   2934  CD2 LEU A 187     -11.177  16.177  21.852  1.00 41.87           C  
ANISOU 2934  CD2 LEU A 187     5186   5169   5553    -78    361    -97       C  
ATOM   2935  H   LEU A 187     -15.823  16.787  21.159  1.00  0.00           H  
ATOM   2936  HA  LEU A 187     -14.287  19.029  22.030  1.00  0.00           H  
ATOM   2937  HB2 LEU A 187     -13.733  16.599  22.250  1.00  0.00           H  
ATOM   2938  HB3 LEU A 187     -13.494  16.490  20.536  1.00  0.00           H  
ATOM   2939  HG  LEU A 187     -11.534  17.952  20.707  1.00  0.00           H  
ATOM   2940 HD11 LEU A 187     -10.759  18.278  23.268  1.00  0.00           H  
ATOM   2941 HD12 LEU A 187     -11.763  19.458  22.465  1.00  0.00           H  
ATOM   2942 HD13 LEU A 187     -12.496  18.285  23.554  1.00  0.00           H  
ATOM   2943 HD21 LEU A 187     -10.362  16.073  21.136  1.00  0.00           H  
ATOM   2944 HD22 LEU A 187     -10.749  16.110  22.852  1.00  0.00           H  
ATOM   2945 HD23 LEU A 187     -11.807  15.295  21.730  1.00  0.00           H  
ATOM   2946  N   THR A 188     -14.754  18.630  18.775  1.00 30.19           N  
ANISOU 2946  N   THR A 188     3594   3638   4240    -69     28   -174       N  
ATOM   2947  CA  THR A 188     -14.683  19.352  17.494  1.00 30.15           C  
ANISOU 2947  CA  THR A 188     3655   3632   4171    -43    -74   -169       C  
ATOM   2948  C   THR A 188     -15.408  20.699  17.646  1.00 33.12           C  
ANISOU 2948  C   THR A 188     3978   3999   4607    -18   -121   -163       C  
ATOM   2949  O   THR A 188     -14.910  21.727  17.186  1.00 31.84           O  
ANISOU 2949  O   THR A 188     3878   3846   4375      8   -144   -131       O  
ATOM   2950  CB  THR A 188     -15.326  18.528  16.358  1.00 33.10           C  
ANISOU 2950  CB  THR A 188     4053   3974   4551    -49   -181   -212       C  
ATOM   2951  CG2 THR A 188     -15.314  19.282  14.989  1.00 29.35           C  
ANISOU 2951  CG2 THR A 188     3673   3488   3990    -15   -299   -206       C  
ATOM   2952  OG1 THR A 188     -14.609  17.294  16.248  1.00 29.74           O  
ANISOU 2952  OG1 THR A 188     3681   3551   4069    -70   -128   -219       O  
ATOM   2953  H   THR A 188     -15.318  17.791  18.807  1.00  0.00           H  
ATOM   2954  HA  THR A 188     -13.636  19.546  17.253  1.00  0.00           H  
ATOM   2955  HB  THR A 188     -16.358  18.280  16.601  1.00  0.00           H  
ATOM   2956  HG1 THR A 188     -14.804  16.767  17.032  1.00  0.00           H  
ATOM   2957 HG21 THR A 188     -15.659  18.631  14.186  1.00  0.00           H  
ATOM   2958 HG22 THR A 188     -15.967  20.153  14.997  1.00  0.00           H  
ATOM   2959 HG23 THR A 188     -14.309  19.618  14.735  1.00  0.00           H  
ATOM   2960  N   LEU A 189     -16.584  20.675  18.290  1.00 29.58           N  
ANISOU 2960  N   LEU A 189     3415   3527   4298    -27   -124   -193       N  
ATOM   2961  CA  LEU A 189     -17.382  21.863  18.519  1.00 30.88           C  
ANISOU 2961  CA  LEU A 189     3512   3676   4546     -1   -160   -194       C  
ATOM   2962  C   LEU A 189     -16.666  22.861  19.460  1.00 35.34           C  
ANISOU 2962  C   LEU A 189     4092   4265   5071     10    -63   -154       C  
ATOM   2963  O   LEU A 189     -16.364  23.975  19.046  1.00 33.39           O  
ANISOU 2963  O   LEU A 189     3892   4019   4775     39   -102   -128       O  
ATOM   2964  CB  LEU A 189     -18.786  21.486  19.047  1.00 31.31           C  
ANISOU 2964  CB  LEU A 189     3426   3692   4778    -17   -164   -243       C  
ATOM   2965  CG  LEU A 189     -19.761  22.653  19.285  1.00 37.75           C  
ANISOU 2965  CG  LEU A 189     4149   4481   5711     15   -201   -254       C  
ATOM   2966  CD1 LEU A 189     -20.025  23.457  17.987  1.00 38.12           C  
ANISOU 2966  CD1 LEU A 189     4241   4513   5730     62   -368   -251       C  
ATOM   2967  CD2 LEU A 189     -21.092  22.152  19.891  1.00 40.73           C  
ANISOU 2967  CD2 LEU A 189     4373   4816   6286     -8   -173   -307       C  
ATOM   2968  H   LEU A 189     -16.960  19.801  18.634  1.00  0.00           H  
ATOM   2969  HA  LEU A 189     -17.511  22.348  17.552  1.00  0.00           H  
ATOM   2970  HB2 LEU A 189     -19.244  20.787  18.345  1.00  0.00           H  
ATOM   2971  HB3 LEU A 189     -18.677  20.930  19.978  1.00  0.00           H  
ATOM   2972  HG  LEU A 189     -19.323  23.332  20.016  1.00  0.00           H  
ATOM   2973 HD11 LEU A 189     -21.060  23.782  17.887  1.00  0.00           H  
ATOM   2974 HD12 LEU A 189     -19.412  24.355  17.953  1.00  0.00           H  
ATOM   2975 HD13 LEU A 189     -19.787  22.876  17.096  1.00  0.00           H  
ATOM   2976 HD21 LEU A 189     -21.272  22.619  20.860  1.00  0.00           H  
ATOM   2977 HD22 LEU A 189     -21.960  22.363  19.266  1.00  0.00           H  
ATOM   2978 HD23 LEU A 189     -21.083  21.074  20.056  1.00  0.00           H  
ATOM   2979  N   LEU A 190     -16.350  22.436  20.690  1.00 32.82           N  
ANISOU 2979  N   LEU A 190     3749   3958   4763    -13     58   -150       N  
ATOM   2980  CA  LEU A 190     -15.748  23.290  21.711  1.00 32.70           C  
ANISOU 2980  CA  LEU A 190     3747   3960   4716     -5    143   -123       C  
ATOM   2981  C   LEU A 190     -14.283  23.624  21.474  1.00 31.91           C  
ANISOU 2981  C   LEU A 190     3743   3894   4486      0    157    -87       C  
ATOM   2982  O   LEU A 190     -13.836  24.728  21.799  1.00 27.36           O  
ANISOU 2982  O   LEU A 190     3186   3325   3886     14    175    -67       O  
ATOM   2983  CB  LEU A 190     -15.952  22.623  23.091  1.00 33.89           C  
ANISOU 2983  CB  LEU A 190     3859   4104   4912    -29    259   -134       C  
ATOM   2984  CG  LEU A 190     -15.569  23.407  24.366  1.00 40.66           C  
ANISOU 2984  CG  LEU A 190     4731   4969   5749    -21    349   -119       C  
ATOM   2985  CD1 LEU A 190     -16.352  24.733  24.482  1.00 41.82           C  
ANISOU 2985  CD1 LEU A 190     4826   5092   5972      4    332   -129       C  
ATOM   2986  CD2 LEU A 190     -15.787  22.546  25.617  1.00 40.30           C  
ANISOU 2986  CD2 LEU A 190     4679   4908   5727    -42    462   -127       C  
ATOM   2987  H   LEU A 190     -16.581  21.491  20.973  1.00  0.00           H  
ATOM   2988  HA  LEU A 190     -16.294  24.234  21.709  1.00  0.00           H  
ATOM   2989  HB2 LEU A 190     -17.003  22.343  23.179  1.00  0.00           H  
ATOM   2990  HB3 LEU A 190     -15.404  21.678  23.093  1.00  0.00           H  
ATOM   2991  HG  LEU A 190     -14.510  23.653  24.315  1.00  0.00           H  
ATOM   2992 HD11 LEU A 190     -16.639  24.974  25.505  1.00  0.00           H  
ATOM   2993 HD12 LEU A 190     -15.742  25.564  24.125  1.00  0.00           H  
ATOM   2994 HD13 LEU A 190     -17.264  24.721  23.885  1.00  0.00           H  
ATOM   2995 HD21 LEU A 190     -14.863  22.465  26.190  1.00  0.00           H  
ATOM   2996 HD22 LEU A 190     -16.547  22.943  26.290  1.00  0.00           H  
ATOM   2997 HD23 LEU A 190     -16.093  21.530  25.367  1.00  0.00           H  
ATOM   2998  N   GLY A 191     -13.536  22.658  20.953  1.00 28.17           N  
ANISOU 2998  N   GLY A 191     3323   3437   3943    -13    157    -82       N  
ATOM   2999  CA  GLY A 191     -12.110  22.842  20.757  1.00 26.99           C  
ANISOU 2999  CA  GLY A 191     3247   3315   3691    -11    185    -53       C  
ATOM   3000  C   GLY A 191     -11.744  23.507  19.463  1.00 29.81           C  
ANISOU 3000  C   GLY A 191     3672   3668   3987      4    125    -36       C  
ATOM   3001  O   GLY A 191     -10.721  24.175  19.394  1.00 29.54           O  
ANISOU 3001  O   GLY A 191     3682   3646   3897      6    158    -11       O  
ATOM   3002  H   GLY A 191     -13.933  21.760  20.711  1.00  0.00           H  
ATOM   3003  HA2 GLY A 191     -11.662  23.384  21.593  1.00  0.00           H  
ATOM   3004  HA3 GLY A 191     -11.652  21.855  20.775  1.00  0.00           H  
ATOM   3005  N   PHE A 192     -12.532  23.285  18.418  1.00 27.23           N  
ANISOU 3005  N   PHE A 192     3361   3318   3667     13     38    -51       N  
ATOM   3006  CA  PHE A 192     -12.207  23.807  17.103  1.00 27.43           C  
ANISOU 3006  CA  PHE A 192     3482   3329   3611     31    -20    -32       C  
ATOM   3007  C   PHE A 192     -13.211  24.830  16.537  1.00 31.42           C  
ANISOU 3007  C   PHE A 192     3988   3801   4150     62   -120    -31       C  
ATOM   3008  O   PHE A 192     -12.818  25.965  16.271  1.00 30.78           O  
ANISOU 3008  O   PHE A 192     3959   3709   4028     79   -118      2       O  
ATOM   3009  CB  PHE A 192     -11.993  22.632  16.104  1.00 28.81           C  
ANISOU 3009  CB  PHE A 192     3725   3500   3722     24    -49    -48       C  
ATOM   3010  CG  PHE A 192     -11.826  23.000  14.647  1.00 30.57           C  
ANISOU 3010  CG  PHE A 192     4072   3697   3846     45   -114    -35       C  
ATOM   3011  CD1 PHE A 192     -11.051  24.099  14.268  1.00 32.40           C  
ANISOU 3011  CD1 PHE A 192     4380   3923   4010     57    -80      6       C  
ATOM   3012  CD2 PHE A 192     -12.388  22.212  13.646  1.00 32.49           C  
ANISOU 3012  CD2 PHE A 192     4369   3916   4058     51   -204    -64       C  
ATOM   3013  CE1 PHE A 192     -10.911  24.445  12.921  1.00 33.54           C  
ANISOU 3013  CE1 PHE A 192     4662   4033   4050     78   -128     24       C  
ATOM   3014  CE2 PHE A 192     -12.228  22.548  12.299  1.00 34.36           C  
ANISOU 3014  CE2 PHE A 192     4748   4125   4184     75   -266    -51       C  
ATOM   3015  CZ  PHE A 192     -11.480  23.650  11.944  1.00 32.38           C  
ANISOU 3015  CZ  PHE A 192     4582   3864   3857     89   -221     -4       C  
ATOM   3016  H   PHE A 192     -13.366  22.721  18.504  1.00  0.00           H  
ATOM   3017  HA  PHE A 192     -11.258  24.344  17.118  1.00  0.00           H  
ATOM   3018  HB2 PHE A 192     -11.079  22.110  16.390  1.00  0.00           H  
ATOM   3019  HB3 PHE A 192     -12.771  21.882  16.186  1.00  0.00           H  
ATOM   3020  HD1 PHE A 192     -10.567  24.706  15.013  1.00  0.00           H  
ATOM   3021  HD2 PHE A 192     -12.969  21.340  13.906  1.00  0.00           H  
ATOM   3022  HE1 PHE A 192     -10.328  25.311  12.642  1.00  0.00           H  
ATOM   3023  HE2 PHE A 192     -12.680  21.935  11.533  1.00  0.00           H  
ATOM   3024  HZ  PHE A 192     -11.351  23.912  10.906  1.00  0.00           H  
ATOM   3025  N   LEU A 193     -14.453  24.404  16.264  1.00 28.55           N  
ANISOU 3025  N   LEU A 193     3571   3414   3862     71   -213    -66       N  
ATOM   3026  CA  LEU A 193     -15.438  25.238  15.588  1.00 28.73           C  
ANISOU 3026  CA  LEU A 193     3594   3399   3922    110   -335    -70       C  
ATOM   3027  C   LEU A 193     -15.810  26.504  16.325  1.00 33.63           C  
ANISOU 3027  C   LEU A 193     4153   4008   4617    131   -316    -55       C  
ATOM   3028  O   LEU A 193     -16.018  27.526  15.667  1.00 33.85           O  
ANISOU 3028  O   LEU A 193     4235   4006   4622    170   -390    -33       O  
ATOM   3029  CB  LEU A 193     -16.700  24.439  15.226  1.00 29.22           C  
ANISOU 3029  CB  LEU A 193     3587   3436   4079    112   -445   -122       C  
ATOM   3030  CG  LEU A 193     -16.535  23.277  14.221  1.00 34.09           C  
ANISOU 3030  CG  LEU A 193     4284   4049   4620     98   -503   -146       C  
ATOM   3031  CD1 LEU A 193     -17.854  22.534  14.044  1.00 34.08           C  
ANISOU 3031  CD1 LEU A 193     4187   4018   4745     93   -612   -208       C  
ATOM   3032  CD2 LEU A 193     -16.033  23.777  12.843  1.00 37.43           C  
ANISOU 3032  CD2 LEU A 193     4878   4453   4893    132   -580   -117       C  
ATOM   3033  H   LEU A 193     -14.727  23.455  16.488  1.00  0.00           H  
ATOM   3034  HA  LEU A 193     -14.974  25.561  14.654  1.00  0.00           H  
ATOM   3035  HB2 LEU A 193     -17.131  24.056  16.151  1.00  0.00           H  
ATOM   3036  HB3 LEU A 193     -17.452  25.121  14.823  1.00  0.00           H  
ATOM   3037  HG  LEU A 193     -15.805  22.574  14.624  1.00  0.00           H  
ATOM   3038 HD11 LEU A 193     -17.689  21.459  13.982  1.00  0.00           H  
ATOM   3039 HD12 LEU A 193     -18.533  22.702  14.880  1.00  0.00           H  
ATOM   3040 HD13 LEU A 193     -18.390  22.834  13.143  1.00  0.00           H  
ATOM   3041 HD21 LEU A 193     -16.524  23.280  12.006  1.00  0.00           H  
ATOM   3042 HD22 LEU A 193     -16.185  24.849  12.716  1.00  0.00           H  
ATOM   3043 HD23 LEU A 193     -14.965  23.588  12.737  1.00  0.00           H  
ATOM   3044  N   ILE A 194     -15.893  26.451  17.668  1.00 30.44           N  
ANISOU 3044  N   ILE A 194     3652   3622   4293    110   -218    -67       N  
ATOM   3045  CA  ILE A 194     -16.258  27.608  18.486  1.00 29.71           C  
ANISOU 3045  CA  ILE A 194     3501   3514   4273    129   -185    -61       C  
ATOM   3046  C   ILE A 194     -15.108  28.633  18.481  1.00 32.64           C  
ANISOU 3046  C   ILE A 194     3963   3893   4548    132   -134    -16       C  
ATOM   3047  O   ILE A 194     -15.372  29.733  18.022  1.00 33.40           O  
ANISOU 3047  O   ILE A 194     4089   3954   4646    167   -188      3       O  
ATOM   3048  CB  ILE A 194     -16.804  27.254  19.901  1.00 32.13           C  
ANISOU 3048  CB  ILE A 194     3693   3826   4689    108    -92    -91       C  
ATOM   3049  CG1 ILE A 194     -18.241  26.674  19.765  1.00 31.73           C  
ANISOU 3049  CG1 ILE A 194     3533   3745   4779    112   -156   -138       C  
ATOM   3050  CG2 ILE A 194     -16.771  28.508  20.835  1.00 31.90           C  
ANISOU 3050  CG2 ILE A 194     3643   3786   4692    123    -27    -80       C  
ATOM   3051  CD1 ILE A 194     -18.953  26.143  21.131  1.00 32.41           C  
ANISOU 3051  CD1 ILE A 194     3502   3822   4991     85    -42   -173       C  
ATOM   3052  H   ILE A 194     -15.742  25.576  18.154  1.00  0.00           H  
ATOM   3053  HA  ILE A 194     -17.088  28.094  17.968  1.00  0.00           H  
ATOM   3054  HB  ILE A 194     -16.189  26.474  20.349  1.00  0.00           H  
ATOM   3055 HG12 ILE A 194     -18.890  27.430  19.321  1.00  0.00           H  
ATOM   3056 HG13 ILE A 194     -18.223  25.853  19.053  1.00  0.00           H  
ATOM   3057 HG21 ILE A 194     -17.241  28.289  21.793  1.00  0.00           H  
ATOM   3058 HG22 ILE A 194     -15.756  28.830  21.070  1.00  0.00           H  
ATOM   3059 HG23 ILE A 194     -17.307  29.350  20.395  1.00  0.00           H  
ATOM   3060 HD11 ILE A 194     -19.843  25.557  20.901  1.00  0.00           H  
ATOM   3061 HD12 ILE A 194     -18.277  25.512  21.707  1.00  0.00           H  
ATOM   3062 HD13 ILE A 194     -19.261  26.974  21.765  1.00  0.00           H  
ATOM   3063  N   PRO A 195     -13.841  28.306  18.865  1.00 28.45           N  
ANISOU 3063  N   PRO A 195     3475   3397   3937    100    -41      0       N  
ATOM   3064  CA  PRO A 195     -12.765  29.312  18.757  1.00 27.42           C  
ANISOU 3064  CA  PRO A 195     3418   3263   3735     98      1     36       C  
ATOM   3065  C   PRO A 195     -12.612  29.879  17.328  1.00 33.93           C  
ANISOU 3065  C   PRO A 195     4353   4055   4484    122    -67     68       C  
ATOM   3066  O   PRO A 195     -12.340  31.063  17.198  1.00 33.10           O  
ANISOU 3066  O   PRO A 195     4293   3921   4364    135    -58     96       O  
ATOM   3067  CB  PRO A 195     -11.507  28.535  19.196  1.00 27.75           C  
ANISOU 3067  CB  PRO A 195     3476   3347   3722     62     88     38       C  
ATOM   3068  CG  PRO A 195     -12.035  27.463  20.127  1.00 31.73           C  
ANISOU 3068  CG  PRO A 195     3901   3872   4283     48    114      5       C  
ATOM   3069  CD  PRO A 195     -13.322  27.038  19.448  1.00 28.25           C  
ANISOU 3069  CD  PRO A 195     3430   3408   3895     65     27    -15       C  
ATOM   3070  HA  PRO A 195     -12.971  30.117  19.465  1.00  0.00           H  
ATOM   3071  HB2 PRO A 195     -11.048  28.045  18.339  1.00  0.00           H  
ATOM   3072  HB3 PRO A 195     -10.758  29.148  19.690  1.00  0.00           H  
ATOM   3073  HG2 PRO A 195     -11.336  26.643  20.288  1.00  0.00           H  
ATOM   3074  HG3 PRO A 195     -12.269  27.900  21.098  1.00  0.00           H  
ATOM   3075  HD2 PRO A 195     -13.121  26.306  18.683  1.00  0.00           H  
ATOM   3076  HD3 PRO A 195     -14.014  26.603  20.161  1.00  0.00           H  
ATOM   3077  N   LEU A 196     -12.808  29.052  16.263  1.00 31.27           N  
ANISOU 3077  N   LEU A 196     4072   3715   4096    128   -133     64       N  
ATOM   3078  CA  LEU A 196     -12.712  29.514  14.878  1.00 31.31           C  
ANISOU 3078  CA  LEU A 196     4208   3681   4008    155   -200     94       C  
ATOM   3079  C   LEU A 196     -13.797  30.551  14.587  1.00 36.32           C  
ANISOU 3079  C   LEU A 196     4839   4266   4693    206   -307    101       C  
ATOM   3080  O   LEU A 196     -13.495  31.598  13.986  1.00 36.26           O  
ANISOU 3080  O   LEU A 196     4933   4217   4626    229   -317    143       O  
ATOM   3081  CB  LEU A 196     -12.764  28.328  13.862  1.00 31.79           C  
ANISOU 3081  CB  LEU A 196     4336   3744   3997    154   -256     78       C  
ATOM   3082  CG  LEU A 196     -12.597  28.699  12.361  1.00 36.72           C  
ANISOU 3082  CG  LEU A 196     5133   4323   4494    184   -321    109       C  
ATOM   3083  CD1 LEU A 196     -11.204  29.267  12.072  1.00 36.55           C  
ANISOU 3083  CD1 LEU A 196     5218   4294   4378    164   -198    154       C  
ATOM   3084  CD2 LEU A 196     -12.884  27.494  11.452  1.00 39.22           C  
ANISOU 3084  CD2 LEU A 196     5511   4638   4751    187   -397     79       C  
ATOM   3085  H   LEU A 196     -13.013  28.072  16.404  1.00  0.00           H  
ATOM   3086  HA  LEU A 196     -11.746  30.006  14.769  1.00  0.00           H  
ATOM   3087  HB2 LEU A 196     -12.002  27.595  14.130  1.00  0.00           H  
ATOM   3088  HB3 LEU A 196     -13.718  27.814  13.993  1.00  0.00           H  
ATOM   3089  HG  LEU A 196     -13.332  29.461  12.100  1.00  0.00           H  
ATOM   3090 HD11 LEU A 196     -10.778  28.920  11.132  1.00  0.00           H  
ATOM   3091 HD12 LEU A 196     -11.248  30.354  12.016  1.00  0.00           H  
ATOM   3092 HD13 LEU A 196     -10.489  29.016  12.857  1.00  0.00           H  
ATOM   3093 HD21 LEU A 196     -13.634  27.745  10.701  1.00  0.00           H  
ATOM   3094 HD22 LEU A 196     -12.003  27.134  10.921  1.00  0.00           H  
ATOM   3095 HD23 LEU A 196     -13.269  26.643  12.015  1.00  0.00           H  
ATOM   3096  N   SER A 197     -15.042  30.280  15.066  1.00 32.23           N  
ANISOU 3096  N   SER A 197     4201   3747   4298    223   -376     61       N  
ATOM   3097  CA  SER A 197     -16.225  31.152  14.934  1.00 31.57           C  
ANISOU 3097  CA  SER A 197     4076   3616   4304    276   -484     55       C  
ATOM   3098  C   SER A 197     -16.027  32.468  15.668  1.00 34.54           C  
ANISOU 3098  C   SER A 197     4434   3972   4717    287   -417     79       C  
ATOM   3099  O   SER A 197     -16.447  33.499  15.167  1.00 35.24           O  
ANISOU 3099  O   SER A 197     4569   4008   4811    336   -490    103       O  
ATOM   3100  CB  SER A 197     -17.471  30.456  15.479  1.00 33.25           C  
ANISOU 3100  CB  SER A 197     4133   3833   4666    279   -534     -2       C  
ATOM   3101  OG  SER A 197     -17.798  29.377  14.622  1.00 45.56           O  
ANISOU 3101  OG  SER A 197     5716   5394   6199    275   -627    -28       O  
ATOM   3102  H   SER A 197     -15.195  29.411  15.560  1.00  0.00           H  
ATOM   3103  HA  SER A 197     -16.370  31.373  13.875  1.00  0.00           H  
ATOM   3104  HB2 SER A 197     -17.338  30.091  16.495  1.00  0.00           H  
ATOM   3105  HB3 SER A 197     -18.323  31.138  15.494  1.00  0.00           H  
ATOM   3106  HG  SER A 197     -17.247  28.624  14.862  1.00  0.00           H  
ATOM   3107  N   VAL A 198     -15.414  32.427  16.858  1.00 30.75           N  
ANISOU 3107  N   VAL A 198     3893   3528   4262    245   -286     71       N  
ATOM   3108  CA  VAL A 198     -15.127  33.610  17.660  1.00 30.31           C  
ANISOU 3108  CA  VAL A 198     3825   3454   4237    247   -215     85       C  
ATOM   3109  C   VAL A 198     -14.112  34.506  16.889  1.00 33.43           C  
ANISOU 3109  C   VAL A 198     4360   3820   4523    247   -196    137       C  
ATOM   3110  O   VAL A 198     -14.350  35.710  16.776  1.00 33.19           O  
ANISOU 3110  O   VAL A 198     4362   3737   4513    280   -218    159       O  
ATOM   3111  CB  VAL A 198     -14.690  33.252  19.105  1.00 33.21           C  
ANISOU 3111  CB  VAL A 198     4111   3865   4642    203    -93     58       C  
ATOM   3112  CG1 VAL A 198     -14.080  34.471  19.820  1.00 32.88           C  
ANISOU 3112  CG1 VAL A 198     4089   3803   4600    197    -20     71       C  
ATOM   3113  CG2 VAL A 198     -15.876  32.694  19.909  1.00 32.00           C  
ANISOU 3113  CG2 VAL A 198     3830   3717   4613    211    -95     11       C  
ATOM   3114  H   VAL A 198     -15.116  31.538  17.238  1.00  0.00           H  
ATOM   3115  HA  VAL A 198     -16.055  34.181  17.735  1.00  0.00           H  
ATOM   3116  HB  VAL A 198     -13.925  32.476  19.058  1.00  0.00           H  
ATOM   3117 HG11 VAL A 198     -13.857  34.233  20.860  1.00  0.00           H  
ATOM   3118 HG12 VAL A 198     -13.144  34.807  19.373  1.00  0.00           H  
ATOM   3119 HG13 VAL A 198     -14.778  35.306  19.821  1.00  0.00           H  
ATOM   3120 HG21 VAL A 198     -15.566  32.403  20.913  1.00  0.00           H  
ATOM   3121 HG22 VAL A 198     -16.671  33.434  20.009  1.00  0.00           H  
ATOM   3122 HG23 VAL A 198     -16.304  31.812  19.434  1.00  0.00           H  
ATOM   3123  N   MET A 199     -13.048  33.918  16.297  1.00 28.99           N  
ANISOU 3123  N   MET A 199     3883   3281   3852    213   -153    157       N  
ATOM   3124  CA  MET A 199     -12.081  34.692  15.480  1.00 29.70           C  
ANISOU 3124  CA  MET A 199     4110   3333   3843    207   -115    206       C  
ATOM   3125  C   MET A 199     -12.773  35.309  14.249  1.00 35.28           C  
ANISOU 3125  C   MET A 199     4929   3975   4503    265   -230    240       C  
ATOM   3126  O   MET A 199     -12.514  36.461  13.928  1.00 35.01           O  
ANISOU 3126  O   MET A 199     4978   3882   4440    281   -215    281       O  
ATOM   3127  CB  MET A 199     -10.875  33.844  15.048  1.00 32.02           C  
ANISOU 3127  CB  MET A 199     4463   3660   4045    162    -38    214       C  
ATOM   3128  CG  MET A 199      -9.944  33.536  16.191  1.00 36.17           C  
ANISOU 3128  CG  MET A 199     4902   4233   4607    111     73    192       C  
ATOM   3129  SD  MET A 199      -8.395  32.716  15.718  1.00 41.25           S  
ANISOU 3129  SD  MET A 199     5600   4904   5168     64    174    200       S  
ATOM   3130  CE  MET A 199      -9.003  31.073  15.349  1.00 36.99           C  
ANISOU 3130  CE  MET A 199     5044   4406   4606     75    111    171       C  
ATOM   3131  H   MET A 199     -12.887  32.924  16.393  1.00  0.00           H  
ATOM   3132  HA  MET A 199     -11.716  35.524  16.087  1.00  0.00           H  
ATOM   3133  HB2 MET A 199     -11.217  32.918  14.586  1.00  0.00           H  
ATOM   3134  HB3 MET A 199     -10.307  34.373  14.281  1.00  0.00           H  
ATOM   3135  HG2 MET A 199      -9.671  34.473  16.674  1.00  0.00           H  
ATOM   3136  HG3 MET A 199     -10.446  32.932  16.946  1.00  0.00           H  
ATOM   3137  HE1 MET A 199      -8.169  30.416  15.105  1.00  0.00           H  
ATOM   3138  HE2 MET A 199      -9.534  30.656  16.205  1.00  0.00           H  
ATOM   3139  HE3 MET A 199      -9.675  31.099  14.492  1.00  0.00           H  
ATOM   3140  N   CYS A 200     -13.693  34.563  13.612  1.00 34.01           N  
ANISOU 3140  N   CYS A 200     4767   3815   4340    299   -351    221       N  
ATOM   3141  CA  CYS A 200     -14.486  35.044  12.484  1.00 34.92           C  
ANISOU 3141  CA  CYS A 200     4984   3867   4415    365   -495    245       C  
ATOM   3142  C   CYS A 200     -15.337  36.224  12.904  1.00 38.73           C  
ANISOU 3142  C   CYS A 200     5412   4301   5002    415   -550    250       C  
ATOM   3143  O   CYS A 200     -15.432  37.178  12.142  1.00 38.48           O  
ANISOU 3143  O   CYS A 200     5504   4201   4917    461   -607    295       O  
ATOM   3144  CB  CYS A 200     -15.338  33.929  11.885  1.00 36.16           C  
ANISOU 3144  CB  CYS A 200     5123   4039   4576    386   -625    207       C  
ATOM   3145  SG  CYS A 200     -14.393  32.714  10.934  1.00 41.06           S  
ANISOU 3145  SG  CYS A 200     5877   4688   5037    348   -587    211       S  
ATOM   3146  H   CYS A 200     -13.864  33.613  13.915  1.00  0.00           H  
ATOM   3147  HA  CYS A 200     -13.795  35.395  11.715  1.00  0.00           H  
ATOM   3148  HB2 CYS A 200     -15.904  33.406  12.654  1.00  0.00           H  
ATOM   3149  HB3 CYS A 200     -16.075  34.350  11.199  1.00  0.00           H  
ATOM   3150  HG  CYS A 200     -13.884  32.075  11.995  1.00  0.00           H  
ATOM   3151  N   PHE A 201     -15.954  36.157  14.108  1.00 35.72           N  
ANISOU 3151  N   PHE A 201     4856   3948   4766    408   -526    204       N  
ATOM   3152  CA  PHE A 201     -16.799  37.216  14.662  1.00 35.22           C  
ANISOU 3152  CA  PHE A 201     4719   3840   4824    455   -560    197       C  
ATOM   3153  C   PHE A 201     -15.971  38.476  14.922  1.00 38.03           C  
ANISOU 3153  C   PHE A 201     5151   4157   5143    445   -463    240       C  
ATOM   3154  O   PHE A 201     -16.421  39.583  14.611  1.00 37.59           O  
ANISOU 3154  O   PHE A 201     5143   4029   5109    500   -521    267       O  
ATOM   3155  CB  PHE A 201     -17.514  36.747  15.953  1.00 37.43           C  
ANISOU 3155  CB  PHE A 201     4805   4159   5257    440   -517    136       C  
ATOM   3156  CG  PHE A 201     -18.320  37.820  16.660  1.00 40.52           C  
ANISOU 3156  CG  PHE A 201     5112   4503   5781    484   -520    122       C  
ATOM   3157  CD1 PHE A 201     -19.535  38.255  16.142  1.00 44.02           C  
ANISOU 3157  CD1 PHE A 201     5519   4889   6317    561   -662    114       C  
ATOM   3158  CD2 PHE A 201     -17.854  38.405  17.833  1.00 44.60           C  
ANISOU 3158  CD2 PHE A 201     5589   5026   6331    453   -386    113       C  
ATOM   3159  CE1 PHE A 201     -20.272  39.257  16.785  1.00 45.65           C  
ANISOU 3159  CE1 PHE A 201     5644   5046   6657    608   -658     99       C  
ATOM   3160  CE2 PHE A 201     -18.595  39.399  18.481  1.00 47.97           C  
ANISOU 3160  CE2 PHE A 201     5947   5402   6877    497   -379     97       C  
ATOM   3161  CZ  PHE A 201     -19.803  39.814  17.954  1.00 46.06           C  
ANISOU 3161  CZ  PHE A 201     5662   5104   6735    574   -508     90       C  
ATOM   3162  H   PHE A 201     -15.852  35.324  14.674  1.00  0.00           H  
ATOM   3163  HA  PHE A 201     -17.560  37.464  13.919  1.00  0.00           H  
ATOM   3164  HB2 PHE A 201     -18.192  35.929  15.705  1.00  0.00           H  
ATOM   3165  HB3 PHE A 201     -16.798  36.328  16.658  1.00  0.00           H  
ATOM   3166  HD1 PHE A 201     -19.915  37.822  15.228  1.00  0.00           H  
ATOM   3167  HD2 PHE A 201     -16.909  38.092  18.251  1.00  0.00           H  
ATOM   3168  HE1 PHE A 201     -21.213  39.585  16.369  1.00  0.00           H  
ATOM   3169  HE2 PHE A 201     -18.220  39.841  19.393  1.00  0.00           H  
ATOM   3170  HZ  PHE A 201     -20.375  40.581  18.455  1.00  0.00           H  
ATOM   3171  N   PHE A 202     -14.772  38.313  15.494  1.00 32.90           N  
ANISOU 3171  N   PHE A 202     4508   3548   4446    375   -322    242       N  
ATOM   3172  CA  PHE A 202     -13.925  39.460  15.790  1.00 31.53           C  
ANISOU 3172  CA  PHE A 202     4394   3335   4252    354   -227    272       C  
ATOM   3173  C   PHE A 202     -13.271  40.019  14.524  1.00 38.48           C  
ANISOU 3173  C   PHE A 202     5458   4156   5007    362   -231    337       C  
ATOM   3174  O   PHE A 202     -13.025  41.215  14.472  1.00 36.29           O  
ANISOU 3174  O   PHE A 202     5248   3811   4729    372   -199    370       O  
ATOM   3175  CB  PHE A 202     -12.937  39.152  16.920  1.00 31.43           C  
ANISOU 3175  CB  PHE A 202     4310   3379   4253    281    -92    243       C  
ATOM   3176  CG  PHE A 202     -13.621  39.280  18.265  1.00 31.86           C  
ANISOU 3176  CG  PHE A 202     4229   3450   4427    287    -71    193       C  
ATOM   3177  CD1 PHE A 202     -13.851  40.531  18.831  1.00 34.07           C  
ANISOU 3177  CD1 PHE A 202     4500   3674   4770    308    -49    192       C  
ATOM   3178  CD2 PHE A 202     -14.111  38.156  18.927  1.00 32.71           C  
ANISOU 3178  CD2 PHE A 202     4227   3618   4585    276    -70    148       C  
ATOM   3179  CE1 PHE A 202     -14.527  40.654  20.053  1.00 34.67           C  
ANISOU 3179  CE1 PHE A 202     4464   3759   4951    317    -19    142       C  
ATOM   3180  CE2 PHE A 202     -14.771  38.277  20.152  1.00 35.62           C  
ANISOU 3180  CE2 PHE A 202     4486   3992   5056    283    -33    103       C  
ATOM   3181  CZ  PHE A 202     -14.979  39.528  20.706  1.00 34.28           C  
ANISOU 3181  CZ  PHE A 202     4313   3770   4943    304     -6    100       C  
ATOM   3182  H   PHE A 202     -14.440  37.395  15.761  1.00  0.00           H  
ATOM   3183  HA  PHE A 202     -14.563  40.269  16.151  1.00  0.00           H  
ATOM   3184  HB2 PHE A 202     -12.509  38.155  16.805  1.00  0.00           H  
ATOM   3185  HB3 PHE A 202     -12.099  39.851  16.899  1.00  0.00           H  
ATOM   3186  HD1 PHE A 202     -13.517  41.417  18.314  1.00  0.00           H  
ATOM   3187  HD2 PHE A 202     -13.933  37.176  18.532  1.00  0.00           H  
ATOM   3188  HE1 PHE A 202     -14.701  41.630  20.480  1.00  0.00           H  
ATOM   3189  HE2 PHE A 202     -15.122  37.398  20.671  1.00  0.00           H  
ATOM   3190  HZ  PHE A 202     -15.497  39.621  21.649  1.00  0.00           H  
ATOM   3191  N   TYR A 203     -13.079  39.201  13.466  1.00 38.22           N  
ANISOU 3191  N   TYR A 203     5518   4134   4868    363   -272    354       N  
ATOM   3192  CA  TYR A 203     -12.583  39.752  12.203  1.00 39.12           C  
ANISOU 3192  CA  TYR A 203     5832   4179   4852    379   -275    418       C  
ATOM   3193  C   TYR A 203     -13.678  40.709  11.683  1.00 44.53           C  
ANISOU 3193  C   TYR A 203     6579   4782   5557    467   -413    446       C  
ATOM   3194  O   TYR A 203     -13.383  41.850  11.338  1.00 44.10           O  
ANISOU 3194  O   TYR A 203     6641   4649   5468    483   -383    497       O  
ATOM   3195  CB  TYR A 203     -12.285  38.642  11.174  1.00 41.37           C  
ANISOU 3195  CB  TYR A 203     6216   4489   5014    371   -298    425       C  
ATOM   3196  CG  TYR A 203     -12.195  39.163   9.752  1.00 46.31           C  
ANISOU 3196  CG  TYR A 203     7070   5030   5496    413   -343    488       C  
ATOM   3197  CD1 TYR A 203     -11.041  39.789   9.289  1.00 48.65           C  
ANISOU 3197  CD1 TYR A 203     7507   5275   5702    376   -204    541       C  
ATOM   3198  CD2 TYR A 203     -13.285  39.082   8.888  1.00 48.98           C  
ANISOU 3198  CD2 TYR A 203     7487   5331   5793    493   -526    495       C  
ATOM   3199  CE1 TYR A 203     -10.967  40.305   7.992  1.00 51.88           C  
ANISOU 3199  CE1 TYR A 203     8150   5594   5967    416   -231    605       C  
ATOM   3200  CE2 TYR A 203     -13.223  39.590   7.587  1.00 51.25           C  
ANISOU 3200  CE2 TYR A 203     8010   5531   5931    539   -577    557       C  
ATOM   3201  CZ  TYR A 203     -12.052  40.183   7.138  1.00 62.39           C  
ANISOU 3201  CZ  TYR A 203     9578   6891   7237    500   -420    615       C  
ATOM   3202  OH  TYR A 203     -11.993  40.719   5.874  1.00 68.62           O  
ANISOU 3202  OH  TYR A 203    10621   7583   7868    547   -455    681       O  
ATOM   3203  H   TYR A 203     -13.274  38.209  13.516  1.00  0.00           H  
ATOM   3204  HA  TYR A 203     -11.666  40.317  12.385  1.00  0.00           H  
ATOM   3205  HB2 TYR A 203     -11.364  38.121  11.435  1.00  0.00           H  
ATOM   3206  HB3 TYR A 203     -13.070  37.887  11.200  1.00  0.00           H  
ATOM   3207  HD1 TYR A 203     -10.186  39.884   9.943  1.00  0.00           H  
ATOM   3208  HD2 TYR A 203     -14.203  38.624   9.227  1.00  0.00           H  
ATOM   3209  HE1 TYR A 203     -10.060  40.771   7.640  1.00  0.00           H  
ATOM   3210  HE2 TYR A 203     -14.085  39.519   6.941  1.00  0.00           H  
ATOM   3211  HH  TYR A 203     -11.185  41.211   5.710  1.00  0.00           H  
ATOM   3212  N   TYR A 204     -14.945  40.238  11.669  1.00 42.88           N  
ANISOU 3212  N   TYR A 204     6283   4588   5420    523   -563    410       N  
ATOM   3213  CA  TYR A 204     -16.123  40.992  11.249  1.00 43.99           C  
ANISOU 3213  CA  TYR A 204     6446   4658   5612    617   -721    423       C  
ATOM   3214  C   TYR A 204     -16.292  42.293  12.060  1.00 47.43           C  
ANISOU 3214  C   TYR A 204     6827   5042   6153    635   -672    430       C  
ATOM   3215  O   TYR A 204     -16.619  43.329  11.478  1.00 46.53           O  
ANISOU 3215  O   TYR A 204     6823   4837   6019    700   -741    477       O  
ATOM   3216  CB  TYR A 204     -17.386  40.105  11.341  1.00 46.29           C  
ANISOU 3216  CB  TYR A 204     6595   4986   6007    656   -869    362       C  
ATOM   3217  CG  TYR A 204     -18.680  40.891  11.368  1.00 50.24           C  
ANISOU 3217  CG  TYR A 204     7032   5423   6635    747  -1013    352       C  
ATOM   3218  CD1 TYR A 204     -19.232  41.409  10.198  1.00 52.96           C  
ANISOU 3218  CD1 TYR A 204     7520   5686   6916    835  -1182    392       C  
ATOM   3219  CD2 TYR A 204     -19.346  41.133  12.566  1.00 52.16           C  
ANISOU 3219  CD2 TYR A 204     7077   5681   7061    751   -978    302       C  
ATOM   3220  CE1 TYR A 204     -20.414  42.151  10.221  1.00 55.12           C  
ANISOU 3220  CE1 TYR A 204     7727   5896   7320    927  -1325    382       C  
ATOM   3221  CE2 TYR A 204     -20.515  41.892  12.605  1.00 54.07           C  
ANISOU 3221  CE2 TYR A 204     7249   5858   7437    839  -1098    291       C  
ATOM   3222  CZ  TYR A 204     -21.049  42.393  11.430  1.00 64.31           C  
ANISOU 3222  CZ  TYR A 204     8675   7076   8683    928  -1278    329       C  
ATOM   3223  OH  TYR A 204     -22.216  43.118  11.478  1.00 70.45           O  
ANISOU 3223  OH  TYR A 204     9371   7787   9609   1022  -1408    314       O  
ATOM   3224  H   TYR A 204     -15.117  39.289  11.974  1.00  0.00           H  
ATOM   3225  HA  TYR A 204     -15.975  41.269  10.204  1.00  0.00           H  
ATOM   3226  HB2 TYR A 204     -17.404  39.394  10.514  1.00  0.00           H  
ATOM   3227  HB3 TYR A 204     -17.354  39.497  12.244  1.00  0.00           H  
ATOM   3228  HD1 TYR A 204     -18.735  41.239   9.254  1.00  0.00           H  
ATOM   3229  HD2 TYR A 204     -18.940  40.749  13.491  1.00  0.00           H  
ATOM   3230  HE1 TYR A 204     -20.825  42.543   9.302  1.00  0.00           H  
ATOM   3231  HE2 TYR A 204     -21.003  42.074  13.551  1.00  0.00           H  
ATOM   3232  HH  TYR A 204     -22.477  43.471  10.623  1.00  0.00           H  
ATOM   3233  N   LYS A 205     -16.095  42.232  13.402  1.00 42.31           N  
ANISOU 3233  N   LYS A 205     6019   4446   5612    583   -558    384       N  
ATOM   3234  CA  LYS A 205     -16.208  43.408  14.275  1.00 41.30           C  
ANISOU 3234  CA  LYS A 205     5839   4272   5582    594   -498    380       C  
ATOM   3235  C   LYS A 205     -15.130  44.434  13.919  1.00 45.42           C  
ANISOU 3235  C   LYS A 205     6517   4727   6012    566   -403    440       C  
ATOM   3236  O   LYS A 205     -15.391  45.641  13.938  1.00 43.69           O  
ANISOU 3236  O   LYS A 205     6344   4423   5831    609   -414    466       O  
ATOM   3237  CB  LYS A 205     -16.100  43.021  15.760  1.00 42.77           C  
ANISOU 3237  CB  LYS A 205     5852   4528   5871    538   -389    316       C  
ATOM   3238  CG  LYS A 205     -17.295  42.249  16.336  1.00 50.23           C  
ANISOU 3238  CG  LYS A 205     6627   5516   6943    567   -454    254       C  
ATOM   3239  CD  LYS A 205     -18.618  43.020  16.342  1.00 58.50           C  
ANISOU 3239  CD  LYS A 205     7611   6494   8120    657   -560    242       C  
ATOM   3240  CE  LYS A 205     -18.732  44.036  17.457  1.00 68.15           C  
ANISOU 3240  CE  LYS A 205     8769   7680   9443    662   -467    220       C  
ATOM   3241  NZ  LYS A 205     -20.055  44.716  17.436  1.00 69.82           N1+
ANISOU 3241  NZ  LYS A 205     8908   7822   9798    756   -568    204       N1+
ATOM   3242  H   LYS A 205     -15.874  41.349  13.844  1.00  0.00           H  
ATOM   3243  HA  LYS A 205     -17.167  43.884  14.075  1.00  0.00           H  
ATOM   3244  HB2 LYS A 205     -15.180  42.462  15.930  1.00  0.00           H  
ATOM   3245  HB3 LYS A 205     -16.004  43.930  16.350  1.00  0.00           H  
ATOM   3246  HG2 LYS A 205     -17.465  41.349  15.759  1.00  0.00           H  
ATOM   3247  HG3 LYS A 205     -17.057  41.907  17.344  1.00  0.00           H  
ATOM   3248  HD2 LYS A 205     -18.801  43.503  15.384  1.00  0.00           H  
ATOM   3249  HD3 LYS A 205     -19.428  42.297  16.444  1.00  0.00           H  
ATOM   3250  HE2 LYS A 205     -18.598  43.556  18.427  1.00  0.00           H  
ATOM   3251  HE3 LYS A 205     -17.957  44.795  17.358  1.00  0.00           H  
ATOM   3252  HZ1 LYS A 205     -20.060  45.429  16.720  1.00  0.00           H  
ATOM   3253  HZ2 LYS A 205     -20.780  44.040  17.241  1.00  0.00           H  
ATOM   3254  HZ3 LYS A 205     -20.230  45.144  18.334  1.00  0.00           H  
ATOM   3255  N   MET A 206     -13.928  43.940  13.569  1.00 43.24           N  
ANISOU 3255  N   MET A 206     6320   4483   5624    495   -304    460       N  
ATOM   3256  CA  MET A 206     -12.780  44.751  13.161  1.00 43.94           C  
ANISOU 3256  CA  MET A 206     6553   4511   5632    452   -190    513       C  
ATOM   3257  C   MET A 206     -13.076  45.470  11.845  1.00 49.05           C  
ANISOU 3257  C   MET A 206     7402   5055   6182    520   -271    587       C  
ATOM   3258  O   MET A 206     -12.856  46.670  11.766  1.00 48.07           O  
ANISOU 3258  O   MET A 206     7365   4839   6060    530   -228    628       O  
ATOM   3259  CB  MET A 206     -11.528  43.881  13.023  1.00 46.43           C  
ANISOU 3259  CB  MET A 206     6888   4888   5867    367    -73    510       C  
ATOM   3260  CG  MET A 206     -10.878  43.501  14.331  1.00 51.11           C  
ANISOU 3260  CG  MET A 206     7323   5556   6541    294     32    451       C  
ATOM   3261  SD  MET A 206      -9.510  42.366  13.967  1.00 57.34           S  
ANISOU 3261  SD  MET A 206     8135   6409   7242    213    141    450       S  
ATOM   3262  CE  MET A 206      -8.393  42.882  15.110  1.00 54.28           C  
ANISOU 3262  CE  MET A 206     7659   6030   6933    134    276    417       C  
ATOM   3263  H   MET A 206     -13.782  42.939  13.575  1.00  0.00           H  
ATOM   3264  HA  MET A 206     -12.602  45.511  13.924  1.00  0.00           H  
ATOM   3265  HB2 MET A 206     -11.709  42.981  12.454  1.00  0.00           H  
ATOM   3266  HB3 MET A 206     -10.801  44.422  12.430  1.00  0.00           H  
ATOM   3267  HG2 MET A 206     -10.505  44.391  14.832  1.00  0.00           H  
ATOM   3268  HG3 MET A 206     -11.564  43.024  15.022  1.00  0.00           H  
ATOM   3269  HE1 MET A 206      -7.412  42.473  14.874  1.00  0.00           H  
ATOM   3270  HE2 MET A 206      -8.315  43.965  15.162  1.00  0.00           H  
ATOM   3271  HE3 MET A 206      -8.695  42.495  16.079  1.00  0.00           H  
ATOM   3272  N   VAL A 207     -13.582  44.740  10.824  1.00 47.88           N  
ANISOU 3272  N   VAL A 207     7335   4913   5943    568   -393    603       N  
ATOM   3273  CA  VAL A 207     -13.955  45.273   9.507  1.00 48.91           C  
ANISOU 3273  CA  VAL A 207     7679   4946   5960    645   -500    671       C  
ATOM   3274  C   VAL A 207     -14.984  46.400   9.653  1.00 55.21           C  
ANISOU 3274  C   VAL A 207     8467   5661   6850    735   -612    685       C  
ATOM   3275  O   VAL A 207     -14.806  47.463   9.061  1.00 57.03           O  
ANISOU 3275  O   VAL A 207     8868   5782   7017    769   -604    752       O  
ATOM   3276  CB  VAL A 207     -14.432  44.147   8.534  1.00 52.47           C  
ANISOU 3276  CB  VAL A 207     8196   5431   6311    683   -636    665       C  
ATOM   3277  CG1 VAL A 207     -15.214  44.716   7.347  1.00 52.05           C  
ANISOU 3277  CG1 VAL A 207     8334   5276   6168    790   -810    720       C  
ATOM   3278  CG2 VAL A 207     -13.255  43.308   8.048  1.00 51.80           C  
ANISOU 3278  CG2 VAL A 207     8201   5387   6094    605   -507    675       C  
ATOM   3279  H   VAL A 207     -13.720  43.746  10.955  1.00  0.00           H  
ATOM   3280  HA  VAL A 207     -13.052  45.722   9.087  1.00  0.00           H  
ATOM   3281  HB  VAL A 207     -15.102  43.479   9.076  1.00  0.00           H  
ATOM   3282 HG11 VAL A 207     -15.420  43.936   6.614  1.00  0.00           H  
ATOM   3283 HG12 VAL A 207     -16.184  45.120   7.638  1.00  0.00           H  
ATOM   3284 HG13 VAL A 207     -14.650  45.498   6.838  1.00  0.00           H  
ATOM   3285 HG21 VAL A 207     -13.597  42.520   7.379  1.00  0.00           H  
ATOM   3286 HG22 VAL A 207     -12.530  43.913   7.503  1.00  0.00           H  
ATOM   3287 HG23 VAL A 207     -12.732  42.831   8.877  1.00  0.00           H  
ATOM   3288  N   VAL A 208     -16.034  46.173  10.461  1.00 51.26           N  
ANISOU 3288  N   VAL A 208     7767   5205   6505    773   -704    622       N  
ATOM   3289  CA  VAL A 208     -17.092  47.148  10.732  1.00 50.69           C  
ANISOU 3289  CA  VAL A 208     7645   5060   6555    862   -808    620       C  
ATOM   3290  C   VAL A 208     -16.515  48.420  11.404  1.00 54.57           C  
ANISOU 3290  C   VAL A 208     8155   5486   7094    834   -668    641       C  
ATOM   3291  O   VAL A 208     -16.826  49.534  10.961  1.00 54.62           O  
ANISOU 3291  O   VAL A 208     8277   5380   7095    902   -720    692       O  
ATOM   3292  CB  VAL A 208     -18.269  46.500  11.518  1.00 53.96           C  
ANISOU 3292  CB  VAL A 208     7822   5540   7142    895   -902    538       C  
ATOM   3293  CG1 VAL A 208     -19.198  47.548  12.127  1.00 53.68           C  
ANISOU 3293  CG1 VAL A 208     7691   5436   7267    969   -950    522       C  
ATOM   3294  CG2 VAL A 208     -19.055  45.562  10.620  1.00 53.80           C  
ANISOU 3294  CG2 VAL A 208     7813   5541   7087    949  -1087    525       C  
ATOM   3295  H   VAL A 208     -16.124  45.276  10.921  1.00  0.00           H  
ATOM   3296  HA  VAL A 208     -17.480  47.465   9.761  1.00  0.00           H  
ATOM   3297  HB  VAL A 208     -17.858  45.906  12.336  1.00  0.00           H  
ATOM   3298 HG11 VAL A 208     -20.076  47.076  12.569  1.00  0.00           H  
ATOM   3299 HG12 VAL A 208     -18.721  48.113  12.928  1.00  0.00           H
[truncated: 176,693 more chars]
