# Supplementary material for: Development and Characterization of Potent Succinate Receptor Fluorescent Tracers
Source: J Med Chem. 2023 Jun 15;66(13):8951–74. doi: 10.1021/acs.jmedchem.3c00552 (PMC10350927; doi:10.1021/acs.jmedchem.3c00552)
Supplement: Supplementary file 5 — jm3c00552_si_001.csv [file jm3c00552_si_001.csv]

Compound	SMILES	Name	hSUCNR1 cAMP (pEC50)	mSUCNR1 cAMP (pEC50)	hSUCNR1 cAMP (pIC50)	Nluc-hSUCNR1 cAMP (pEC50)	Nluc-mSUCNR1 cAMP (pEC50)	Nluc-hSUCNR1 cAMP (pIC50)	Nluc-hmSUCNR1 cAMP (pIC50)	Saturation binding hSUCNR1 Kd (nM)	Saturation binding mSUCNR1 Kd (nM)	Saturation binding hmSUCNR1 Kd (nM)	Competion binding hSUCNR1 using 29 (pKi)	Competion binding mSUCNR1 using 29 (pKi)	Competion binding hmSUCNR1 using 29 (pKi)	Competion binding hSUCNR1 using 45 (pKi)	Competion binding hmSUCNR1 using 45 (pKi)
Succinate	O=C(CCC([O-])=O)[O-]	Succinate	5.04±0.02	5.02±0.10		4.80±0.01	5.69±0.11						3.7±0.1	3.3±0.1	3.0±0.4	3.2±0.1	3.2±0.5
1	CN(CC1)CC[NH+]1CC2=CC=C(C3=CC(C(NC4=CC=CC=C4CC(O)=O)=O)=CC=C3)C=C2	NF-56-EJ40			7.07±0.21								7.4±0.1	5.1±0.0	7.3±0.0	7.1±0.1	7.2±0.1
2	CCOc(cc1)ccc1-c1ccc(C(N[C@@H](CC(O)=O)C(O)=O)=O)o1	TUG-1689	6.60±0.06	7.01±0.04									6.1±0.1	6.2±0.1	6.0±0.1	6.3±0.1	5.7±0.2
3	OC(C[C@@H](C(O)=O)NC(c1cccc(-c(cc2)ccc2OC(F)(F)F)n1)=O)=O	TUG-1688	7.43±0.15	6.58±0.16									6.5±0.1	5.8±0.1	6.7±0.0	6.6±0.1	6.7±0.3
7	O=C(N[C@@H](CC(O)=O)C(O)=O)C(O1)=CC=C1C2=CC=C(OCCCCCNC3=CC=C(C4=NON=C43)[N+]([O-])=O)C=C2	TUG-2266	5.84±0.31	6.70±0.16		5.94±0.18	7.07±0.07			1580	1160	2650
8a	O=C(N[C@@H](CC(O)=O)C(O)=O)C1=CC=C(C2=CC=C(OCCCNC(OC(C)(C)C)=O)C=C2)O1	TUG-2223	5.37±0.18	6.25±0.09
8b	O=C(N[C@@H](CC(O)=O)C(O)=O)C1=CC=C(C2=CC=C(OCCCCNC(OC(C)(C)C)=O)C=C2)O1	TUG-2224	5.22±0.31	6.47±0.18
8c	O=C(N[C@@H](CC(O)=O)C(O)=O)C1=CC=C(C2=CC=C(OCCCCCNC(OC(C)(C)C)=O)C=C2)O1	TUG-2225	5.66±0.20	6.60±0.16
8d	O=C(N[C@@H](CC(O)=O)C(O)=O)C(O1)=CC=C1C2=CC=C(OCCCCCCNC(OC(C)(C)C)=O)C=C2	TUG-2226	5.59±0.07	6.42±0.11
8e	O=C(N[C@H](C(O)=O)CC(O)=O)C1=CC=C(C2=CC=C(OCCOCCNC(OC(C)(C)C)=O)C=C2)O1	TUG-2176	5.54±0.06	6.28±0.13
9a	O=C(C1=CC=C(O1)C2=CC=C(C=C2)OCCC[NH3+])N[C@H](C(O)=O)CC(O)=O	TUG-2262	7.02±0.01	7.10±0.11
9b	O=C(C1=CC=C(O1)C2=CC=C(C=C2)OCCCC[NH3+])N[C@H](C(O)=O)CC(O)=O	TUG-2263	6.96±0.06	7.13±0.06
9c	O=C(C1=CC=C(O1)C2=CC=C(C=C2)OCCCCC[NH3+])N[C@H](C(O)=O)CC(O)=O	TUG-2264	6.83±0.07	6.91±0.09
9d	O=C(C1=CC=C(C2=CC=C(C=C2)OCCCCCC[NH3+])O1)N[C@H](C(O)=O)CC(O)=O	TUG-2265	7.44±0.17	7.21±0.01									6.3±0.2	6.2±0.1	6.3±0.1	6.3±0.1	6.3±0.1
15a	O=C(N[C@@H](CC(O)=O)C(O)=O)C1=NC(C2=CC=C(OCCCNC(OC(C)(C)C)=O)C=C2)=CC=C1	TUG-2218	5.87±0.11	5.90±0.08
15b	O=C(N[C@@H](CC(O)=O)C(O)=O)C1=NC(C2=CC=C(OCCCCNC(OC(C)(C)C)=O)C=C2)=CC=C1	TUG-2219	5.87±0.17	5.97±0.09
15c	O=C(N[C@@H](CC(O)=O)C(O)=O)C1=NC(C2=CC=C(OCCCCCNC(OC(C)(C)C)=O)C=C2)=CC=C1	TUG-2220	5.76±0.09	5.68±0.11
15d	O=C(N[C@@H](CC(O)=O)C(O)=O)C1=NC(C2=CC=C(OCCCCCCNC(OC(C)(C)C)=O)C=C2)=CC=C1	TUG-2221	5.81±0.06	5.76±0.07
15e	O=C(N[C@@H](CC(O)=O)C(O)=O)C1=NC(C2=CC=C(OCCOCCNC(OC(C)(C)C)=O)C=C2)=CC=C1	TUG-2222	5.94±0.13	6.01±0.18
17	O=C(C1=CC=C(C2=CC=C(C=C2)OCCCCCC[NH2+]CCNC(OC(C)(C)C)=O)O1)N[C@H](C(O)=O)CC(O)=O	TUG-2356	6.97±0.12	7.40±0.11
20	O=C(C1=CC=C(C2=CC=C(C=C2)OCCCCCC[NH2+]C)O1)N[C@H](C(O)=O)CC(O)=O	TUG-2417	6.58±0.04	7.35±0.05
21	O=C(C1=CC=C(C2=CC=C(C=C2)OCCCCCC[NH+](C)C)O1)N[C@H](C(O)=O)CC(O)=O	TUG-2418	6.60±0.05	7.20±0.02
22	O=C(C1=CC=C(C2=CC=C(C=C2)OCCCCCC[NH2+]CCNC3=CC=C(C4=NON=C34)[N+]([O-])=O)O1)N[C@H](C(O)=O)CC(O)=O	TUG-2384	6.84±0.24	7.16±0.15		7.38±0.08	7.41±0.06			990	1170	490
32	O=C(C1=CC=CC(C2=CC=C(C=C2)Cl)=C1)NC3=C(C=CC=C3)CC(O)=O	PB-20-OV24			6.31±0.18								7.8±0.3	<4.5	6.5±0.2	7.6±0.1	6.6±0.2
33	O=C(NC1=C(CC(O)=O)C=CC=C1)C2=CC=CC(C3=CC=C(Cl)C=C3)=C2C	TUG-2339			5.95±0.38
34	CC1=CC=C(C(NC2=C(CC(O)=O)C=CC=C2)=O)C=C1C3=CC=C(Cl)C=C3	TUG-2338			6.78±0.01
35	O=C(NC1=C(CC(O)=O)C=CC=C1)C2=CC=CC(C3=C(C)C=C(Cl)C=C3)=C2	TUG-2340			7.48±0.10								7.4±0.1	<4.5	6.6±0.0	7.5±0.1	6.4±0.2
38	OC(CC1=C(NC(C2=CC=CC(C3=CC=C(OCCCCCCNC(OC(C)(C)C)=O)C=C3)=C2)=O)C=CC=C1)=O	TUG-2357
39	OC(CC1=C(C=CC=C1)NC(C2=CC=CC(C3=CC=C(C=C3)OCCCCCC[NH3+])=C2)=O)=O	TUG-2358			6.91±0.21
40	O=C(C1=CC=CC(C2=C(C=C(C=C2)OCCCCCC[NH3+])C)=C1)NC3=C(C=CC=C3)CC(O)=O	TUG-2446			6.73±0.45
41	O=C(C1=CC=CC(C2=C(C=C(C=C2)OCCCCC[NH3+])C)=C1)NC3=C(C=CC=C3)CC(O)=O	TUG-2449			7.21±0.36
42	O=C(C1=CC=CC(C2=C(C=C(C=C2)OCCC[NH3+])C)=C1)NC3=C(C=CC=C3)CC(O)=O	TUG-2445			7.24±0.31
43	O=C(C1=CC=CC(C2=CC=C(C[NH+]3CCN(CC3)CCNC(OC(C)(C)C)=O)C=C2)=C1)NC4=C(C=CC=C4)CC(O)=O	TUG-2341			6.82±0.02
44	CC1=CC(C[NH+]2CCN(CC2)C)=CC=C1C3=CC(C(NC4=CC=CC=C4CC(O)=O)=O)=CC=C3	TUG-2447			7.26±0.07								7.4±0.1	<4.5	7.2±0.1	7.3±0.2	7.3±0.2
45	CC1=CC(C[NH+]2CCN(CC2)CCNC(OC(C)(C)C)=O)=CC=C1C3=CC(C(NC4=CC=CC=C4CC(O)=O)=O)=CC=C3	TUG-2444			7.02±0.29
46	CC1=CC(CN2CC[NH+](CCNC3=CC=C([N+]([O-])=O)C4=NON=C34)CC2)=CC=C1C5=CC(C(NC6=CC=CC=C6CC(O)=O)=O)=CC=C5	TUG-2465			7.26±0.19			6.75±0.04	7.10±0.10	310		390
47	O=C(O)[C@H]1O[C@H]1C(O)=O	cis-epoxysuccinic acid											4.1±0.1	4.4±0.1	3.5±0.4	4.1±0.3	3.5±0.4
48	OC(CCC1=CC=CC(OC2=CC=C(OC3=C4C(C=NC=C4)=CC=C3)C=C2C(F)(F)F)=C1)=O												5.9±0.5	<4.5	<4.5	5.1±0.3	<4.5
